# Supplementary material for: Large-scale analysis of Arabidopsis transcription reveals a basal co-regulation network
Source: BMC Syst Biol. 2009 Sep 3;3:86. doi: 10.1186/1752-0509-3-86 (PMC2944327; doi:10.1186/1752-0509-3-86)
Supplement: Additional file 3 — Genes appearing in the co-expression networks. A list of the genes that appear in the 0.3 and 0.4 co-expression networks that are discussed in the article. [file 1752-0509-3-86-S3.xls]

## Sheet: List of Nodes in 0.3 Network
GeneId	Description
AT2G45860	unknown protein
AT5G65390	AGP7 (Arabinogalactan protein 7); Identical to Classical arabinogalactan protein 7 precursor (AGP7) [Arabidopsis Thaliana] (GB:Q8LG54;GB:Q9FKQ0); contains InterPro domain Glutelin; (InterPro:IPR000480)
AT5G18470	curculin-like (mannose-binding) lectin family protein; similar to lectin protein kinase family protein [Arabidopsis thaliana] (TAIR:AT1G67520.1); similar to unnamed protein product [Vitis vinifera] (GB:CAO45907.1); contains InterPro domain Curculin-like (mannose-binding) lectin; (InterPro:IPR001480)
AT1G57820	Encodes a 645-amino acid methylcytosine-binding protein with a PHD domain, two RING finger domains, and an SRA domain that is involved in centromere heterochromatinization. This protein functions as an E3 ubiquitin ligase in vitro. The protein has been shown to bind to methylated cytosines of CG, CNG and CNN motifs via its SRA domain but has a preference for the former. It plays a role in the est…
AT1G35350	similar to SHB1 (SHORT HYPOCOTYL UNDER BLUE1) [Arabidopsis thaliana] (TAIR:AT4G25350.1); similar to EXS family protein / ERD1/XPR1/SYG1 family protein [Arabidopsis thaliana] (TAIR:AT1G26730.1); similar to unknown protein [Arabidopsis thaliana] (TAIR:AT1G14040.1); similar to SPX, N-terminal; EXS, C-terminal [Medicago truncatula] (GB:ABD32751.1); contains InterPro domain SPX, N-terminal; (InterPro:…
AT1G67740	PsbY precursor (psbY) mRNA. This single nuclear gene is imported into the chloroplasts where it is processed into two integral membrane proteins with identical topology (PsbY-1 and PsbY-2). The protein appears to bind manganese but its role is not well understood.
AT1G21750	Encodes a protein disulfide isomerase-like (PDIL) protein, a member of a multigene family within the thioredoxin (TRX) superfamily; isoform contains non-consensus GA donor splice site at intron 9. Transcript levels for this gene are up-regulated in response to three different chemical inducers of ER stress (dithiothreitol, beta-mercaptoethanol, and tunicamycin). Neither AtIRE1-2 nor AtbZIP60 appe…
AT1G76040	member of Calcium Dependent Protein Kinase
AT2G28630	Encodes KCS12, a member of the 3-ketoacyl-CoA synthase family involved in the biosynthesis of VLCFA (very long chain fatty acids).
ATCG00640	encodes a chloroplast ribosomal protein L33, a constituent of the large subunit of the ribosomal complex
AT3G08640	alphavirus core protein family; similar to unknown protein [Arabidopsis thaliana] (TAIR:AT3G08630.1); similar to unknown [Populus trichocarpa] (GB:ABK93697.1)
AT2G37970	SOUL-1; binding; similar to SOUL heme-binding family protein [Arabidopsis thaliana] (TAIR:AT3G10130.1); similar to hypothetical protein [Vitis vinifera] (GB:CAN82905.1); contains InterPro domain SOUL heme-binding protein (InterPro:IPR006917)
AT5G44190	Encodes GLK2, Golden2-like 2, one of a pair of partially redundant nuclear transcription factors that regulate chloroplast development in a cell-autonomous manner. GLK1, Golden2-like 1, is encoded by At2g20570.
AT1G31812	Acyl-CoA-binding protein. Bind acyl-CoA esters and protect acyl-CoAs from degradation by microsomal acyl-hydrolases.
AT2G29350	senescence-associated gene SAG13 encoding a short-chain alcohol dehydrogenase
AT4G28750	mutant has Decreased effective quantum yield of photosystem II; Pale green plants; Reduced growth rate; Subunit E of Photosystem I
AT3G05360	disease resistance family protein / LRR family protein; similar to disease resistance family protein / LRR family protein [Arabidopsis thaliana] (TAIR:AT1G71390.1); similar to disease resistance family protein / LRR family protein [Arabidopsis thaliana] (TAIR:AT1G71400.1); similar to disease resistance family protein [Arabidopsis thaliana] (TAIR:AT3G05370.1); similar to unnamed protein product [V…
AT1G61380	S-locus protein kinase, putative; similar to S-locus protein kinase, putative [Arabidopsis thaliana] (TAIR:AT1G61390.1); similar to S-locus lectin protein kinase family protein [Arabidopsis thaliana] (TAIR:AT1G61360.1); similar to S-locus protein kinase, putative [Arabidopsis thaliana] (TAIR:AT1G11280.4); similar to unnamed protein product [Vitis vinifera] (GB:CAO17786.1); similar to unnamed prot…
AT1G70810	C2 domain-containing protein; similar to C2 domain-containing protein [Arabidopsis thaliana] (TAIR:AT1G70800.1); similar to C2 domain-containing protein [Thlaspi caerulescens] (GB:AAY86774.1); contains InterPro domain C2 calcium-dependent membrane targeting (InterPro:IPR000008); contains InterPro domain C2 calcium/lipid-binding region, CaLB (InterPro:IPR008973)
AT4G10480	nascent polypeptide associated complex alpha chain protein, putative / alpha-NAC, putative; Identical to Nascent polypeptide-associated complex subunit alpha-like protein 4 [Arabidopsis Thaliana] (GB:Q9SZY1;GB:Q9ZSA6); similar to NACA5 (NASCENT POLYPEPTIDE-ASSOCIATED COMPLEX SUBUNIT ALPHA-LIKE PROTEIN 5) [Arabidopsis thaliana] (TAIR:AT1G33040.1); similar to unknown [Populus trichocarpa] (GB:ABK93…
AT5G13140	similar to unknown protein [Arabidopsis thaliana] (TAIR:AT3G26960.1); similar to Os09g0508200 [Oryza sativa (japonica cultivar-group)] (GB:NP_001063620.1); similar to Os12g0472800 [Oryza sativa (japonica cultivar-group)] (GB:NP_001066754.1); similar to hypothetical protein [Cleome spinosa] (GB:ABD96850.1); contains InterPro domain Pollen Ole e 1 allergen and extensin; (InterPro:IPR006041)
AT3G50700	zinc finger protein, similar to maize Indeterminate1 (ID1)
AT4G17730	member of SYP2 Gene Family
AT5G05300	unknown protein
AT5G61000	replication protein, putative; similar to replication protein, putative [Arabidopsis thaliana] (TAIR:AT5G08020.1); similar to hypothetical protein [Vitis vinifera] (GB:CAN71402.1); similar to 70 kDa subunit of replication protein A [Ipomoea nil] (GB:BAF64713.1); similar to unnamed protein product [Vitis vinifera] (GB:CAO64422.1); contains InterPro domain Replication factor-A protein 1, N-terminal…
AT3G12760	similar to calcium ion binding [Arabidopsis thaliana] (TAIR:AT1G15860.1); similar to SM10 [Nicotiana tabacum] (GB:ABI49160.1); contains InterPro domain UBA-like; (InterPro:IPR009060); contains InterPro domain Protein of unknown function DUF298; (InterPro:IPR005176); contains InterPro domain Ubiquitin-associated; (InterPro:IPR000449)
AT1G73170	ATP binding / ATP-dependent peptidase/ nucleoside-triphosphatase/ nucleotide binding / serine-type endopeptidase; similar to sporulation protein-related [Arabidopsis thaliana] (TAIR:AT3G10420.2); similar to unnamed protein product [Vitis vinifera] (GB:CAO39372.1); contains InterPro domain AAA+ ATPase, core; (InterPro:IPR003593); contains InterPro domain Peptidase S16, Lon protease; (InterPro:IPR0…
AT4G30993	similar to unknown protein [Oryza sativa (japonica cultivar-group)] (GB:BAD72545.1); contains domain Metallo-dependent phosphatases (SSF56300); contains domain no description (G3D.3.60.21.10)
AT1G18210	calcium-binding protein, putative; similar to calcium-binding protein, putative [Arabidopsis thaliana] (TAIR:AT1G73630.1); similar to calcium binding protein [Sesbania rostrata] (GB:CAC43238.1); contains InterPro domain EF-Hand type; (InterPro:IPR011992); contains InterPro domain Calcium-binding EF-hand; (InterPro:IPR002048)
AT1G71850	similar to unknown protein [Arabidopsis thaliana] (TAIR:AT4G24320.1); similar to Os03g0646200 [Oryza sativa (japonica cultivar-group)] (GB:NP_001050767.1); similar to Protein of unknown function DUF860, plant [Medicago truncatula] (GB:ABE93198.1); contains InterPro domain Protein of unknown function DUF860, plant; (InterPro:IPR008578)
AT1G66820	glycine-rich protein
AT2G24550	similar to unknown protein [Arabidopsis thaliana] (TAIR:AT4G31510.1); similar to putative KID-containing protein [Brassica napus] (GB:AAO53442.1)
AT3G02080	40S ribosomal protein S19 (RPS19A); Identical to 40S ribosomal protein S19-1 (RPS19A) [Arabidopsis Thaliana] (GB:Q9SGA6); similar to 40S ribosomal protein S19 (RPS19B) [Arabidopsis thaliana] (TAIR:AT5G15520.1); similar to hypothetical protein [Vitis vinifera] (GB:CAN83920.1); contains InterPro domain Ribosomal protein S19e; (InterPro:IPR001266)
AT3G11964	S1 RNA-binding domain-containing protein; similar to RPS1 (ribosomal protein S1), RNA binding [Arabidopsis thaliana] (TAIR:AT5G30510.1); similar to hypothetical protein OsJ_022536 [Oryza sativa (japonica cultivar-group)] (GB:EAZ39053.1); similar to unnamed protein product [Vitis vinifera] (GB:CAO23454.1); similar to putative pre-rRNA processing protein RRP5 [Oryza sativa (japonica cultivar-group)…
AT5G08740	NDC1 (NAD(P)H DEHYDROGENASE C1); NADH dehydrogenase; Identical to Probable NADH dehydrogenase, chloroplast/mitochondrial precursor (NDC1) [Arabidopsis Thaliana] (GB:Q8GXR9;GB:Q6KC19;GB:Q93ZN8;GB:Q9C5A3); similar to NDA2 (ALTERNATIVE NAD(P)H DEHYDROGENASE 2), NADH dehydrogenase [Arabidopsis thaliana] (TAIR:AT2G29990.1); similar to unnamed protein product [Vitis vinifera] (GB:CAO71655.1); contains …
AT5G13580	ABC transporter family protein; Identical to White-brown complex homolog protein 6 (WBC6) [Arabidopsis Thaliana] (GB:Q9FNB5); similar to ABC transporter family protein [Arabidopsis thaliana] (TAIR:AT2G39350.1); similar to ABC transporter family protein [Arabidopsis thaliana] (TAIR:AT3G53510.1); similar to ATPase, coupled to transmembrane movement of substances [Arabidopsis thaliana] (TAIR:AT3G550…
AT1G12830	unknown protein
AT1G14670	endomembrane protein 70, putative; similar to unknown protein [Arabidopsis thaliana] (TAIR:AT5G37310.1); similar to endomembrane protein 70, putative [Arabidopsis thaliana] (TAIR:AT2G01970.1); similar to Putative endosomal protein [Oryza sativa (japonica cultivar-group)] (GB:AAK52585.1); similar to unnamed protein product [Vitis vinifera] (GB:CAO42436.1); similar to unknown [Picea sitchensis] (GB…
AT2G35840	sucrose-phosphatase 1 (SPP1); similar to sucrose-phosphatase, putative [Arabidopsis thaliana] (TAIR:AT1G51420.1); similar to sucrose phosphate phosphatase [Malus x domestica] (GB:AAS79792.1); contains InterPro domain Sucrose-6-phosphate phosphohydrolase C-terminal (InterPro:IPR013679); contains InterPro domain HAD-superfamily hydrolase, subfamily IIB; (InterPro:IPR006379); contains InterPro domai…
AT3G02420	similar to hypothetical protein [Cleome spinosa] (GB:ABD96906.1)
AT2G02100	LCR69/PDF2.2 (Low-molecular-weight cysteine-rich 69); protease inhibitor; Identical to Low-molecular-weight cysteine-rich protein LCR69 precursor (LCR69) [Arabidopsis Thaliana] (GB:Q39182;GB:Q42011); similar to LCR68/PDF2.3 (Low-molecular-weight cysteine-rich 68), protease inhibitor [Arabidopsis thaliana] (TAIR:AT2G02130.1); similar to protease inhibitor II (GB:AAA91049.1); contains InterPro doma…
AT3G47420	glycerol-3-phosphate transporter, putative / glycerol 3-phosphate permease, putative; similar to transporter, putative [Arabidopsis thaliana] (TAIR:AT4G25220.1); similar to hypothetical protein [Vitis vinifera] (GB:CAN78171.1); similar to hypothetical protein OsI_016348 [Oryza sativa (indica cultivar-group)] (GB:EAY95115.1); similar to unnamed protein product [Vitis vinifera] (GB:CAO42697.1); con…
AT1G50110	branched-chain amino acid aminotransferase 6 / branched-chain amino acid transaminase 6 (BCAT6); Identical to Branched-chain-amino-acid aminotransferase 6 (BCAT6) [Arabidopsis Thaliana] (GB:Q9LPM9;GB:Q42148;GB:Q8L961); similar to aminotransferase class IV family protein [Arabidopsis thaliana] (TAIR:AT1G50090.1); similar to Os03g0231600 [Oryza sativa (japonica cultivar-group)] (GB:NP_001049461.1);…
AT3G16080	60S ribosomal protein L37 (RPL37C); Identical to 60S ribosomal protein L37-3 (RPL37C) [Arabidopsis Thaliana] (GB:Q8LEM8); similar to 60S ribosomal protein L37 (RPL37B) [Arabidopsis thaliana] (TAIR:AT1G52300.1); similar to unknown [Populus trichocarpa] (GB:ABK95278.1); similar to unknown [Populus trichocarpa] (GB:ABK93758.1); contains InterPro domain Ribosomal protein L37e; (InterPro:IPR001569); c…
AT5G49360	encodes a beta-xylosidase located in the extracellular matrix. Gene is expressed specifically in tissues undergoing secondary wall thickening. This is a member of glycosyl hydrolase family 3 and has six other closely related members.
AT3G20000	Encodes a component of the TOM receptor complex responsible for the recognition and translocation of cytosolically synthesized mitochondrial preproteins. With TOM22, functions as the transit peptide receptor at the surface of the mitochondrial outer membrane and facilitates the movement of preproteins into the translocation pore.
AT5G42180	peroxidase 64 (PER64) (P64) (PRXR4); Identical to Peroxidase 64 precursor (PER64) [Arabidopsis Thaliana] (GB:Q43872); similar to peroxidase [Arabidopsis thaliana] (TAIR:AT5G51890.1); similar to unnamed protein product [Vitis vinifera] (GB:CAO61952.1); contains InterPro domain Plant peroxidase; (InterPro:IPR000823); contains InterPro domain Haem peroxidase; (InterPro:IPR010255); contains InterPro …
AT5G23060	similar to unknown protein [Arabidopsis thaliana] (TAIR:AT3G59780.1); similar to extracellular Ca2+ sensing receptor [Glycine max] (GB:ABY57763.1); contains InterPro domain Rhodanese-like (InterPro:IPR001763)
AT3G02120	hydroxyproline-rich glycoprotein family protein; similar to unnamed protein product [Vitis vinifera] (GB:CAO49172.1)
AT4G23820	glycoside hydrolase family 28 protein / polygalacturonase (pectinase) family protein; similar to glycoside hydrolase family 28 protein / polygalacturonase (pectinase) family protein [Arabidopsis thaliana] (TAIR:AT5G41870.1); similar to hypothetical protein OsI_006479 [Oryza sativa (indica cultivar-group)] (GB:EAY85246.1); similar to Os02g0256100 [Oryza sativa (japonica cultivar-group)] (GB:NP_001…
AT1G54320	LEM3 (ligand-effect modulator 3) family protein / CDC50 family protein; similar to LEM3 (ligand-effect modulator 3) family protein / CDC50 family protein [Arabidopsis thaliana] (TAIR:AT3G12740.1); similar to unnamed protein product [Vitis vinifera] (GB:CAO64944.1); contains InterPro domain Protein of unknown function DUF284, transmembrane eukaryotic; (InterPro:IPR005045)
AT2G03890	phosphatidylinositol 3- and 4-kinase family protein; similar to phosphatidylinositol 3- and 4-kinase family protein [Arabidopsis thaliana] (TAIR:AT1G26270.1); similar to phosphatidylinositol 3- and 4-kinase family protein [Arabidopsis thaliana] (TAIR:AT1G13640.1); similar to unnamed protein product [Vitis vinifera] (GB:CAO67941.1); similar to unnamed protein product [Vitis vinifera] (GB:CAO49226.…
AT5G46800	Seedling lethal mutation; Mitochondrial Carnitine Acyl Carrier-Like Protein
AT5G20630	Encodes a germin-like protein. Its transcripts are more abundant in RNA from leaves collected in the evening, suggesting some kind of circadian regulation.
AT1G74310	Encodes ClpB1, which belongs to the Casein lytic proteinase/heat shock protein 100 (Clp/Hsp100) family. Involved in refolding of proteins which form aggregates under heat stress. Also known as AtHsp101. AtHsp101 is a cytosolic heat shock protein required for acclimation to high temperature.
AT5G62790	1-Deoxy-d-xylulose 5-phosphate reductoisomerase (DXR) catalyzes the first committed step of the 2-C-methyl-d-erythritol 4-phosphate pathway for isoprenoid biosynthesis. In Arabidopsis, DXR is encoded by a single-copy gene. Arabidopsis DXR is targeted to plastids and localizes into chloroplasts of leaf cells. DXR knockout or strongly silenced lines have a seedling lethal, albino phenotype. Transge…
AT2G45740	member of the peroxin11 (PEX11) gene family, integral to peroxisome membrane, controls peroxisome proliferation.
AT2G45190	Encodes a member of the YABBY family of transcriptional regulators that is involved in abaxial cell type specification in leaves and fruits. YAB1 acts in a non-cell autonomous fashion within the meristem to affect phyllotactic patterning. The non-autonomous effect on the central region of the meristem is mediated through the activity if Lateral Suppressor (LAS).
AT3G48610	phosphoesterase family protein; similar to phosphoesterase family protein [Arabidopsis thaliana] (TAIR:AT1G07230.1); similar to unnamed protein product [Vitis vinifera] (GB:CAO68313.1); similar to unknown [Populus trichocarpa] (GB:ABK94364.1); contains InterPro domain Phosphoesterase; (InterPro:IPR007312)
AT3G09350	armadillo/beta-catenin repeat family protein; similar to armadillo/beta-catenin repeat family protein [Arabidopsis thaliana] (TAIR:AT3G53800.1); similar to Os03g0822700 [Oryza sativa (japonica cultivar-group)] (GB:NP_001051736.1); similar to hypothetical protein OsI_013617 [Oryza sativa (indica cultivar-group)] (GB:EAY92384.1); contains InterPro domain Armadillo-type fold; (InterPro:IPR016024); c…
AT1G07040	similar to unknown protein [Arabidopsis thaliana] (TAIR:AT1G27030.1); similar to unknown protein [Oryza sativa (japonica cultivar-group)] (GB:AAN05517.1); similar to Os10g0463800 [Oryza sativa (japonica cultivar-group)] (GB:NP_001064789.1)
AT2G48140	EDA4 (embryo sac development arrest 4); lipid binding; similar to protease inhibitor/seed storage/lipid transfer protein (LTP)-related [Arabidopsis thaliana] (TAIR:AT1G05450.2); similar to unnamed protein product [Vitis vinifera] (GB:CAO22552.1); contains InterPro domain Plant lipid transfer protein/seed storage/trypsin-alpha amylase inhibitor (InterPro:IPR003612); contains InterPro domain Bifunc…
AT1G15670	kelch repeat-containing F-box family protein; similar to kelch repeat-containing F-box family protein [Arabidopsis thaliana] (TAIR:AT1G80440.1); similar to unnamed protein product [Vitis vinifera] (GB:CAO45951.1); contains InterPro domain Kelch repeat type 1 (InterPro:IPR006652); contains InterPro domain Kelch-type beta propeller (InterPro:IPR015915); contains InterPro domain Cyclin-like F-box (I…
AT2G36990	Encodes a general sigma factor in chloroplasts and is probably responsible for the recognition of sigma 70 type standard bacteria-type multi-subunit RNA polymerase (PEP) promoters in young cotyledons.
AT2G21120	similar to unknown protein [Arabidopsis thaliana] (TAIR:AT4G38730.1); similar to Os06g0715700 [Oryza sativa (japonica cultivar-group)] (GB:NP_001058587.1); similar to Os05g0430700 [Oryza sativa (japonica cultivar-group)] (GB:NP_001055625.1); similar to Protein of unknown function DUF803 [Medicago truncatula] (GB:ABE83665.1); contains InterPro domain Protein of unknown function DUF803; (InterPro:I…
AT1G53310	Encodes one of four Arabidopsis phosphoenolpyruvate carboxylase proteins.
AT5G11450	oxygen-evolving complex-related; Identical to PsbP-related thylakoid lumenal protein 4, chloroplast precursor [Arabidopsis Thaliana] (GB:P82715;GB:Q8VY65); similar to unnamed protein product [Vitis vinifera] (GB:CAO44122.1); contains InterPro domain Mog1/PsbP/DUF1795, alpha/beta/alpha sandwich (InterPro:IPR016124); contains InterPro domain Mog1/PsbP, alpha/beta/alpha sandwich (InterPro:IPR016123)…
AT3G10420	sporulation protein-related; similar to ATP binding / ATP-dependent peptidase/ nucleoside-triphosphatase/ nucleotide binding / serine-type endopeptidase [Arabidopsis thaliana] (TAIR:AT1G73170.1); similar to hypothetical protein OsI_024271 [Oryza sativa (indica cultivar-group)] (GB:EAZ03039.1); similar to unnamed protein product [Vitis vinifera] (GB:CAO68881.1); similar to hypothetical protein [Vi…
AT5G06530	ABC transporter family protein; Identical to White-brown complex homolog protein 23 (WBC23) [Arabidopsis Thaliana] (GB:Q93YS4;GB:Q94EX0;GB:Q9FG17); similar to ABC transporter family protein [Arabidopsis thaliana] (TAIR:AT3G52310.1); similar to Putative ABC transporter [Oryza sativa (japonica cultivar-group)] (GB:AAM51832.1); similar to unnamed protein product [Vitis vinifera] (GB:CAO39895.1); sim…
AT2G29360	tropinone reductase, putative / tropine dehydrogenase, putative; similar to tropinone reductase, putative / tropine dehydrogenase, putative [Arabidopsis thaliana] (TAIR:AT2G29150.1); similar to tropinone reductase [Cochlearia officinalis] (GB:CAO02390.1); contains InterPro domain Glucose/ribitol dehydrogenase; (InterPro:IPR002347); contains InterPro domain Short-chain dehydrogenase/reductase SDR;…
AT5G46690	BHLH071 (BETA HLH PROTEIN 71); DNA binding / transcription factor; similar to basic helix-loop-helix (bHLH) family protein (bHLH096) [Arabidopsis thaliana] (TAIR:AT1G72210.1); similar to unnamed protein product [Vitis vinifera] (GB:CAO63398.1); contains InterPro domain Basic helix-loop-helix dimerisation region bHLH; (InterPro:IPR001092); contains InterPro domain Helix-loop-helix DNA-binding; (In…
AT5G23860	beta-tubulin, preferentially expressed in endodermal and phloem cells of primary roots and in the vascular tissues of leaves, stems, and flowers.
AT5G24800	Encodes bZIP protein BZO2H2.
AT5G40760	Encodes a cytosolic glucose-6-phosphate dehydrogenase that is insensitive to reduction by DTT and whose mRNA is expressed ubiquitously.
AT1G66760	MATE efflux family protein; similar to MATE efflux family protein [Arabidopsis thaliana] (TAIR:AT1G66780.1); similar to unnamed protein product [Vitis vinifera] (GB:CAO42224.1); contains InterPro domain Multi antimicrobial extrusion protein MatE; (InterPro:IPR002528); contains InterPro domain MATE family transporter related protein (InterPro:IPR015521)
AT3G12050	Aha1 domain-containing protein; similar to unnamed protein product [Vitis vinifera] (GB:CAO23415.1); contains InterPro domain Activator of Hsp90 ATPase, N-terminal; (InterPro:IPR015310); contains InterPro domain Activator of Hsp90 ATPase homologue 1-like (InterPro:IPR013538)
AT2G21440	RNA recognition motif (RRM)-containing protein; similar to SCL28 (SC35-like splicing factor 28), RNA binding [Arabidopsis thaliana] (TAIR:AT5G18810.1); similar to unnamed protein product [Vitis vinifera] (GB:CAO47212.1); contains InterPro domain RNA recognition motif, RNP-1; (InterPro:IPR000504); contains InterPro domain Nucleotide-binding, alpha-beta plait; (InterPro:IPR012677)
AT4G02200	drought-responsive family protein; Identical to Protein DEHYDRATION-INDUCED 19 homolog 5 (DI19-5) [Arabidopsis Thaliana] (GB:O04259;GB:Q7G0Q3); similar to zinc ion binding [Arabidopsis thaliana] (TAIR:AT1G02750.1); similar to fiber protein Fb2 [Gossypium barbadense] (GB:AAN77145.1); contains InterPro domain Zinc finger, C2H2-like; (InterPro:IPR015880); contains InterPro domain Drought induced 19 …
AT2G24160	pseudogene, leucine rich repeat protein family, contains leucine rich-repeat domains Pfam:PF00560, INTERPRO:IPR001611; contains some similarity to Cf-4 (Lycopersicon hirsutum) gi|2808683|emb|CAA05268; blastp match of 37% identity and 8.4e-98 P-value to GP|2808683|emb|CAA05268.1||AJ002235 Cf-4 {Lycopersicon hirsutum}
AT3G55770	LIM domain-containing protein; similar to LIM domain-containing protein [Arabidopsis thaliana] (TAIR:AT2G39900.1); similar to unknown [Populus trichocarpa] (GB:ABK94456.1); contains InterPro domain Zinc finger, LIM-type; (InterPro:IPR001781)
AT3G14800	expressed protein
AT1G70520	protein kinase family protein; Identical to Cysteine-rich receptor-like protein kinase 2 precursor (CRK2) [Arabidopsis Thaliana] (GB:Q9CAL3); similar to protein kinase family protein [Arabidopsis thaliana] (TAIR:AT5G40380.1); similar to unnamed protein product [Vitis vinifera] (GB:CAO66116.1); similar to hypothetical protein [Vitis vinifera] (GB:CAN71641.1); similar to hypothetical protein [Vitis…
AT5G56360	calmodulin-binding protein; similar to protein kinase C substrate, heavy chain-related [Arabidopsis thaliana] (TAIR:AT2G42390.1); similar to unnamed protein product [Vitis vinifera] (GB:CAO22122.1); contains InterPro domain Low density lipoprotein-receptor, class A, cysteine-rich (InterPro:IPR002172); contains InterPro domain Glucosidase II beta subunit-like; (InterPro:IPR012913); contains InterP…
AT2G26400	Encodes a protein predicted to belong to the acireductone dioxygenase (ARD/ARD’)family.
AT4G39090	Similar to cysteine proteinases, induced by desiccation but not abscisic acid. Required for RRS1-R mediated resistance against Ralstonia solanacearum. Interacts with the R. solanacearum type III effector PopP2. RD19 associates with PopP2 to form a nuclear complex that is required for activation of the RRS1-R–mediated resistance response.
AT5G20890	chaperonin, putative; similar to chaperonin, putative [Arabidopsis thaliana] (TAIR:AT3G11830.1); similar to unnamed protein product [Vitis vinifera] (GB:CAO61999.1); similar to hypothetical protein [Vitis vinifera] (GB:CAN83943.1); similar to predicted protein [Physcomitrella patens subsp. patens] (GB:EDQ53591.1); contains InterPro domain Chaperonin Cpn60; (InterPro:IPR001844); contains InterPro …
AT4G23300	protein kinase family protein; Identical to Cysteine-rich receptor-like protein kinase 22 precursor (CRK22) [Arabidopsis Thaliana] (GB:Q6NQ87;GB:O65481); similar to CRK13/HIG1, kinase [Arabidopsis thaliana] (TAIR:AT4G23210.1); similar to CRK11 (CYSTEINE-RICH RLK11), kinase [Arabidopsis thaliana] (TAIR:AT4G23190.1); similar to CRK13/HIG1 [Arabidopsis thaliana] (TAIR:AT4G23210.3); similar to unname…
AT1G71100	Encodes a ribose 5-phosphate isomerase involved in the formation of uridine used for the synthesis of UDP-sugars. Mutants of this gene are affected in cellulose biosynthesis.
AT1G27730	Related to Cys2/His2-type zinc-finger proteins found in higher plants. Compensated for a subset of calcineurin deficiency in yeast. Salt tolerance produced by ZAT10 appeared to be partially dependent on ENA1/PMR2, a P-type ATPase required for Li+ and Na+ efflux in yeast. The protein is localized to the nucleus, acts as a transcriptional repressor and is responsive to chitin oligomers. Also involv…
AT5G43460	lesion inducing protein-related; similar to lesion inducing protein-related [Arabidopsis thaliana] (TAIR:AT1G04340.1); similar to unnamed protein product [Vitis vinifera] (GB:CAO71340.1); contains InterPro domain HR-like lesion-inducer (InterPro:IPR008637); contains InterPro domain Surfeit locus 4-related (InterPro:IPR011592)
AT5G40580	Encodes 20S proteasome beta subunit PBB2 (PBB2).
AT5G17310	UTP--glucose-1-phosphate uridylyltransferase, putative / UDP-glucose pyrophosphorylase, putative / UGPase, putative; Identical to UTP--glucose-1-phosphate uridylyltransferase 1 [Arabidopsis Thaliana] (GB:P57751;GB:Q3E9G5); similar to UGP (UDP-glucose pyrophosphorylase), UTP:glucose-1-phosphate uridylyltransferase [Arabidopsis thaliana] (TAIR:AT3G03250.1); similar to unnamed protein product [Vitis…
AT1G62180	encodes a adenosine 5'-phosphosulfate reductase, involved in sulfate assimilation. Is a major effect locus for natural variation of shoot sulfate content in Arabidopsis.
AT2G25510	unknown protein
AT3G07160	Encodes GSL10, a member of the Glucan Synthase-Like (GSL) family believed to be involved in the synthesis of the cell wall component callose. GSL10 is required for male gametophyte development and plant growth. Has a role in entry of microspores into mitosis. GSL10 mutation leads to perturbation of microspore division symmetry, irregular callose deposition and failure of generative cell engulfmen…
AT3G44260	CCR4-NOT transcription complex protein, putative; similar to CCR4-NOT transcription complex protein, putative [Arabidopsis thaliana] (TAIR:AT5G22250.1); similar to hypothetical protein [Vitis vinifera] (GB:CAN76920.1); contains InterPro domain Polynucleotidyl transferase, Ribonuclease H fold; (InterPro:IPR012337); contains InterPro domain Ribonuclease CAF1; (InterPro:IPR006941)
AT1G74560	Double nrp1-1 nrp2-1 mutants show arrest of cell cycle progression at G2/M and disordered cellular organization occurred in root tips. Localize in the nucleus and can form homomeric and heteromeric protein complexes with NRP2. Bind histones Histone2A and Histone2B and associate with chromatin in vivo.
AT3G22440	hydroxyproline-rich glycoprotein family protein; similar to hydroxyproline-rich glycoprotein family protein [Arabidopsis thaliana] (TAIR:AT4G14900.1); similar to unnamed protein product [Vitis vinifera] (GB:CAO71171.1); contains InterPro domain Frigida-like (InterPro:IPR012474)
AT2G39990	translation initiation factor eIF2 p47 subunit homolog
AT3G56710	Sig1 binding protein; interacts with Sig1R4. As well as Sig1, SibI is imported into chloroplasts and its expression is light-dependent in mature chloroplasts.
AT1G61890	MATE efflux family protein; similar to MATE efflux family protein [Arabidopsis thaliana] (TAIR:AT4G21910.2); similar to MATE efflux family protein [Arabidopsis thaliana] (TAIR:AT1G11670.1); similar to MATE efflux family protein [Arabidopsis thaliana] (TAIR:AT3G21690.1); similar to unnamed protein product [Vitis vinifera] (GB:CAO17929.1); similar to unnamed protein product [Vitis vinifera] (GB:CAO…
AT3G61110	Arabidopsis ribosomal protein
AT2G37110	similar to unknown protein [Arabidopsis thaliana] (TAIR:AT2G40935.1); similar to Uncharacterized Cys-rich domain [Medicago truncatula] (GB:ABE78316.1); contains InterPro domain Protein of unknown function Cys-rich; (InterPro:IPR006461)
AT5G12050	similar to unknown protein [Arabidopsis thaliana] (TAIR:AT1G54200.1); similar to Os03g0175800 [Oryza sativa (japonica cultivar-group)] (GB:NP_001049135.1); similar to ATP-dependent DNA helicase, putative [Plasmodium falciparum 3D7] (GB:NP_702167.1)
AT5G52780	similar to unknown protein [Arabidopsis thaliana] (TAIR:AT4G19100.1); similar to hypothetical protein MtrDRAFT_AC134521g30v1 [Medicago truncatula] (GB:ABE93878.1)
AT4G33670	Encodes a L-galactose dehydrogenase, involved in ascorbate biosynthesis
AT5G53580	aldo/keto reductase family protein; similar to aldo/keto reductase family protein [Arabidopsis thaliana] (TAIR:AT1G06690.1); similar to unnamed protein product [Vitis vinifera] (GB:CAO48596.1); similar to Os10g0517400 [Oryza sativa (japonica cultivar-group)] (GB:NP_001065068.1); contains InterPro domain Aldo/keto reductase; (InterPro:IPR001395)
AT1G64600	copper ion binding; similar to unnamed protein product [Vitis vinifera] (GB:CAO69476.1); contains InterPro domain Cytochrome c oxidase assembly protein CtaG/Cox11; (InterPro:IPR007533); contains InterPro domain Ribosomal protein Rsm22, bacterial-type (InterPro:IPR015324)
AT1G69700	Part of the AtHVA22 family. Protein expression is ABA- and stress-inducible.
AT1G74910	ADP-glucose pyrophosphorylase family protein; similar to ADP-glucose pyrophosphorylase family protein [Arabidopsis thaliana] (TAIR:AT2G04650.1); similar to putative GDP-mannose pyrophosphorylase [Linum usitatissimum] (GB:ABF48494.1); similar to unnamed protein product [Vitis vinifera] (GB:CAO64404.1); contains InterPro domain Nucleotidyl transferase; (InterPro:IPR005835); contains InterPro domain…
AT4G38150	pentatricopeptide (PPR) repeat-containing protein; similar to pentatricopeptide (PPR) repeat-containing protein [Arabidopsis thaliana] (TAIR:AT5G61990.1); similar to hypothetical protein [Vitis vinifera] (GB:CAN78573.1); contains InterPro domain Pentatricopeptide repeat (InterPro:IPR002885)
AT5G45680	FK506-binding protein 1 (FKBP13); Identical to FKBP-type peptidyl-prolyl cis-trans isomerase 3, chloroplast precursor (FKBP13) [Arabidopsis Thaliana] (GB:Q9SCY2;GB:Q8M8T4); similar to immunophilin, putative / FKBP-type peptidyl-prolyl cis-trans isomerase, putative [Arabidopsis thaliana] (TAIR:AT4G39710.1); similar to unnamed protein product [Vitis vinifera] (GB:CAO41908.1); contains InterPro doma…
AT3G55040	In2-1 protein, putative; similar to In2-1 protein, putative [Arabidopsis thaliana] (TAIR:AT5G02790.1); similar to unnamed protein product [Vitis vinifera] (GB:CAO21760.1); contains InterPro domain Thioredoxin-like fold (InterPro:IPR012336); contains InterPro domain Glutathione S-transferase, C-terminal-like (InterPro:IPR010987); contains InterPro domain Thioredoxin fold (InterPro:IPR012335); cont…
AT3G32930	similar to Os07g0608100 [Oryza sativa (japonica cultivar-group)] (GB:NP_001060239.1)
AT5G67400	peroxidase 73 (PER73) (P73) (PRXR11); Identical to Peroxidase 73 precursor (PER73) [Arabidopsis Thaliana] (GB:Q43873); similar to peroxidase, putative [Arabidopsis thaliana] (TAIR:AT3G49960.1); similar to unnamed protein product [Vitis vinifera] (GB:CAO71984.1); contains InterPro domain Plant peroxidase; (InterPro:IPR000823); contains InterPro domain Haem peroxidase; (InterPro:IPR010255); contain…
AT4G14615	similar to unknown protein [Arabidopsis thaliana] (TAIR:AT1G52825.1); similar to Os07g0181800 [Oryza sativa (japonica cultivar-group)] (GB:NP_001059047.1); similar to hypothetical protein [Oryza sativa (japonica cultivar-group)] (GB:BAC83054.1)
AT4G16830	nuclear RNA-binding protein (RGGA); similar to nuclear RNA-binding protein, putative [Arabidopsis thaliana] (TAIR:AT5G47210.1); similar to unnamed protein product [Vitis vinifera] (GB:CAO22325.1); contains InterPro domain Hyaluronan/mRNA binding protein (InterPro:IPR006861)
AT5G41100	DNA binding; similar to hydroxyproline-rich glycoprotein family protein [Arabidopsis thaliana] (TAIR:AT3G26910.2); similar to Os09g0509300 [Oryza sativa (japonica cultivar-group)] (GB:NP_001063628.1); similar to Os04g0394700 [Oryza sativa (japonica cultivar-group)] (GB:NP_001052655.1); similar to hydroxyproline-rich glycoprotein-like [Oryza sativa (japonica cultivar-group)] (GB:BAD38129.1); conta…
AT4G35450	Involved in targeting of chloroplast outer membrane proteins to the chloroplast. Double mutants of AKR2A and the highly homologous AKR2B have yellow leaves, significantly reduced chloroplast proteins, and no thylakoid membranes.
AT2G15480	UGT73B5 (UDP-GLUCOSYL TRANSFERASE 73B5); UDP-glycosyltransferase/ transferase, transferring glycosyl groups; similar to UGT73B4, UDP-glycosyltransferase/ transferase, transferring glycosyl groups [Arabidopsis thaliana] (TAIR:AT2G15490.1); similar to UGT73B2, UDP-glucosyltransferase/ UDP-glycosyltransferase/ flavonol 3-O-glucosyltransferase [Arabidopsis thaliana] (TAIR:AT4G34135.1); similar to UGT…
AT2G33255	unknown protein
AT2G28470	putative beta-galactosidase (BGAL8 gene)
AT1G10270	GRP23 (GLUTAMINE-RICH PROTEIN23); binding; similar to EMB1796 (EMBRYO DEFECTIVE 1796), binding [Arabidopsis thaliana] (TAIR:AT3G49240.1); similar to unnamed protein product [Vitis vinifera] (GB:CAO46900.1); similar to hypothetical protein [Vitis vinifera] (GB:CAN60262.1); similar to ACT11D09.4 [Cucumis melo] (GB:AAS80150.1); contains InterPro domain Tetratricopeptide-like helical; (InterPro:IPR01…
AT3G52230	similar to E24 ASN [Spinacia oleracea] (GB:CAA56654.1); similar to chloroplast outer envelope 24 kD protein (omp24) [Spinacia oleracea] (GB:CAA53243.1)
AT5G48870	SAD1 encodes a polypeptide similar to multifunctional Sm-like snRNP proteins that are required for mRNA splicing, export, and degradation. Mutation in this gene increases plant sensitivity to drought stress and ABA in seed germination, root growth, and the expression of some stress-responsive genes.
AT4G16990	disease resistance protein (TIR-NBS class), putative; similar to disease resistance protein (TIR-NBS-LRR class), putative [Arabidopsis thaliana] (TAIR:AT4G16940.1); similar to disease resistance protein (TIR-NBS-LRR class), putative [Arabidopsis thaliana] (TAIR:AT4G16960.1); similar to NBS-LRR disease resistance protein RPP5-like protein [Camelina sativa] (GB:AAL92032.1); contains InterPro domain…
ATCG01010	Chloroplast encoded NADH dehydrogenase unit.
AT1G14030	ribulose-1,5 bisphosphate carboxylase oxygenase large subunit N-methyltransferase, putative; Identical to Probable ribulose-1,5 bisphosphate carboxylase/oxygenase large subunit N-methyltransferase, chloroplast precursor (RBCMT) [Arabidopsis Thaliana] (GB:Q9XI84); similar to SET domain-containing protein [Arabidopsis thaliana] (TAIR:AT3G07670.1); similar to unnamed protein product [Vitis vinifera]…
AT3G14330	pentatricopeptide (PPR) repeat-containing protein; similar to pentatricopeptide (PPR) repeat-containing protein [Arabidopsis thaliana] (TAIR:AT3G57430.1); similar to hypothetical protein [Vitis vinifera] (GB:CAN70930.1); similar to unnamed protein product [Vitis vinifera] (GB:CAO17592.1); contains InterPro domain Pentatricopeptide repeat (InterPro:IPR002885)
AT3G49620	encodes a protein similar to 2-oxoacid-dependent dioxygenase. Expression is induced after 24 hours of dark treatment, in senescing leaves and treatment with exogenous photosynthesis inhibitor. Induction of gene expression was suppressed in excised leaves supplied with sugar. The authors suggest that the gene's expression pattern is responding to the level of sugar in the cell.
AT5G10450	Encodes a member of the 14-3-3 gene family that is a lambda isoform (14-3-3&#955;). Interacts with APX3 (ascorbate peroxidase) and AKR2 , suggesting a role in mediating oxidative metabolism in stress response. This protein was shown to colocalize and interact with SERK1 by which it is phosphorylated. This protein is also reported to interact with the phosphorylated form of the BZR1 transcription …
AT4G18170	member of WRKY Transcription Factor; Group II-c
AT5G50460	protein transport protein SEC61 gamma subunit, putative; Identical to Protein transport protein SEC61 gamma-1 subunit (SEC61G2) [Arabidopsis Thaliana] (GB:Q9SW34); similar to protein transport protein SEC61 gamma subunit, putative [Arabidopsis thaliana] (TAIR:AT4G24920.1); similar to unknown [Populus trichocarpa] (GB:ABK93099.1); contains InterPro domain Protein secE/sec61-gamma protein; (InterPr…
AT5G44530	subtilase family protein; similar to subtilase family protein [Arabidopsis thaliana] (TAIR:AT1G30600.1); similar to subtilase family protein [Arabidopsis thaliana] (TAIR:AT4G20430.1); similar to hypothetical protein OsI_003817 [Oryza sativa (indica cultivar-group)] (GB:EAY75970.1); similar to Os01g0769200 [Oryza sativa (japonica cultivar-group)] (GB:NP_001044371.1); similar to unnamed protein pro…
AT2G17720	oxidoreductase, 2OG-Fe(II) oxygenase family protein; similar to oxidoreductase, 2OG-Fe(II) oxygenase family protein [Arabidopsis thaliana] (TAIR:AT4G35810.1); similar to hypothetical protein [Vitis vinifera] (GB:CAN64470.1); similar to unnamed protein product [Vitis vinifera] (GB:CAO42933.1); contains InterPro domain Prolyl 4-hydroxylase, alpha subunit; (InterPro:IPR006620); contains InterPro dom…
AT5G67280	RLK (RECEPTOR-LIKE KINASE); ATP binding / kinase/ protein serine/threonine kinase; similar to leucine-rich repeat family protein / protein kinase family protein [Arabidopsis thaliana] (TAIR:AT4G37250.1); similar to leucine-rich repeat transmembrane protein kinase, putative [Arabidopsis thaliana] (TAIR:AT2G23300.1); similar to unnamed protein product [Vitis vinifera] (GB:CAO71921.1); similar to un…
AT5G02280	synbindin, putative; similar to synbindin, putative [Arabidopsis thaliana] (TAIR:AT1G51160.1); similar to synbindin, putative [Arabidopsis thaliana] (TAIR:AT1G51160.2); similar to hypothetical protein [Vitis vinifera] (GB:CAN66318.1); contains InterPro domain Longin-like; (InterPro:IPR011012); contains InterPro domain Sybindin-like protein; (InterPro:IPR007233)
AT4G08685	Expressed protein
AT2G42750	DNAJ heat shock N-terminal domain-containing protein; similar to DNAJ heat shock N-terminal domain-containing protein [Arabidopsis thaliana] (TAIR:AT5G23240.1); similar to unnamed protein product [Vitis vinifera] (GB:CAO69912.1); contains InterPro domain Heat shock protein DnaJ; (InterPro:IPR003095); contains InterPro domain 3Fe-4S ferredoxin; (InterPro:IPR001080); contains InterPro domain Heat s…
AT1G71480	nuclear transport factor 2 (NTF2) family protein; similar to unknown protein [Arabidopsis thaliana] (TAIR:AT5G41470.1); similar to unnamed protein product [Vitis vinifera] (GB:CAO16278.1); contains InterPro domain Nuclear transport factor 2; (InterPro:IPR002075)
AT4G26780	unknown function
AT1G25560	Encodes a member of the RAV transcription factor family that contains AP2 and B3 binding domains. Involved in the regulation of flowering under long days. Loss of function results in early flowering. Overexpression causes late flowering and repression of expression of FT.
AT1G60550	naphthoate synthase, putative / dihydroxynaphthoic acid synthetase, putative / DHNA synthetase, putative; similar to enoyl-CoA hydratase/isomerase family protein [Arabidopsis thaliana] (TAIR:AT4G16210.1); similar to hypothetical protein [Vitis vinifera] (GB:CAN74179.1); contains InterPro domain Naphthoate synthase; (InterPro:IPR010198); contains InterPro domain Crotonase, core; (InterPro:IPR00175…
AT1G58360	neutral amino acid transporter expressed in seeds
ATCG00150	Encodes a subunit of ATPase complex CF0, which is a proton channel that supplies the proton motive force to drive ATP synthesis by CF1 portion of the complex.
AT2G04280	similar to unknown protein [Arabidopsis thaliana] (TAIR:AT4G12700.1); similar to Os10g0456400 [Oryza sativa (japonica cultivar-group)] (GB:NP_001064754.1); similar to Proteinase inhibitor I4, serpin [Medicago truncatula] (GB:ABE79305.1); contains domain YggU-like (SSF69786)
AT3G04070	ANAC047 (Arabidopsis NAC domain containing protein 47); similar to NAM (Arabidopsis NAC domain containing protein 18), transcription factor [Arabidopsis thaliana] (TAIR:AT1G52880.1); similar to NAC domain protein [Cymbidium hybrid cultivar] (GB:BAF36563.1); contains InterPro domain No apical meristem (NAM) protein; (InterPro:IPR003441)
AT3G02110	SCPL25 (serine carboxypeptidase-like 25); serine carboxypeptidase; Identical to Serine carboxypeptidase-like 25 precursor (SCPL25) [Arabidopsis Thaliana] (GB:Q8L9Y0;GB:Q9SGA9); similar to BRS1 (BRI1 SUPPRESSOR 1) [Arabidopsis thaliana] (TAIR:AT4G30610.1); similar to unnamed protein product [Vitis vinifera] (GB:CAO49173.1); contains InterPro domain Peptidase S10, serine carboxypeptidase; (InterPro…
AT5G54060	UF3GT (UDP-GLUCOSE:FLAVONOID 3-O-GLUCOSYLTRANSFERASE); transferase, transferring glycosyl groups; similar to glycosyltransferase family protein [Arabidopsis thaliana] (TAIR:AT5G54010.1); similar to unnamed protein product [Vitis vinifera] (GB:CAO39341.1); contains InterPro domain UDP-glucuronosyl/UDP-glucosyltransferase; (InterPro:IPR002213)
AT4G39800	** Referred to as MIPS2 in Mitsuhashi et al 2008. myo-inositol-1-phosphate synthase isoform 1.Expressed in leaf, root and silique. Immunolocaliazation experiments with an antibody recognizing MIPS1, MIPS2, and MIPS3 showed endosperm localization.
AT4G22360	SWIB complex BAF60b domain-containing protein; similar to SWIB complex BAF60b domain-containing protein [Arabidopsis thaliana] (TAIR:AT3G19080.1); similar to unknown [Populus trichocarpa] (GB:ABK94708.1); contains InterPro domain DEK C terminal (InterPro:IPR014876); contains InterPro domain SWIB/MDM2; (InterPro:IPR003121)
AT2G24100	similar to unknown protein [Arabidopsis thaliana] (TAIR:AT4G30780.1); similar to hypothetical protein MtrDRAFT_AC126784g9v2 [Medicago truncatula] (GB:ABE94678.1)
AT4G25700	Converts beta-carotene to zeaxanthin via cryptoxanthin.
AT1G31580	Encodes cell wall protein. ECS1 is not a Xcc750 resistance gene, but the genetic data indicate that ECS1 is linked to a locus influencing resistance to Xcc750.
AT2G41250	haloacid dehalogenase-like hydrolase family protein; similar to haloacid dehalogenase-like hydrolase family protein [Arabidopsis thaliana] (TAIR:AT1G14310.1); similar to unnamed protein product [Vitis vinifera] (GB:CAO63058.1); contains InterPro domain Haloacid dehydrogenase/epoxide hydrolase; (InterPro:IPR005833); contains InterPro domain Haloacid dehalogenase-like hydrolase; (InterPro:IPR005834…
AT2G31960	encodes a protein similar to callose synthase
AT4G29040	26S proteasome AAA-ATPase subunit RPT2a (RPT2a) mRNA,
AT1G15730	PRLI-interacting factor L, putative; similar to PTAC17 (PLASTID TRANSCRIPTIONALLY ACTIVE17) [Arabidopsis thaliana] (TAIR:AT1G80480.1); similar to Os02g0800000 [Oryza sativa (japonica cultivar-group)] (GB:NP_001048412.1); similar to unnamed protein product [Vitis vinifera] (GB:CAO66764.1); contains InterPro domain Cobalamin (vitamin B12) biosynthesis CobW-like, C-terminal (InterPro:IPR011629); con…
AT5G16040	regulator of chromosome condensation (RCC1) family protein; similar to regulator of chromosome condensation (RCC1) family protein [Arabidopsis thaliana] (TAIR:AT3G02510.1); similar to hypothetical protein [Cleome spinosa] (GB:ABD96878.1); contains InterPro domain Regulator of chromosome condensation, RCC1 (InterPro:IPR000408); contains InterPro domain Regulator of chromosome condensation/beta-lac…
AT3G49100	signal recognition particle 9 kDa protein, putative / SRP9, putative; Identical to Signal recognition particle 9 kDa protein (SRP9) [Arabidopsis Thaliana] (GB:Q9SMU7); similar to unnamed protein product [Vitis vinifera] (GB:CAO22652.1); contains InterPro domain Signal recognition particle, SRP9 subunit; (InterPro:IPR008832); contains InterPro domain Signal recognition particle, SRP9/SRP14 subunit…
AT1G19020	similar to unknown protein [Arabidopsis thaliana] (TAIR:AT3G48180.1); similar to conserved hypothetical protein [Medicago truncatula] (GB:ABE82379.1)
AT3G05230	signal peptidase subunit family protein; Identical to Signal peptidase complex subunit 3A [Arabidopsis Thaliana] (GB:Q9MA96;GB:O65203;GB:Q0WTA7); similar to signal peptidase subunit family protein [Arabidopsis thaliana] (TAIR:AT5G27430.1); similar to Signal peptidase 22 kDa subunit [Medicago truncatula] (GB:ABD32389.1); contains InterPro domain Signal peptidase 22 kDa subunit; (InterPro:IPR007653)
AT5G24280	ATP binding; similar to unknown protein [Arabidopsis thaliana] (TAIR:AT3G49250.1); similar to unnamed protein product [Vitis vinifera] (GB:CAO48647.1); contains InterPro domain ATP-binding region, ATPase-like; (InterPro:IPR003594)
AT5G01800	saposin B domain-containing protein; similar to saposin B domain-containing protein [Arabidopsis thaliana] (TAIR:AT3G51730.1); similar to unnamed protein product [Vitis vinifera] (GB:CAO48845.1); similar to hypothetical protein [Vitis vinifera] (GB:CAN81219.1); contains InterPro domain Saposin; (InterPro:IPR008373); contains InterPro domain Saposin-like (InterPro:IPR011001); contains InterPro dom…
AT4G02290	ATGH9B13 (ARABIDOPSIS THALIANA GLYCOSYL HYDROLASE 9B13); hydrolase, hydrolyzing O-glycosyl compounds; Identical to Endoglucanase 17 precursor [Arabidopsis Thaliana] (GB:O81416); similar to ATCEL2 (Arabidopsis thaliana Cellulase 2), hydrolase, hydrolyzing O-glycosyl compounds [Arabidopsis thaliana] (TAIR:AT1G02800.1); similar to endo-1,4-beta-glucanase [Pisum sativum] (GB:BAA85150.1); similar to e…
AT1G75330	OTC (ORNITHINE CARBAMOYLTRANSFERASE); amino acid binding / carboxyl- or carbamoyltransferase; Identical to Ornithine carbamoyltransferase, chloroplast precursor (OTC) [Arabidopsis Thaliana] (GB:O50039;GB:Q9FWS2); similar to aspartate carabmoyltransferase, chloroplast / aspartate transcarbamylase / ATCase (PYRB) [Arabidopsis thaliana] (TAIR:AT3G20330.1); similar to unknown [Populus trichocarpa] (G…
AT4G35480	Encodes a putative RING-H2 finger protein RHA3b.
AT2G27530	Encodes ribosomal protein L10aP. Identified in a screen for enhancers of as1. as1/pgy double mutants show defects in leaf vascular patterning and adaxial cell fate. Double mutant analysis indicates pgy genes function in the same pathway as REV, KAN1 and KAN2.
AT2G04040	AtDTX1 (At2g04040) has been identified as a detoxifying efflux carrier for plant-derived antibiotics and other toxic compounds, including CD2+.
AT5G01790	unknown protein
AT3G53460	Encodes a nuclear gene with a consensus RNA-binding domain that is localized to the chloroplast.
AT1G18590	sulfotransferase family protein; Identical to Sulfotransferase 17 (SOT17) [Arabidopsis Thaliana] (GB:Q9FZ80); similar to sulfotransferase family protein [Arabidopsis thaliana] (TAIR:AT1G74090.1); similar to hypothetical protein [Vitis vinifera] (GB:CAN73997.1); contains InterPro domain Sulphotransferase; (InterPro:IPR000863)
AT3G59700	member of Receptor kinase-like protein family
AT2G47610	60S ribosomal protein L7A (RPL7aA); Identical to 60S ribosomal protein L7a-1 (RPL7AA) [Arabidopsis Thaliana] (GB:P49692;GB:O22250); similar to 60S ribosomal protein L7A (RPL7aB) [Arabidopsis thaliana] (TAIR:AT3G62870.1); similar to unnamed protein product [Vitis vinifera] (GB:CAO49049.1); contains InterPro domain Ribosomal protein L7Ae; (InterPro:IPR004037); contains InterPro domain Ribosomal pro…
AT1G77060	mutase family protein; Identical to Putative carboxyvinyl-carboxyphosphonate phosphorylmutase [Arabidopsis Thaliana] (GB:O49290;GB:Q8LFA2); similar to mutase family protein [Arabidopsis thaliana] (TAIR:AT1G21440.1); similar to hypothetical protein OsI_036463 [Oryza sativa (indica cultivar-group)] (GB:EAY82504.1); contains InterPro domain Isocitrate lyase and phosphorylmutase; (InterPro:IPR000918)…
AT4G34230	Encodes a catalytically active cinnamyl alcohol dehydrogenase which uses p-coumaryl aldehyde as a preferred substrate. It can also use sinapyl, caffeyl, coniferyl and d-hydroxyconiferyl aldehydes as substrates.
AT5G10695	similar to unknown protein [Arabidopsis thaliana] (TAIR:AT5G57123.1); similar to conserved hypothetical protein [Medicago truncatula] (GB:ABD28467.1); contains domain Glucocorticoid receptor-like (DNA-binding domain) (SSF57716)
AT1G56430	nicotianamine synthase, putative; Identical to Probable nicotianamine synthase 4 (NAS4) [Arabidopsis Thaliana] (GB:Q9C7X5); similar to nicotianamine synthase, putative [Arabidopsis thaliana] (TAIR:AT1G09240.1); similar to putative nicotianamine synthase [Arabidopsis halleri subsp. halleri] (GB:CAE45015.1); contains InterPro domain Nicotianamine synthase; (InterPro:IPR004298)
AT4G28050	Member of TETRASPANIN family
AT2G43560	immunophilin / FKBP-type peptidyl-prolyl cis-trans isomerase family protein; Identical to Probable FKBP-type peptidyl-prolyl cis-trans isomerase 2, chloroplast precursor [Arabidopsis Thaliana] (GB:O22870;GB:Q940C0); similar to FK506-binding protein 1 (FKBP13) [Arabidopsis thaliana] (TAIR:AT5G45680.1); similar to unnamed protein product [Vitis vinifera] (GB:CAO46240.1); contains InterPro domain Pe…
AT2G18690	similar to unknown protein [Arabidopsis thaliana] (TAIR:AT2G18680.1); similar to Os08g0107100 [Oryza sativa (japonica cultivar-group)] (GB:NP_001060795.1); similar to conserved hypothetical protein [Medicago truncatula] (GB:ABE90086.1)
AT4G00100	Encodes a cytoplasmic ribosomal protein S13 homologue involved in early leaf development
AT5G16110	similar to unknown protein [Arabidopsis thaliana] (TAIR:AT3G02555.1); similar to hypothetical protein [Cleome spinosa] (GB:ABD96917.1)
AT2G36320	zinc finger (AN1-like) family protein; Identical to Zinc finger A20 and AN1 domain-containing stress-associated protein 4 (SAP4) [Arabidopsis Thaliana] (GB:Q9SJM6;GB:Q0IGN9); similar to zinc finger (AN1-like) family protein [Arabidopsis thaliana] (TAIR:AT3G52800.1); similar to unnamed protein product [Vitis vinifera] (GB:CAO15931.1); contains InterPro domain Zinc finger, A20-type; (InterPro:IPR00…
AT5G52570	Converts &#946;-carotene to zeaxanthin via cryptoxanthin.
AT2G20340	tyrosine decarboxylase, putative; Identical to Tyrosine decarboxylase 1 (ELI5) [Arabidopsis Thaliana] (GB:Q8RY79;GB:Q9SK68;GB:Q9SMY2;GB:Q9SMY3); similar to tyrosine decarboxylase, putative [Arabidopsis thaliana] (TAIR:AT4G28680.2); similar to tyrosine decarboxylase, putative [Arabidopsis thaliana] (TAIR:AT4G28680.1); similar to hypothetical protein OsJ_023093 [Oryza sativa (japonica cultivar-grou…
AT3G06170	TMS membrane family protein / tumour differentially expressed (TDE) family protein; similar to TMS membrane family protein / tumour differentially expressed (TDE) family protein [Arabidopsis thaliana] (TAIR:AT1G16180.1); similar to unnamed protein product [Vitis vinifera] (GB:CAO71089.1); contains InterPro domain TMS membrane protein/tumour differentially expressed protein; (InterPro:IPR005016)
AT1G21720	20S proteasome beta subunit PBC1 truncated protein (PBC1)
AT1G04810	26S proteasome regulatory subunit, putative; similar to 26S proteasome regulatory subunit, putative [Arabidopsis thaliana] (TAIR:AT2G32730.1); similar to hypothetical protein [Vitis vinifera] (GB:CAN81101.1); similar to unnamed protein product [Vitis vinifera] (GB:CAO44405.1); similar to 26S proteasome subunit RPN2A [synthetic construct] (GB:AAP82172.1); contains InterPro domain 26S proteasome re…
AT3G49320	similar to unknown protein [Arabidopsis thaliana] (TAIR:AT5G41970.1); similar to LOC496075 protein [Xenopus laevis] (GB:AAH87491.1); similar to LOC496075 protein [Xenopus laevis] (GB:AAI06661.1); similar to Os02g0686600 [Oryza sativa (japonica cultivar-group)] (GB:NP_001047772.1); contains InterPro domain Metal-dependent protein hydrolase; (InterPro:IPR003226)
AT1G47400	similar to unknown protein [Arabidopsis thaliana] (TAIR:AT1G47395.1)
AT3G62120	tRNA synthetase class II (G, H, P and S) family protein; similar to OVA6/PRORS1 (OVULE ABORTION 6), ATP binding / aminoacyl-tRNA ligase [Arabidopsis thaliana] (TAIR:AT5G52520.1); similar to Bifunctional aminoacyl-tRNA synthetase, putative, expressed [Oryza sativa (japonica cultivar-group)] (GB:ABA97739.1); similar to unnamed protein product [Vitis vinifera] (GB:CAO40229.1); similar to unknown [Po…
AT1G49750	leucine-rich repeat family protein; similar to leucine-rich repeat family protein [Arabidopsis thaliana] (TAIR:AT3G19320.1); similar to Leucine-rich repeat, plant specific [Medicago truncatula] (GB:ABD32635.1); contains InterPro domain Leucine-rich repeat; (InterPro:IPR001611)
AT3G54260	similar to unknown protein [Arabidopsis thaliana] (TAIR:AT2G42570.1); similar to unknown [Pisum sativum] (GB:ABA29157.1); contains InterPro domain Protein of unknown function DUF231, plant; (InterPro:IPR004253)
AT5G20040	Encodes tRNA isopentenyltransferase AtIPT9.
AT1G79470	inosine-5'-monophosphate dehydrogenase; Identical to Inosine-5'-monophosphate dehydrogenase (IMPDH) [Arabidopsis Thaliana] (GB:P47996); similar to inosine-5'-monophosphate dehydrogenase, putative [Arabidopsis thaliana] (TAIR:AT1G16350.1); similar to inosine-5'-monophosphate dehydrogenase [Camellia sinensis] (GB:ABU94684.1); similar to inosine monophosphate dehydrogenase [Glycine max] (GB:CAB38030…
AT2G31410	similar to Os02g0595400 [Oryza sativa (japonica cultivar-group)] (GB:NP_001047313.1); similar to unnamed protein product [Ostreococcus tauri] (GB:CAL53709.1)
AT2G36880	MAT3 (METHIONINE ADENOSYLTRANSFERASE 3); similar to MAT2/SAM-2 (S-adenosylmethionine synthetase 2), methionine adenosyltransferase [Arabidopsis thaliana] (TAIR:AT4G01850.1); similar to MTO3 (S-adenosylmethionine synthase 3), methionine adenosyltransferase [Arabidopsis thaliana] (TAIR:AT3G17390.1); similar to MAT2/SAM-2 (S-adenosylmethionine synthetase 2) [Arabidopsis thaliana] (TAIR:AT4G01850.2);…
AT5G01750	Identical to Protein At5g01750 [Arabidopsis Thaliana] (GB:Q9LZX1;GB:Q8LEK9); similar to unknown protein [Arabidopsis thaliana] (TAIR:AT3G11740.1); similar to Protein of unknown function DUF567 [Medicago truncatula] (GB:ABE88870.1); contains InterPro domain Protein of unknown function DUF567; (InterPro:IPR007612)
AT1G23360	UbiE/COQ5 methyltransferase family protein; similar to UbiE/COQ5 methyltransferase family protein [Arabidopsis thaliana] (TAIR:AT5G57300.2); similar to UbiE/COQ5 methyltransferase family protein [Arabidopsis thaliana] (TAIR:AT5G57300.1); similar to unnamed protein product [Vitis vinifera] (GB:CAO66117.1); contains InterPro domain UbiE/COQ5 methyltransferase; (InterPro:IPR004033)
AT3G01170	structural constituent of ribosome; similar to structural constituent of ribosome [Arabidopsis thaliana] (TAIR:AT5G15260.1); similar to unnamed protein product [Vitis vinifera] (GB:CAO14999.1); contains InterPro domain Ribosomal protein L34e; (InterPro:IPR008195)
AT4G12730	AF333971 Arabidopsis thaliana fasciclin-like arabinogalactan-protein 2 (Fla2) mRNA, complete cds
AT3G09720	DEAD/DEAH box helicase, putative; Identical to DEAD-box ATP-dependent RNA helicase 57 (RH57) [Arabidopsis Thaliana] (GB:Q84TG1;GB:Q0WU58;GB:Q9SF31); similar to ethylene-responsive DEAD box RNA helicase, putative (RH30) [Arabidopsis thaliana] (TAIR:AT5G63120.2); similar to hypothetical protein [Vitis vinifera] (GB:CAN61726.1); similar to unnamed protein product [Vitis vinifera] (GB:CAO18120.1); co…
AT2G29540	RNA polymerase I(A) and III(C) 14 kDa subunit
AT1G21450	Encodes a scarecrow-like protein (SCL1). Member of GRAS gene family.
AT5G02450	60S ribosomal protein L36 (RPL36C); Identical to 60S ribosomal protein L36-3 (RPL36C) [Arabidopsis Thaliana] (GB:Q9LZ57); similar to 60S ribosomal protein L36 (RPL36B) [Arabidopsis thaliana] (TAIR:AT3G53740.4); similar to 60S ribosomal protein L36 (RPL36B) [Arabidopsis thaliana] (TAIR:AT3G53740.2); similar to 60S ribosomal protein L36 (RPL36B) [Arabidopsis thaliana] (TAIR:AT3G53740.3); similar to…
AT3G04640	glycine-rich protein
AT2G22240	** Referred to as MIPS1 in Mitsuhashi et al 2008. Myo-inositol-1-phosphate synthase isoform 2. Expressed in leaf, root and silique. Immunolocaliazation experiments with an antibody recognizing MIPS1, MIPS2, and MIPS3 showed endosperm localization.
AT2G47390	serine-type endopeptidase/ serine-type peptidase; similar to hypothetical protein OsI_010936 [Oryza sativa (indica cultivar-group)] (GB:EAY89703.1); similar to unnamed protein product [Vitis vinifera] (GB:CAO40114.1); similar to hypothetical protein OsJ_010143 [Oryza sativa (japonica cultivar-group)] (GB:EAZ26660.1); contains InterPro domain Peptidase S9, prolyl oligopeptidase active site region;…
AT5G52840	NADH-ubiquinone oxidoreductase-related; Identical to Probable NADH dehydrogenase [ubiquinone] 1 alpha subcomplex subunit 5, mitochondrial precursor [Arabidopsis Thaliana] (GB:Q9FLX7); similar to unknown protein [Arabidopsis thaliana] (TAIR:AT4G28005.1); similar to unnamed protein product [Vitis vinifera] (GB:CAO49517.1); contains InterPro domain ETC complex I subunit; (InterPro:IPR006806)
AT1G52690	late embryogenesis abundant protein, putative / LEA protein, putative; similar to late embryogenesis abundant protein, putative / LEA protein, putative [Arabidopsis thaliana] (TAIR:AT3G15670.1); similar to late embryogenesis-abundant protein [Chorispora bungeana] (GB:AAV67892.1); contains domain PTHR23241 (PTHR23241)
AT1G61140	EDA16 (embryo sac development arrest 16); similar to SNF2 domain-containing protein / helicase domain-containing protein / zinc finger protein-related [Arabidopsis thaliana] (TAIR:AT1G11100.1); similar to hypothetical protein [Vitis vinifera] (GB:CAN82215.1); contains InterPro domain SNF2-related; (InterPro:IPR000330); contains InterPro domain Helicase, superfamily 1 and 2, ATP-binding (InterPro:…
AT2G47730	Encodes glutathione transferase belonging to the phi class of GSTs. Naming convention according to Wagner et al. (2002).
AT3G02070	OTU-like cysteine protease family protein; similar to OTU-like cysteine protease family protein [Arabidopsis thaliana] (TAIR:AT3G22260.1); similar to unnamed protein product [Vitis vinifera] (GB:CAO49139.1); contains InterPro domain Ovarian tumour, otubain (InterPro:IPR003323)
AT3G55400	OVA1 (OVULE ABORTION 1); ATP binding / aminoacyl-tRNA ligase; similar to methionine--tRNA ligase, putative / methionyl-tRNA synthetase, putative / MetRS, putative [Arabidopsis thaliana] (TAIR:AT4G13780.1); similar to predicted protein [Physcomitrella patens subsp. patens] (GB:EDQ70973.1); similar to Putative methionyl-tRNA synthetase [Oryza sativa (japonica cultivar-group)] (GB:AAN77311.1); simil…
AT3G04920	40S ribosomal protein S24 (RPS24A); Identical to 40S ribosomal protein S24-1 (RPS24A) [Arabidopsis Thaliana] (GB:Q9SS17); similar to 40S ribosomal protein S24 (RPS24B) [Arabidopsis thaliana] (TAIR:AT5G28060.1); similar to ribosomal protein S19 (GB:1909359A); contains InterPro domain Nucleotide-binding, alpha-beta plait; (InterPro:IPR012677); contains InterPro domain Ribosomal protein S24e; (Inter…
AT4G18370	Encodes DEG5. Forms a hexamer with DEG8 in the thylakoid lumen. Involved in the cleavage of photodamaged D2 protein of photosystem II (PSII).
ATCG00180	RNA polymerase beta' subunit-1
AT2G41380	embryo-abundant protein-related; similar to embryo-abundant protein-related [Arabidopsis thaliana] (TAIR:AT5G10830.1); similar to unknown [Populus trichocarpa x Populus deltoides] (GB:ABK96242.1); contains InterPro domain Methyltransferase type 11; (InterPro:IPR013216)
AT3G02530	chaperonin, putative; similar to chaperonin, putative [Arabidopsis thaliana] (TAIR:AT5G16070.1); similar to hypothetical protein [Cleome spinosa] (GB:ABD96914.1); similar to hypothetical protein [Cleome spinosa] (GB:ABD96959.1); similar to unnamed protein product [Vitis vinifera] (GB:CAO49304.1); contains InterPro domain Chaperonin Cpn60; (InterPro:IPR001844); contains InterPro domain T-complex p…
ATCG00510	Encodes subunit I of photosystem I.
AT1G62780	similar to B0616E02-H0507E05.5 [Oryza sativa (indica cultivar-group)] (GB:CAH67829.1)
AT3G15460	brix domain-containing protein; similar to brix domain-containing protein [Arabidopsis thaliana] (TAIR:AT1G52930.1); similar to hypothetical protein [Vitis vinifera] (GB:CAN61504.1); contains InterPro domain Brix (InterPro:IPR007109)
AT4G30310	ribitol kinase, putative; similar to predicted protein [Physcomitrella patens subsp. patens] (GB:EDQ62279.1); similar to putative ribulokinase [Oryza sativa (japonica cultivar-group)] (GB:BAD27990.1); similar to unnamed protein product [Vitis vinifera] (GB:CAO43285.1); contains InterPro domain Pentulose kinase (InterPro:IPR006003); contains InterPro domain Carbohydrate kinase, FGGY; (InterPro:IPR…
AT5G37490	U-box domain-containing protein; similar to U-box domain-containing protein [Arabidopsis thaliana] (TAIR:AT1G66160.1); similar to unnamed protein product [Vitis vinifera] (GB:CAO42397.1); contains InterPro domain Armadillo-type fold; (InterPro:IPR016024); contains InterPro domain Zinc finger, RING/FYVE/PHD-type (InterPro:IPR013083); contains InterPro domain Armadillo-like helical; (InterPro:IPR01…
AT1G12250	thylakoid lumenal protein-related; similar to thylakoid lumenal 15 kDa protein, chloroplast [Arabidopsis thaliana] (TAIR:AT2G44920.2); similar to unnamed protein product [Vitis vinifera] (GB:CAO70323.1); contains InterPro domain Pentapeptide repeat (InterPro:IPR001646)
AT1G32100	Encodes a pinoresinol reductase involved in lignan biosynthesis. Expressed strongly in roots and less strongly in stems. Shows specificity for pinoresinol and not lariciresinol.
AT4G22000	similar to Os05g0114600 [Oryza sativa (japonica cultivar-group)] (GB:NP_001054462.1)
AT5G16620	chloroplast protein import (Tic40)
AT5G20600	similar to unknown [Oryza sativa (japonica cultivar-group)] (GB:AAL87179.1); contains InterPro domain Nucleolar, Nop52; (InterPro:IPR010301)
AT4G02230	60S ribosomal protein L19 (RPL19C); Identical to 60S ribosomal protein L19-3 (RPL19C) [Arabidopsis Thaliana] (GB:P49693;GB:O81422;GB:Q9M114); similar to EMB2386 (EMBRYO DEFECTIVE 2386), structural constituent of ribosome [Arabidopsis thaliana] (TAIR:AT1G02780.1); similar to unknown [Populus trichocarpa] (GB:ABK93939.1); contains InterPro domain Ribosomal protein L19/L19e; (InterPro:IPR000196); co…
AT4G01950	Encodes a member of a family of proteins with glycerol-3-phosphate acyltransferase activity.
AT1G28110	SCPL45; serine carboxypeptidase; Identical to Serine carboxypeptidase-like 45 precursor (SCPL45) [Arabidopsis Thaliana] (GB:Q93Y09;GB:Q9C7E2); similar to SCPL46 (serine carboxypeptidase-like 46), serine carboxypeptidase [Arabidopsis thaliana] (TAIR:AT2G33530.1); similar to hypothetical protein [Vitis vinifera] (GB:CAN81275.1); similar to unnamed protein product [Vitis vinifera] (GB:CAO68676.1); s…
AT2G34860	EDA3 (embryo sac development arrest 3); heat shock protein binding / unfolded protein binding; similar to unnamed protein product [Vitis vinifera] (GB:CAO22019.1); contains InterPro domain Heat shock protein DnaJ, cysteine-rich region; (InterPro:IPR001305)
AT1G55920	Encodes a chloroplast/cytosol localized serine O-acetyltransferase involved in sulfur assimilation and cysteine biosynthesis. Expressed in the vascular system.
AT5G05250	similar to unknown protein [Arabidopsis thaliana] (TAIR:AT3G56360.1); similar to unknown protein [Oryza sativa (japonica cultivar-group)] (GB:AAP03420.1)
AT4G34190	Encodes a stress enhanced protein that localizes to the thylakoid membrane and whose mRNA is upregulated in response to high light intensity. It may be involved in chlorophyll binding.
AT5G28750	thylakoid assembly protein, putative; similar to HCF106 (High chlorophyll fluorescence 106) [Arabidopsis thaliana] (TAIR:AT5G52440.1); similar to unknown [Populus trichocarpa] (GB:ABK93003.1); contains InterPro domain Twin-arginine translocation protein TatA/E; (InterPro:IPR006312); contains InterPro domain Bacterial sec-independent translocation protein mttA/Hcf106; (InterPro:IPR003369); contain…
AT4G30530	defense-related protein, putative; similar to defense-related protein, putative [Arabidopsis thaliana] (TAIR:AT2G23960.1); similar to defense-related protein [Brassica carinata] (GB:AAK50344.1); contains InterPro domain Glutamine amidotransferase class-I; (InterPro:IPR000991)
AT1G50490	Encodes one of two ubiquitin-conjugating enzymes belonging to the E2-C gene family (the other being UBC19). Transcript is always found in diving cells, but also in other non-dividing cells.
AT5G01910	similar to unnamed protein product [Vitis vinifera] (GB:CAO48882.1)
AT3G01390	Subunit G of the vacuolar membrane ATPAse complex
AT1G04080	PRP39; binding; similar to AT PRP39-2 [Arabidopsis thaliana] (TAIR:AT5G46400.1); similar to hypothetical protein [Vitis vinifera] (GB:CAN60862.1); similar to unnamed protein product [Vitis vinifera] (GB:CAO40560.1); similar to Os03g0210400 [Oryza sativa (japonica cultivar-group)] (GB:NP_001049340.1); contains InterPro domain RNA-processing protein, HAT helix; (InterPro:IPR003107); contains InterP…
AT5G30510	RPS1 (ribosomal protein S1); RNA binding; similar to S1 RNA-binding domain-containing protein [Arabidopsis thaliana] (TAIR:AT1G71720.1); similar to unnamed protein product [Vitis vinifera] (GB:CAO44958.1); contains InterPro domain Ribosomal protein S1; (InterPro:IPR000110); contains InterPro domain S1, RNA binding; (InterPro:IPR003029); contains InterPro domain Nucleic acid-binding, OB-fold (Inte…
AT1G10170	Encodes AtNFXL1, a homologue of the putative human transcription repressor NF-X1. Functions as a negative regulator of the trichothecene phytotoxin-induced defense response.
AT2G30140	UDP-glucoronosyl/UDP-glucosyl transferase family protein; similar to UDP-glucoronosyl/UDP-glucosyl transferase family protein [Arabidopsis thaliana] (TAIR:AT2G30150.1); similar to unnamed protein product [Vitis vinifera] (GB:CAO21389.1); contains InterPro domain UDP-glucuronosyl/UDP-glucosyltransferase; (InterPro:IPR002213)
AT1G79490	EMB2217 (EMBRYO DEFECTIVE 2217); similar to pentatricopeptide (PPR) repeat-containing protein [Arabidopsis thaliana] (TAIR:AT1G18900.1); similar to pentatricopeptide (PPR) repeat-containing protein [Arabidopsis thaliana] (TAIR:AT1G18900.2); similar to hypothetical protein OsJ_015442 [Oryza sativa (japonica cultivar-group)] (GB:EAZ31959.1); similar to hypothetical protein OsI_016751 [Oryza sativa …
AT5G53970	encodes tyrosine aminotransferase which is strongly induced upon aging and coronatine treatment
AT3G08740	elongation factor P (EF-P) family protein; similar to elongation factor P (EF-P) family protein [Arabidopsis thaliana] (TAIR:AT4G26310.1); similar to unnamed protein product [Vitis vinifera] (GB:CAO48872.1); contains InterPro domain Translation elongation factor P/YeiP, central; (InterPro:IPR001059); contains InterPro domain Translation protein SH3-like (InterPro:IPR008991); contains InterPro dom…
AT5G10360	EMB3010 (EMBRYO DEFECTIVE 3010); structural constituent of ribosome; Identical to 40S ribosomal protein S6-2 (RPS6B) [Arabidopsis Thaliana] (GB:P51430;GB:O04670;GB:Q9LX91); similar to RPS6 (RIBOSOMAL PROTEIN S6), structural constituent of ribosome [Arabidopsis thaliana] (TAIR:AT4G31700.1); similar to 117M18_18 [Brassica rapa] (GB:AAZ66937.1); contains InterPro domain Ribosomal protein S6, eukaryo…
AT3G04120	encodes cytosolic GADPH (C subunit) involved in the glycolytic pathway but also interacts with H2O2 potentially placing it in a signalling cascade induced by ROS.
AT3G14600	60S ribosomal protein L18A (RPL18aC); Identical to 60S ribosomal protein L18a-3 (RPL18AC) [Arabidopsis Thaliana] (GB:Q9LUD4;GB:Q8L9M5); similar to 60S ribosomal protein L18A (RPL18aB) [Arabidopsis thaliana] (TAIR:AT2G34480.1); similar to unknown [Populus trichocarpa] (GB:ABK93710.1); contains InterPro domain Ribosomal protein L18ae; (InterPro:IPR002670)
AT2G33570	similar to unknown protein [Arabidopsis thaliana] (TAIR:AT5G44670.1); similar to Os06g0328800 [Oryza sativa (japonica cultivar-group)] (GB:NP_001057533.1); similar to Os02g0712500 [Oryza sativa (japonica cultivar-group)] (GB:NP_001047907.1); similar to unknown protein [Oryza sativa (japonica cultivar-group)] (GB:BAD72474.1); contains InterPro domain Protein of unknown function DUF23; (InterPro:IP…
AT1G50250	encodes an FTSH protease that is localized to the chloroplast. Involved in the D1 repair cycle of Photosystem II. FtsH1 and FtsH5 are interchangeable in thylakoid membranes.
AT1G17710	phosphoric monoester hydrolase; similar to phosphoric monoester hydrolase [Arabidopsis thaliana] (TAIR:AT1G73010.1); similar to putative phosphatase [Phaseolus vulgaris] (GB:ABP52095.1); contains InterPro domain HAD-superfamily hydrolase, subfamily IB, hypothetical 1 (InterPro:IPR006384); contains InterPro domain HAD-superfamily hydrolase, subfamily IB, PSPase-like; (InterPro:IPR006383); contains…
AT2G30200	[acyl-carrier-protein] S-malonyltransferase/ binding / catalytic/ transferase; similar to [acyl-carrier protein] S-malonyltransferase [Brassica napus] (GB:CAB45522.1); contains InterPro domain Malonyl-CoA ACP transacylase, ACP-binding; (InterPro:IPR016036); contains InterPro domain Malonyl CoA-acyl carrier protein transacylase; (InterPro:IPR004410); contains InterPro domain Acyl transferase (Inte…
AT5G14120	nodulin family protein; similar to nodulin family protein [Arabidopsis thaliana] (TAIR:AT3G01930.1); similar to nodulin family protein [Arabidopsis thaliana] (TAIR:AT3G01930.2); similar to unnamed protein product [Vitis vinifera] (GB:CAO49029.1); similar to hypothetical protein [Vitis vinifera] (GB:CAN82292.1); similar to unnamed protein product [Vitis vinifera] (GB:CAO49027.1); contains InterPro…
AT4G13180	short-chain dehydrogenase/reductase (SDR) family protein; similar to short-chain dehydrogenase/reductase (SDR) family protein [Arabidopsis thaliana] (TAIR:AT3G03980.1); similar to unnamed protein product [Vitis vinifera] (GB:CAO23493.1); contains InterPro domain Glucose/ribitol dehydrogenase; (InterPro:IPR002347); contains InterPro domain Short-chain dehydrogenase/reductase SDR; (InterPro:IPR0021…
AT2G19130	S-locus lectin protein kinase family protein; similar to ARK3 (Arabidopsis Receptor Kinase 3), kinase [Arabidopsis thaliana] (TAIR:AT4G21380.1); similar to hypothetical protein OsI_015328 [Oryza sativa (indica cultivar-group)] (GB:EAY94095.1); similar to unnamed protein product [Vitis vinifera] (GB:CAO41272.1); similar to hypothetical protein OsJ_014212 [Oryza sativa (japonica cultivar-group)] (G…
AT3G52920	hematopoietin/interferon-class (D200-domain) cytokine receptor binding; similar to unknown protein [Arabidopsis thaliana] (TAIR:AT2G36410.2); similar to unknown [Populus trichocarpa] (GB:ABK95581.1); similar to unknown [Populus trichocarpa] (GB:ABK93998.1); contains InterPro domain Protein of unknown function DUF662 (InterPro:IPR007033); contains InterPro domain Interferon alpha, beta and delta; …
AT2G43030	ribosomal protein L3 family protein; Identical to 50S ribosomal protein L3-1, chloroplast precursor (RPL3A) [Arabidopsis Thaliana] (GB:Q9SKX4;GB:Q8LEQ9); similar to RPL3P (ribosomal protein large subunit 3P), structural constituent of ribosome [Arabidopsis thaliana] (TAIR:AT3G17465.1); similar to 50S ribosomal protein L3, chloroplast precursor (GB:O80360); contains InterPro domain Ribosomal prote…
AT1G53520	chalcone-flavanone isomerase-related; similar to unnamed protein product [Vitis vinifera] (GB:CAO39505.1); contains InterPro domain Chalcone isomerase-like (InterPro:IPR016087); contains InterPro domain Chalcone isomerase, 3-layer sandwich; (InterPro:IPR016088)
AT4G00630	member of Putative potassium transporter family
AT1G21410	AtSKP2;1 is a homolog of human SKP2, the human F-box protein that recruits E2F1. Contains an F-box motif at the N-terminal region and a C-terminal Leu-rich repeat domain. Forms part of an E3-ubiquitin-ligase SCF (Skp1, cullin, F-box) complex and recruits phosphorylated AtE2Fc, a transcriptional factor that might play a role in cell division and during the transition from skotomorphogenesis to pho…
AT5G27280	zinc finger (DNL type) family protein; similar to zinc finger (DNL type) family protein [Arabidopsis thaliana] (TAIR:AT1G68730.1); similar to unnamed protein product [Vitis vinifera] (GB:CAO61982.1); contains InterPro domain Zinc finger, Zim17-type (InterPro:IPR007853)
AT1G70410	carbonic anhydrase, putative / carbonate dehydratase, putative; similar to carbonic anhydrase, putative / carbonate dehydratase, putative [Arabidopsis thaliana] (TAIR:AT1G23730.1); similar to unknown [Populus trichocarpa] (GB:ABK94740.1); contains InterPro domain Carbonic anhydrase, prokaryotic-like, conserved site; (InterPro:IPR015892); contains InterPro domain Carbonic anhydrase; (InterPro:IPR0…
AT5G01550	Encodes LecRKA4.2, a member of the lectin receptor kinase subfamily A4 (LecRKA4.1 At5g01540; LecRKA4.2 At5g01550; LecRKA4.3 At5g01560). Together with other members of the subfamily, functions redundantly in the negative regulation of ABA response in seed germination.
AT1G77450	ANAC032 (Arabidopsis NAC domain containing protein 32); transcription factor; similar to ATAF1 (Arabidopsis NAC domain containing protein 2), transcription factor [Arabidopsis thaliana] (TAIR:AT1G01720.1); similar to NAC-domain protein 14 [Brassica napus] (GB:AAP35055.1); contains InterPro domain No apical meristem (NAM) protein; (InterPro:IPR003441)
AT5G42240	SCPL42 (serine carboxypeptidase-like 42); serine carboxypeptidase; Identical to Serine carboxypeptidase-like 42 precursor (SCPL42) [Arabidopsis Thaliana] (GB:Q9FH05); similar to SCPL43, serine carboxypeptidase [Arabidopsis thaliana] (TAIR:AT2G12480.1); similar to SCPL41 (serine carboxypeptidase-like 41), serine carboxypeptidase [Arabidopsis thaliana] (TAIR:AT5G42230.1); similar to SCPL44 (serine …
AT2G31800	ankyrin protein kinase, putative; similar to ankyrin protein kinase, putative (APK1) [Arabidopsis thaliana] (TAIR:AT2G43850.1); similar to ankyrin protein kinase, putative [Arabidopsis thaliana] (TAIR:AT3G59830.1); similar to ankyrin protein kinase, putative (APK1) [Arabidopsis thaliana] (TAIR:AT2G43850.2); similar to ankyrin protein kinase [Brassica napus] (GB:AAT94403.1); similar to ankyrin pro…
AT1G07440	tropinone reductase, putative / tropine dehydrogenase, putative; Identical to Putative tropinone reductase homolog At1g07440 [Arabidopsis Thaliana] (GB:Q9ASX2;GB:Q9LNW5); similar to short-chain dehydrogenase/reductase (SDR) family protein [Arabidopsis thaliana] (TAIR:AT2G29340.3); similar to hypothetical protein [Vitis vinifera] (GB:CAN63543.1); contains InterPro domain Glucose/ribitol dehydrogen…
AT3G54050	fructose-1,6-bisphosphatase, putative / D-fructose-1,6-bisphosphate 1-phosphohydrolase, putative / FBPase, putative; Identical to Fructose-1,6-bisphosphatase, chloroplast precursor (FBP) [Arabidopsis Thaliana] (GB:P25851;GB:Q9M398); similar to fructose-1,6-bisphosphatase, putative / D-fructose-1,6-bisphosphate 1-phosphohydrolase, putative / FBPase, putative [Arabidopsis thaliana] (TAIR:AT1G43670.…
AT2G30150	UDP-glucoronosyl/UDP-glucosyl transferase family protein; similar to UDP-glucoronosyl/UDP-glucosyl transferase family protein [Arabidopsis thaliana] (TAIR:AT2G30140.1); similar to UDP-glucoronosyl/UDP-glucosyl transferase family protein [Arabidopsis thaliana] (TAIR:AT2G30140.2); similar to unnamed protein product [Vitis vinifera] (GB:CAO21389.1); contains InterPro domain UDP-glucuronosyl/UDP-gluc…
AT1G64390	ATGH9C2 (ARABIDOPSIS THALIANA GLYCOSYL HYDROLASE 9C2); hydrolase, hydrolyzing O-glycosyl compounds; Identical to Endoglucanase 6 precursor [Arabidopsis Thaliana] (GB:Q42059;GB:Q8H160;GB:Q9C7W3); similar to ATGH9C3 (ARABIDOPSIS THALIANA GLYCOSYL HYDROLASE 9C3), hydrolase, hydrolyzing O-glycosyl compounds [Arabidopsis thaliana] (TAIR:AT4G11050.1); similar to cellulase [Fragaria x ananassa] (GB:AAC7…
AT3G22420	Encodes a member of the WNK family (9 members in all) of protein kinases, the structural design of which is clearly distinct from those of other known protein kinases, such as receptor-like kinases and mitogen-activated protein kinases. Its transcription is under the control of circadian rhythms.
AT2G18740	small nuclear ribonucleoprotein E, putative / snRNP-E, putative / Sm protein E, putative; similar to small nuclear ribonucleoprotein E, putative / snRNP-E, putative / Sm protein E, putative [Arabidopsis thaliana] (TAIR:AT4G30330.1); similar to predicted protein [Physcomitrella patens subsp. patens] (GB:EDQ77967.1); similar to predicted protein [Physcomitrella patens subsp. patens] (GB:EDQ58536.1)…
AT2G26430	Encodes an ania-6a type arginine-rich cyclin which confers tolerance to LiCl and NaCl when expressed in yeast.
AT4G09670	oxidoreductase family protein; Identical to Uncharacterized oxidoreductase At4g09670 [Arabidopsis Thaliana] (GB:Q9SZ83;GB:Q56ZU4;GB:Q94AR5); similar to oxidoreductase family protein [Arabidopsis thaliana] (TAIR:AT1G34200.1); similar to hypothetical protein [Vitis vinifera] (GB:CAN80430.1); contains InterPro domain Oxidoreductase, C-terminal; (InterPro:IPR004104); contains InterPro domain Oxidored…
AT1G56650	Encodes a putative MYB domain containing transcription factor involved in anthocyanin metabolism and radical scavenging. Essential for the sucrose-mediated expression of the dihydroflavonol reductase gene.
AT1G61820	glycosyl hydrolase family 1, similar to beta-glucosidase GI:1155254 from (Prunus avium)
AT2G31530	EMB2289/SCY2 (EMBRYO DEFECTIVE 2289); P-P-bond-hydrolysis-driven protein transmembrane transporter; similar to SCY1 (SECY HOMOLOG 1), P-P-bond-hydrolysis-driven protein transmembrane transporter [Arabidopsis thaliana] (TAIR:AT2G18710.1); similar to unnamed protein product [Vitis vinifera] (GB:CAO22521.1); similar to hypothetical protein [Vitis vinifera] (GB:CAN77495.1); contains InterPro domain S…
AT4G23600	Encodes cystine lyase which is expected to be involved in amino acid metabolism, providing the plant with cysteine and the generation of precursors of ethylene biosynthesis. mRNA levels are elevated in response to wounding.
AT3G16000	encodes a DNA-binding protein that binds to plastid DNA non-specifically and is associated with nucleoids and thylakoid membranes. The expression of the gene is correlated with the development of thylakoid membranes.
AT4G18010	Encodes an inositol polyphosphate 5-phosphatase that appears to have Type I activity. It can dephosphorylate IP3(inositol(1,4,5)P3) and IP4 (inositol(1,3,4,5)P4), but it does not appear to be active against phosphatidylinositol 4,5 bisphosphate. Overexpression of this gene renders plants insensitive to ABA in germination and growth assays.
AT1G22740	GTP-binding protein Rab7
AT2G22610	kinesin motor protein-related; similar to kinesin motor protein-related [Arabidopsis thaliana] (TAIR:AT1G72250.1); similar to unnamed protein product [Vitis vinifera] (GB:CAO23062.1); similar to Hypothetical protein [Oryza sativa (japonica cultivar-group)] (GB:AAO17019.1); similar to hypothetical protein [Vitis vinifera] (GB:CAN63715.1); contains InterPro domain Kinesin, motor region; (InterPro:I…
AT2G48120	The pale cress (pac) mutant affects chloroplast and leaf development; mutants are ABA-deficient and accumulate lower levels of carotenoids and chlorophyll compared to wild type. PAC is probably involved in chloroplast mRNA maturation. Three alternative transcripts of this gene exist.
AT1G35710	leucine-rich repeat transmembrane protein kinase, putative; similar to leucine-rich repeat family protein / protein kinase family protein [Arabidopsis thaliana] (TAIR:AT4G08850.1); similar to leucine-rich repeat family protein / protein kinase family protein [Arabidopsis thaliana] (TAIR:AT4G08850.2); similar to unnamed protein product [Vitis vinifera] (GB:CAO66621.1); similar to unnamed protein p…
AT4G38225	similar to Os03g0128800 [Oryza sativa (japonica cultivar-group)] (GB:NP_001048843.1); similar to unnamed protein product [Oryza sativa (japonica cultivar-group)] (GB:BAA85397.1); similar to expressed protein [Oryza sativa (japonica cultivar-group)] (GB:ABF93783.1); contains domain PROTEASE-RELATED (PTHR11014:SF1); contains domain PROTEASE M20-RELATED (PTHR11014)
AT1G01170	ozone-responsive stress-related protein, putative; similar to ATOZI1 (ARABIDOPSIS THALIANA OZONE-INDUCED PROTEIN 1) [Arabidopsis thaliana] (TAIR:AT4G00860.1); similar to unknown [Populus trichocarpa] (GB:ABK93193.1); contains InterPro domain Protein of unknown function DUF1138 (InterPro:IPR009515)
AT3G47500	Dof-type zinc finger domain-containing protein, identical to H-protein promoter binding factor-2a GI:3386546 from (Arabidopsis thaliana). Interacts with LKP2 and FKF1, but its overexpression does not change flowering time under short or long day conditions.
AT4G23400	PIP1;5/PIP1D (plasma membrane intrinsic protein 1;5); water channel; Identical to Probable aquaporin PIP1-5 (PIP1-5) [Arabidopsis Thaliana] (GB:Q8LAA6;GB:O81736); similar to TMP-C (PLASMA MEMBRANE INTRINSIC PROTEIN 1,4), water channel [Arabidopsis thaliana] (TAIR:AT4G00430.1); similar to trans-membrane water channel protein [Brassica juncea] (GB:ABO71659.2); similar to plasma membrane aquaporin (…
AT3G04760	pentatricopeptide (PPR) repeat-containing protein; similar to pentatricopeptide (PPR) repeat-containing protein [Arabidopsis thaliana] (TAIR:AT1G09900.1); similar to unnamed protein product [Vitis vinifera] (GB:CAO65084.1); similar to hypothetical protein [Vitis vinifera] (GB:CAN67401.1); contains InterPro domain Pentatricopeptide repeat (InterPro:IPR002885)
AT5G01220	involved in sulfolipid biosynthesis
AT5G39020	protein kinase family protein; similar to protein kinase family protein [Arabidopsis thaliana] (TAIR:AT5G39000.1); similar to protein kinase family protein [Arabidopsis thaliana] (TAIR:AT5G38990.1); similar to protein kinase family protein [Arabidopsis thaliana] (TAIR:AT5G39030.1); similar to unnamed protein product [Vitis vinifera] (GB:CAO49189.1); contains InterPro domain Protein kinase, core; …
AT3G25780	Encodes allene oxide cyclase, one of the enzymes involved in jasmonic acid biosynthesis. One of four genes in Arabidopsis that encode this enzyme. mRNA expression is upregulated in senescing leaves. Note: Nomenclature for Arabidopsis allene oxide cyclase 3 (AOC3, AT3G25780) gene is based on Stenzel et al. 2003 Plant Molecular Biology 51:895-911. AOC3 (AT3G25780) is also referred to as AOC2 in He …
AT4G38710	glycine-rich protein; similar to EIF4B1 (eukaryotic translation initiation factor 4B1) [Arabidopsis thaliana] (TAIR:AT3G26400.1); similar to unnamed protein product [Vitis vinifera] (GB:CAO47339.1); contains InterPro domain Plant specific eukaryotic initiation factor 4B (InterPro:IPR010433)
AT2G19650	DC1 domain-containing protein; similar to DC1 domain-containing protein [Arabidopsis thaliana] (TAIR:AT2G19660.1); similar to DC1 domain-containing protein [Arabidopsis thaliana] (TAIR:AT5G37620.1); similar to DC1 domain-containing protein [Arabidopsis thaliana] (TAIR:AT2G04680.1); similar to DC1 domain-containing protein [Brassica oleracea] (GB:ABD65623.1); contains InterPro domain Protein kinas…
AT2G20580	encoding the RPN subunits of the 26S proteasome
AT1G62800	Encodes aspartate aminotransferase (Asp4).
AT4G22530	embryo-abundant protein-related; similar to embryo-abundant protein-related [Arabidopsis thaliana] (TAIR:AT5G10830.1); similar to unnamed protein product [Vitis vinifera] (GB:CAO67377.1); contains InterPro domain Methyltransferase type 11; (InterPro:IPR013216)
AT4G32520	SHM3 (SERINE HYDROXYMETHYLTRANSFERASE 3); similar to SHM1 (SERINE HYDROXYMETHYLTRANSFERASE 1), glycine hydroxymethyltransferase/ poly(U) binding [Arabidopsis thaliana] (TAIR:AT4G37930.1); similar to unnamed protein product [Vitis vinifera] (GB:CAO43779.1); similar to plastid serine hydroxymethyltransferase [Populus tremuloides] (GB:ABO61383.1); similar to predicted protein [Physcomitrella patens …
AT3G26280	cytochrome P450 monooxygenase
AT4G21560	vacuolar protein sorting-associated protein 28 family protein / VPS28 family protein; Identical to Vacuolar protein sorting-associated protein 28 homolog 2 [Arabidopsis Thaliana] (GB:O65421); similar to vacuolar protein sorting-associated protein 28 family protein / VPS28 family protein [Arabidopsis thaliana] (TAIR:AT4G05000.2); similar to vacuolar protein sorting-associated protein 28 family pro…
AT1G28330	dormancy-associated protein (DRM1)
AT4G12470	protease inhibitor/seed storage/lipid transfer protein (LTP) family protein; similar to pEARLI 1, lipid binding [Arabidopsis thaliana] (TAIR:AT4G12480.1); similar to Os03g0103300 [Oryza sativa (japonica cultivar-group)] (GB:NP_001048668.1); similar to retrotransposon protein, putative, Ty1-copia subclass, expressed [Oryza sativa (japonica cultivar-group)] (GB:ABF93505.1); similar to hypothetical …
AT4G00090	transducin family protein / WD-40 repeat family protein; similar to nucleotide binding [Arabidopsis thaliana] (TAIR:AT3G42660.1); similar to unnamed protein product [Vitis vinifera] (GB:CAO24478.1); contains InterPro domain WD40 repeat-like (InterPro:IPR011046); contains InterPro domain WD40/YVTN repeat-like (InterPro:IPR015943); contains InterPro domain WD40 repeat (InterPro:IPR001680)
AT4G39210	Encodes the large subunit of ADP-Glucose Pyrophosphorylase which catalyzes the first, rate limiting step in starch biosynthesis. The large subunit plays a regulatory role whereas the small subunit (ApS) is the catalytic isoform. Four isoforms (ApL1-4) have been identified. ApL3 is the major large subunit isoform present in inflorescences, fruits and roots.
AT1G22890	unknown protein
AT3G44750	Encodes a histone deacetylase. Controls the development of adaxial/abaxial leaf polarity. Two lines with RNAi-directed against this gene show reduced Agrobacterium-mediated DNA transformation of the roots.
AT1G75180	similar to unknown protein [Arabidopsis thaliana] (TAIR:AT1G19400.2); similar to conserved hypothetical protein [Medicago truncatula] (GB:ABE82722.1); contains domain 2-HYDROXYACID DEHYDROGENASE (PTHR10996:SF1); contains domain 2-HYDROXYACID DEHYDROGENASE (PTHR10996)
AT5G22840	protein kinase family protein; similar to SRPK4 (SER/ARG-RICH PROTEIN KINASE 4), kinase/ protein kinase [Arabidopsis thaliana] (TAIR:AT3G53030.1); similar to protein kinase-related [Arabidopsis thaliana] (TAIR:AT3G44850.1); similar to SRPK4 [Oryza sativa] (GB:AAL58968.1); similar to unnamed protein product [Vitis vinifera] (GB:CAO16006.1); similar to unnamed protein product [Vitis vinifera] (GB:C…
AT5G21170	5'-AMP-activated protein kinase beta-2 subunit, putative; Identical to SNF1-related protein kinase regulatory subunit beta-1 (KINB1) [Arabidopsis Thaliana] (GB:Q84VQ1;GB:Q9SCY6); similar to 5'-AMP-activated protein kinase beta-2 subunit, putative [Arabidopsis thaliana] (TAIR:AT4G16360.1); similar to unnamed protein product [Vitis vinifera] (GB:CAO67335.1); contains InterPro domain 5-AMP-activated…
AT2G38040	encodes the carboxyltransferase alpha subunit of acetyl-CoA carboxylase, involved in de novo fatty acid biosynthesis
AT4G22570	Encodes an adenine phosphoribosyltransferase (APT; EC 2.4.2.7), which is a constitutively expressed enzyme involved in the one-step salvage of adenine to AMP. APT3 has higher affinity for zeatin, isopentenyladenine and benzyladenine than APT1 but lower Vmax than APT1.
AT4G15620	integral membrane family protein; Identical to UPF0497 membrane protein At4g15620 [Arabidopsis Thaliana] (GB:O23413); similar to integral membrane family protein [Arabidopsis thaliana] (TAIR:AT4G15630.1); similar to unnamed protein product [Vitis vinifera] (GB:CAO71017.1); contains InterPro domain Conserved hypothetical protein CHP01569, trans-membrane plant (InterPro:IPR006459); contains InterPr…
AT1G62640	3-ketoacyl-acyl carrier protein synthase III (KAS III)
ATCG00690	Encodes photosystem II 5 kD protein subunit PSII-T. This is a plastid-encoded gene (PsbTc) which also has a nuclear-encoded paralog (PsbTn).
AT4G05410	transducin family protein / WD-40 repeat family protein; similar to EMB2271 (EMBRYO DEFECTIVE 2271), nucleotide binding [Arabidopsis thaliana] (TAIR:AT4G21130.1); similar to unnamed protein product [Vitis vinifera] (GB:CAO40414.1); contains InterPro domain WD40 repeat-like (InterPro:IPR011046); contains InterPro domain WD40/YVTN repeat-like (InterPro:IPR015943); contains InterPro domain WD40 repe…
AT1G32450	Transmembrane nitrate transporter. Involved in xylem transport of nitrate from root to shoot. Induced in response to nitrate. Not involved in nitrate uptake. expressed in root pericycle cells.
AT5G18760	zinc finger (C3HC4-type RING finger) family protein; similar to zinc finger (C3HC4-type RING finger) family protein [Arabidopsis thaliana] (TAIR:AT3G06330.1); similar to unnamed protein product [Vitis vinifera] (GB:CAO71039.1); contains InterPro domain Zinc finger, RING/FYVE/PHD-type (InterPro:IPR013083); contains InterPro domain Zinc finger, RING-type; (InterPro:IPR001841); contains InterPro dom…
AT4G10760	EMB1706 (EMBRYO DEFECTIVE 1706); S-adenosylmethionine-dependent methyltransferase; Identical to Probable N6-adenosine-methyltransferase MT-A70-like (EMB1706) [Arabidopsis Thaliana] (GB:O82486;GB:Q9M0N2); similar to EMB1691 (EMBRYO DEFECTIVE 1691), S-adenosylmethionine-dependent methyltransferase [Arabidopsis thaliana] (TAIR:AT4G09980.1); similar to unnamed protein product [Vitis vinifera] (GB:CAO…
AT3G29320	Encodes a plastidic alpha-glucan phosphorylase. In vitro, the enzyme has a preference for maltooligosaccharides, such as maltoheptaose.
AT5G17160	similar to unknown protein [Arabidopsis thaliana] (TAIR:AT3G03130.1); similar to hypothetical protein MtrDRAFT_AC144806g2v1 [Medicago truncatula] (GB:ABE91887.1)
AT5G54490	Encodes a PINOID (PID)-binding protein containing putative EF-hand calcium-binding motifs. The interaction is dependent on the presence of calcium. mRNA expression is up-regulated by auxin. Not a phosphorylation target of PID, likely acts upstream of PID to regulate the activity of this protein in response to changes in calcium levels.
AT3G60690	auxin-responsive family protein; similar to auxin-responsive protein-related [Arabidopsis thaliana] (TAIR:AT2G45210.1); similar to unnamed protein product [Vitis vinifera] (GB:CAO24512.1); contains InterPro domain Auxin responsive SAUR protein (InterPro:IPR003676)
AT2G43750	Arabidopsis thaliana O-acetylserine (thiol) lyase (OAS-TL) isoform oasB, the key enzyme for fixation of inorganic sulfide. It catalyzes the formation of cysteine from O-acetylserine and inorganic sulfide.
AT3G02790	zinc finger (C2H2 type) family protein; similar to zinc finger (C2H2 type) family protein [Arabidopsis thaliana] (TAIR:AT5G16470.1); similar to unknown [Populus trichocarpa] (GB:ABK94760.1); contains InterPro domain Zinc finger, C2H2-like; (InterPro:IPR015880)
AT4G23710	VAG2/VATG2/VHA-G2 (VACUOLAR ATP SYNTHASE SUBUNIT G2); Identical to Vacuolar proton pump subunit G 2 (VATG2) [Arabidopsis Thaliana] (GB:O82629;GB:Q9SUQ6); similar to VMA10 (VACUOLAR MEMBRANE ATPASE 10) [Arabidopsis thaliana] (TAIR:AT3G01390.2); similar to VMA10 (VACUOLAR MEMBRANE ATPASE 10) [Arabidopsis thaliana] (TAIR:AT3G01390.1); similar to Vacuolar proton pump subunit G 1 (V-ATPase subunit G 1…
AT4G24330	similar to unknown protein [Arabidopsis thaliana] (TAIR:AT5G49945.1); similar to Os05g0432400 [Oryza sativa (japonica cultivar-group)] (GB:NP_001055631.1); similar to hypothetical protein LOC447812 [Danio rerio] (GB:NP_001004551.1); contains InterPro domain Protein of unknown function DUF1682; (InterPro:IPR012879)
AT3G14770	nodulin MtN3 family protein; similar to nodulin MtN3 family protein [Arabidopsis thaliana] (TAIR:AT1G21460.1); similar to unnamed protein product [Vitis vinifera] (GB:CAO39486.1); contains InterPro domain MtN3 and saliva related transmembrane protein (InterPro:IPR004316)
AT3G08940	Lhcb4.2 protein (Lhcb4.2, protein involved in the light harvesting complex of photosystem II
AT1G52600	signal peptidase, putative; similar to signal peptidase, putative [Arabidopsis thaliana] (TAIR:AT3G15710.1); similar to unknown [Populus trichocarpa] (GB:ABK93826.1); contains InterPro domain Peptidase S26B, eukaryotic signal peptidase; (InterPro:IPR001733); contains InterPro domain Peptidase S24, S26A, S26B and S26C (InterPro:IPR015927); contains InterPro domain Peptidase S24, S26A and S26B, C-t…
AT4G12980	auxin-responsive protein, putative; similar to auxin-responsive family protein [Arabidopsis thaliana] (TAIR:AT3G25290.1); similar to auxin-responsive family protein [Arabidopsis thaliana] (TAIR:AT3G25290.2); similar to unknown [Populus trichocarpa] (GB:ABK94382.1); contains InterPro domain Cytochrome b561 / ferric reductase transmembrane (InterPro:IPR006593); contains InterPro domain Protein of u…
AT3G04230	40S ribosomal protein S16 (RPS16B); Identical to 40S ribosomal protein S16-2 (RPS16B) [Arabidopsis Thaliana] (GB:Q9M8X9); similar to 40S ribosomal protein S16 (RPS16C) [Arabidopsis thaliana] (TAIR:AT5G18380.1); similar to unknown [Populus trichocarpa] (GB:ABK92774.1); contains InterPro domain Ribosomal protein S9; (InterPro:IPR000754); contains InterPro domain Ribosomal protein S5 domain 2-type f…
AT5G50210	Quinolinate synthase (QS) activity of At5g50210 has been demonstrated by functional complementation of corresponding E. coli mutants and complementation of embryo-lethal phenotypes of the QS homozygous null allele in Arabidopsis.
AT5G55070	2-oxoacid dehydrogenase family protein; similar to 2-oxoacid dehydrogenase family protein [Arabidopsis thaliana] (TAIR:AT4G26910.2); similar to unknown [Populus trichocarpa x Populus deltoides] (GB:ABK96550.1); contains InterPro domain Single hybrid motif (InterPro:IPR011053); contains InterPro domain Catalytic domain of components of various dehydrogenase complexes; (InterPro:IPR001078); contain…
AT1G19610	LCR78/PDF1.4 (Low-molecular-weight cysteine-rich 78); Identical to Low-molecular-weight cysteine-rich protein LCR78 precursor (LCR78) [Arabidopsis Thaliana] (GB:P82787;GB:Q8VZQ7;GB:Q9FWR6); similar to LCR67/PDF1.1 (Low-molecular-weight cysteine-rich 67) [Arabidopsis thaliana] (TAIR:AT1G75830.1); similar to hypothetical protein [Vitis vinifera] (GB:CAN64556.1); contains InterPro domain Gamma thion…
AT2G18280	Member of TLP family
AT5G27470	seryl-tRNA synthetase / serine--tRNA ligase; Identical to Seryl-tRNA synthetase [Arabidopsis Thaliana] (GB:Q39230); similar to AtSRS (OVULE ABORTION 7), serine-tRNA ligase [Arabidopsis thaliana] (TAIR:AT1G11870.2); similar to AtSRS (OVULE ABORTION 7), serine-tRNA ligase [Arabidopsis thaliana] (TAIR:AT1G11870.1); similar to hypothetical protein [Vitis vinifera] (GB:CAN77028.1); similar to unnamed …
AT5G10430	Encodes arabinogalactan-protein (AGP4).
AT3G10310	kinesin motor protein-related; similar to ATK4 (ARABIDOPSIS THALIANA KINESIN 4), microtubule motor [Arabidopsis thaliana] (TAIR:AT5G27000.1); similar to hypothetical protein [Vitis vinifera] (GB:CAN75891.1); similar to unnamed protein product [Vitis vinifera] (GB:CAO23611.1); contains InterPro domain Kinesin, motor region; (InterPro:IPR001752); contains InterPro domain Calponin-like actin-binding…
AT4G33220	pectinesterase family protein; similar to pectinesterase family protein [Arabidopsis thaliana] (TAIR:AT3G43270.1); similar to Pectinesterase PPE8B precursor (Pectin methylesterase) (PE) (GB:Q43062); contains InterPro domain Pectin lyase fold (InterPro:IPR012334); contains InterPro domain Pectinesterase, catalytic; (InterPro:IPR000070); contains InterPro domain Pectin lyase fold/virulence factor (…
AT5G02840	LCL1 (LHY/CCA1-LIKE 1); DNA binding / transcription factor; similar to myb family transcription factor [Arabidopsis thaliana] (TAIR:AT3G09600.1); similar to unnamed protein product [Vitis vinifera] (GB:CAO18046.1); contains InterPro domain SANT, DNA-binding; (InterPro:IPR001005); contains InterPro domain Homeodomain-like (InterPro:IPR009057); contains InterPro domain Myb, DNA-binding (InterPro:IP…
AT4G33920	protein phosphatase 2C family protein / PP2C family protein; similar to protein phosphatase 2C, putative / PP2C, putative [Arabidopsis thaliana] (TAIR:AT3G51370.1); similar to unnamed protein product [Vitis vinifera] (GB:CAO63944.1); contains InterPro domain Protein phosphatase 2C-related; (InterPro:IPR001932); contains InterPro domain Protein phosphatase 2C; (InterPro:IPR015655); contains InterP…
AT1G29510	SAUR68 (SMALL AUXIN UPREGULATED 68); similar to unknown protein [Arabidopsis thaliana] (TAIR:AT1G29440.1); similar to auxin-responsive protein [Brassica rapa] (GB:ABV89665.1)
AT4G26600	nucleolar protein, putative; similar to nucleolar protein, putative [Arabidopsis thaliana] (TAIR:AT5G55920.1); similar to unnamed protein product [Vitis vinifera] (GB:CAO45158.1); similar to hypothetical protein [Vitis vinifera] (GB:CAN71575.1); contains InterPro domain rRNA subunit methyltransferase (InterPro:IPR006174); contains InterPro domain Nop2p (InterPro:IPR011023); contains InterPro doma…
AT3G30775	Encodes a proline oxidase that is predicted to localize to the inner mitochondrial membrane, its mRNA expression induced by high levels of Al and by osmotic stress. The promoter contains an L-proline-inducible element.
AT3G05640	protein phosphatase 2C, putative / PP2C, putative; similar to protein phosphatase 2C, putative / PP2C, putative [Arabidopsis thaliana] (TAIR:AT5G27930.2); similar to protein phosphatase 2C, putative / PP2C, putative [Arabidopsis thaliana] (TAIR:AT5G27930.1); similar to unknown [Populus trichocarpa] (GB:ABK92926.1); contains InterPro domain Protein phosphatase 2C-related; (InterPro:IPR001932); con…
AT4G29050	lectin protein kinase family protein; similar to lectin protein kinase family protein [Arabidopsis thaliana] (TAIR:AT1G70110.1); similar to lectin protein kinase family protein [Arabidopsis thaliana] (TAIR:AT2G43700.1); similar to lectin protein kinase, putative [Arabidopsis thaliana] (TAIR:AT1G70130.1); similar to unnamed protein product [Vitis vinifera] (GB:CAO15684.1); similar to lectin-like r…
AT1G21050	similar to unknown protein [Arabidopsis thaliana] (TAIR:AT1G76610.1); similar to Plant-specific domain of unknown function 3588 [Medicago truncatula] (GB:ABE91797.1); contains InterPro domain Protein of unknown function DUF617, plant; (InterPro:IPR006460)
AT3G58570	DEAD box RNA helicase, putative; Identical to DEAD-box ATP-dependent RNA helicase 52 (RH52) [Arabidopsis Thaliana] (GB:Q9M2F9); similar to DEAD box RNA helicase, putative [Arabidopsis thaliana] (TAIR:AT2G42520.1); similar to DEAD box RNA helicase, putative (RH11) [Arabidopsis thaliana] (TAIR:AT3G58510.2); similar to DEAD box RNA helicase, putative (RH11) [Arabidopsis thaliana] (TAIR:AT3G58510.3);…
AT1G12800	S1 RNA-binding domain-containing protein; similar to S1 RNA-binding domain-containing protein [Arabidopsis thaliana] (TAIR:AT3G23700.1); similar to hypothetical protein [Vitis vinifera] (GB:CAN68047.1); similar to unnamed protein product [Vitis vinifera] (GB:CAO63706.1); contains InterPro domain S1, RNA binding; (InterPro:IPR003029); contains InterPro domain Nucleic acid-binding, OB-fold (InterPr…
AT2G39660	Encodes a plasma membrane-localized ser/thr protein kinase that is a crucial component of host response signaling required to activate the resistance responses to Botrytis and A. brassicicola infection. It is likely a negative regulator of salicylic acid accumulation and basal defense against virulent bacterial pathogens.
AT4G30330	small nuclear ribonucleoprotein E, putative / snRNP-E, putative / Sm protein E, putative; similar to small nuclear ribonucleoprotein E, putative / snRNP-E, putative / Sm protein E, putative [Arabidopsis thaliana] (TAIR:AT2G18740.1); similar to predicted protein [Physcomitrella patens subsp. patens] (GB:EDQ58536.1); contains InterPro domain Like-Sm ribonucleoprotein, core; (InterPro:IPR001163); co…
AT3G50270	transferase family protein; similar to transferase family protein [Arabidopsis thaliana] (TAIR:AT3G50280.1); similar to unnamed protein product [Vitis vinifera] (GB:CAO71884.1); contains InterPro domain Transferase (InterPro:IPR003480)
AT2G33590	cinnamoyl-CoA reductase family; similar to cinnamoyl-CoA reductase family [Arabidopsis thaliana] (TAIR:AT2G33600.1); similar to unnamed protein product [Vitis vinifera] (GB:CAO66289.1); contains InterPro domain NAD-dependent epimerase/dehydratase; (InterPro:IPR001509); contains InterPro domain NAD(P)-binding; (InterPro:IPR016040)
AT5G24840	methyltransferase; Identical to Probable tRNA [Arabidopsis Thaliana] (GB:Q8GXB7); similar to methyltransferase [Arabidopsis thaliana] (TAIR:AT5G17660.1); similar to unnamed protein product [Vitis vinifera] (GB:CAO43956.1); contains InterPro domain Conserved hypothetical protein CHP00091; (InterPro:IPR004395); contains InterPro domain Putative methyltransferase (InterPro:IPR003358)
AT1G08980	Encodes an enzyme with similarity to bacterial acylamidohydrolases and exhibits indole-3-acetamide amidohydrolase activity in vitro. This enzyme may be involved in the in vivo biosynthesis of indole-acetic acid from indole-3-acetamide, a native metabolite of A. thaliana.
AT5G65760	serine carboxypeptidase S28 family protein; similar to serine carboxypeptidase S28 family protein [Arabidopsis thaliana] (TAIR:AT2G24280.1); similar to unnamed protein product [Vitis vinifera] (GB:CAO17745.1); similar to Os01g0767100 [Oryza sativa (japonica cultivar-group)] (GB:NP_001044360.1); contains InterPro domain Peptidase S28; (InterPro:IPR008758)
AT1G67800	copine-related; similar to RGLG2 (RING DOMAIN LIGASE2) [Arabidopsis thaliana] (TAIR:AT5G14420.3); similar to RGLG2 (RING DOMAIN LIGASE2) [Arabidopsis thaliana] (TAIR:AT5G14420.2); similar to RGLG2 (RING DOMAIN LIGASE2) [Arabidopsis thaliana] (TAIR:AT5G14420.4); similar to unnamed protein product [Vitis vinifera] (GB:CAO42486.1); contains InterPro domain von Willebrand factor, type A (InterPro:IPR…
AT2G21210	Putative auxin-regulated protein whose expression is downregulated in response to chitin oligomers.
AT4G01610	cathepsin B-like cysteine protease, putative; similar to cathepsin B-like cysteine protease, putative [Arabidopsis thaliana] (TAIR:AT1G02305.1); similar to Peptidase C1A, papain; Somatotropin hormone; Peptidase C1, propeptide [Medicago truncatula] (GB:ABD32840.1); contains InterPro domain Peptidase C1A, papain; (InterPro:IPR013128); contains InterPro domain Peptidase C1A, papain C-terminal; (Inte…
AT4G00330	high overall homology to CRCK1
AT4G32850	Encodes a nuclear poly(A) polymerase.
AT3G09540	pectate lyase family protein; similar to pectate lyase family protein [Arabidopsis thaliana] (TAIR:AT3G55140.1); similar to unknown [Populus trichocarpa] (GB:ABK96132.1); similar to unknown [Populus trichocarpa] (GB:ABK93648.1); contains InterPro domain Pectin lyase fold (InterPro:IPR012334); contains InterPro domain Pectate lyase/Amb allergen (InterPro:IPR002022); contains InterPro domain Pectin…
AT2G37420	kinesin motor protein-related; similar to kinesin motor protein-related [Arabidopsis thaliana] (TAIR:AT2G36200.1); similar to kinesin motor protein-related [Arabidopsis thaliana] (TAIR:AT2G28620.1); similar to kinesin motor protein-related [Arabidopsis thaliana] (TAIR:AT3G45850.1); similar to unnamed protein product [Vitis vinifera] (GB:CAO21748.1); similar to KRP120-2 [Daucus carota] (GB:AAK9112…
AT2G19860	Encodes a protein with hexokinase activity (AtHXK2) and acts as a sensor for plant sugar responses.
AT2G06520	Encodes a protein with sequence similarity to the spinach photosystem II subunit PsbX.
AT2G23840	HNH endonuclease domain-containing protein; similar to unnamed protein product [Vitis vinifera] (GB:CAO23496.1); contains InterPro domain HNH nuclease (InterPro:IPR003615); contains InterPro domain HNH endonuclease; (InterPro:IPR002711)
AT1G71140	MATE efflux family protein; similar to MATE efflux family protein [Arabidopsis thaliana] (TAIR:AT1G15170.1); similar to unnamed protein product [Vitis vinifera] (GB:CAO42224.1); contains InterPro domain Multi antimicrobial extrusion protein MatE; (InterPro:IPR002528); contains InterPro domain MATE family transporter related protein (InterPro:IPR015521)
AT5G41520	40S ribosomal protein S10 (RPS10B); Identical to 40S ribosomal protein S10-2 (RPS10B) [Arabidopsis Thaliana] (GB:Q9FFS8); similar to 40S ribosomal protein S10 (RPS10C) [Arabidopsis thaliana] (TAIR:AT5G52650.1); similar to unnamed protein product [Vitis vinifera] (GB:CAO65914.1); similar to unknown [Picea sitchensis] (GB:ABK22275.1); contains InterPro domain Plectin/S10, N-terminal (InterPro:IPR00…
AT4G10270	wound-responsive family protein; similar to wound-responsive protein, putative [Arabidopsis thaliana] (TAIR:AT4G10265.1); similar to unnamed protein product [Vitis vinifera] (GB:CAO41250.1)
AT5G49970	encodes the bifunctional pyridoxine (pyridoxamine) 5’-phosphate oxidase (PPOX)(EC 1.4.3.5) that is involved in the formation of pyridoxal 5'-phosphate (member of the vitamin B6 group)
AT3G02570	Encodes a protein with phosphomannose isomerase activity.
AT4G37470	hydrolase, alpha/beta fold family protein; similar to esterase/lipase/thioesterase family protein [Arabidopsis thaliana] (TAIR:AT3G03990.1); similar to hypothetical protein [Vitis vinifera] (GB:CAN70905.1); contains InterPro domain Alpha/beta hydrolase fold-1 (InterPro:IPR000073)
AT5G06110	DNAJ heat shock N-terminal domain-containing protein / cell division protein-related; similar to DNAJ heat shock N-terminal domain-containing protein / cell division protein-related [Arabidopsis thaliana] (TAIR:AT3G11450.1); similar to unnamed protein product [Vitis vinifera] (GB:CAO41896.1); contains InterPro domain Heat shock protein DnaJ, N-terminal; (InterPro:IPR001623); contains InterPro dom…
AT2G39470	PPL2 (PSBP-LIKE PROTEIN 2); calcium ion binding; similar to PPL1 (PSBP-LIKE PROTEIN 1), calcium ion binding [Arabidopsis thaliana] (TAIR:AT3G55330.1); similar to unnamed protein product [Vitis vinifera] (GB:CAO69260.1); contains InterPro domain Mog1/PsbP/DUF1795, alpha/beta/alpha sandwich (InterPro:IPR016124); contains InterPro domain Mog1/PsbP, alpha/beta/alpha sandwich (InterPro:IPR016123); con…
AT2G29670	binding; similar to binding [Arabidopsis thaliana] (TAIR:AT1G07280.3); similar to binding [Arabidopsis thaliana] (TAIR:AT1G07280.2); similar to binding [Arabidopsis thaliana] (TAIR:AT1G07280.1); similar to hypothetical protein [Vitis vinifera] (GB:CAN79749.1); contains InterPro domain Tetratricopeptide-like helical; (InterPro:IPR011990); contains InterPro domain Tetratricopeptide region (InterPro…
AT3G15520	peptidyl-prolyl cis-trans isomerase TLP38, chloroplast / thylakoid lumen PPIase of 38 kDa / cyclophilin / rotamase; Identical to Peptidyl-prolyl cis-trans isomerase CYP37, chloroplast precursor (CYP37) [Arabidopsis Thaliana] (GB:P82869;GB:Q1JPN6;GB:Q9LDZ3); similar to CYP38 (CYCLOPHILIN 38), peptidyl-prolyl cis-trans isomerase [Arabidopsis thaliana] (TAIR:AT3G01480.1); similar to Os07g0565600 [Or…
AT5G14210	leucine-rich repeat transmembrane protein kinase, putative; similar to leucine-rich repeat transmembrane protein kinase, putative [Arabidopsis thaliana] (TAIR:AT3G03770.1); similar to hypothetical protein [Vitis vinifera] (GB:CAN69961.1); similar to unnamed protein product [Vitis vinifera] (GB:CAO14590.1); contains InterPro domain Protein kinase, core; (InterPro:IPR000719); contains InterPro doma…
AT5G13220	JAS1/JAZ10/TIFY9 (JASMONATE-ZIM-DOMAIN PROTEIN 10); Identical to Protein TIFY 9 (TIFY9) [Arabidopsis Thaliana] (GB:Q93ZM9;GB:Q3E9I1;GB:Q3E9I2;GB:Q9LYV4); similar to JAZ12/TIFY3B (JASMONATE-ZIM-DOMAIN PROTEIN 12) [Arabidopsis thaliana] (TAIR:AT5G20900.1); similar to hypothetical protein [Vitis vinifera] (GB:CAN60098.1); contains InterPro domain ZIM (InterPro:IPR010399)
AT2G16580	auxin-responsive protein, putative; similar to auxin-responsive family protein [Arabidopsis thaliana] (TAIR:AT4G34760.1); similar to hypothetical protein [Vitis vinifera] (GB:CAN82489.1); contains InterPro domain Auxin responsive SAUR protein (InterPro:IPR003676)
AT4G17540	similar to Os10g0563400 [Oryza sativa (japonica cultivar-group)] (GB:NP_001065401.1)
AT2G46390	unknown protein
AT4G09010	Encodes a microsomal ascorbate peroxidase APX4. Ascorbate peroxidases are enzymes that scavenge hydrogen peroxide in plant cells. Eight types of APX have been described for Arabidopsis: three cytosolic (APX1, APX2, APX6), two chloroplastic types (stromal sAPX, thylakoid tAPX), and three microsomal (APX3, APX4, APX5) isoforms.
AT1G70700	JAZ9 is a protein presumed to be involved in jasmonate signaling. JAZ9 transcript levels rise in response to a jasmonate stimulus. JAZ9 can interact with the COI1 F-box subunit of an SCF E3 ubiquitin ligase in a yeast-two-hybrid assay only in the presence of jasmonate-isoleucine (JA-ILE) or coronatine. The Jas domain appears to be important for JAZ9-COI1 interactions in the presence of coronatine…
AT5G63180	pectate lyase family protein; Identical to Probable pectate lyase 22 precursor [Arabidopsis Thaliana] (GB:Q93Z25;GB:Q9FMK5); similar to pectate lyase family protein [Arabidopsis thaliana] (TAIR:AT4G24780.1); similar to unnamed protein product [Vitis vinifera] (GB:CAO42465.1); similar to Pectate lyase [Prunus mume] (GB:BAE48664.1); similar to unknown [Populus trichocarpa] (GB:ABK94358.1); contains…
AT2G38670	Encodes a mitochondrial ethanolamine-phosphate cytidylyltransferase, involved in phosphatidylethanolamine (PE) biosynthesis.
AT4G24770	Encodes a chloroplast RNA-binding protein. A substrate of the type III effector HopU1 (mono-ADP-ribosyltransferase).
AT4G32190	centromeric protein-related; similar to protein transport protein-related [Arabidopsis thaliana] (TAIR:AT4G27595.1); similar to unnamed protein product [Vitis vinifera] (GB:CAO44251.1); contains domain PTHR23160 (PTHR23160)
AT1G11700	similar to unknown protein [Arabidopsis thaliana] (TAIR:AT1G61930.1); similar to Protein of unknown function DUF584 [Medicago truncatula] (GB:ABE80969.1); similar to Os07g0516300 [Oryza sativa (japonica cultivar-group)] (GB:NP_001059782.1); contains InterPro domain Protein of unknown function DUF584; (InterPro:IPR007608)
AT2G01650	encodes a peripheral membrane protein that contains UBX domain and interacts with AtCDC48 in vitro and co-fractionates with membrane-associated but not soluble AtCDC48 in vivo.
AT4G27450	similar to unknown protein [Arabidopsis thaliana] (TAIR:AT3G15450.1); similar to unknown [Glycine max] (GB:AAG00940.1); contains domain no description (G3D.3.60.20.10); contains domain N-terminal nucleophile aminohydrolases (Ntn hydrolases) (SSF56235)
AT4G38430	Member of the RopGEF (guanine nucleotide exchange factor) family, containing the novel PRONE domain (plant-specific Rop nucleotide exchanger), which is exclusively active towards members of the Rop subfamily, also known as DUF315). Interacts with ROP1 but the whole protein lacks Rho guanyl-nucleotide exchange factor activity in vitro. The DUF315/PRONE domain is sufficient to confer RopGEF catalyt…
AT1G12780	Encodes a UDP-glucose epimerase that catalyzes the interconversion of the sugar nucleotides UDP-glucose UDP-galactose via a UDP-4-keto-hexose intermediate. Responsive to stress.
AT3G53740	60S ribosomal protein L36 (RPL36B); Identical to 60S ribosomal protein L36-2 (RPL36B) [Arabidopsis Thaliana] (GB:Q9M352;GB:Q8L5U3); similar to 60S ribosomal protein L36 (RPL36A) [Arabidopsis thaliana] (TAIR:AT2G37600.1); similar to 60S ribosomal protein L36 (RPL36A) [Arabidopsis thaliana] (TAIR:AT2G37600.2); similar to ribosomal protein L36 [Triticum aestivum] (GB:AAW50980.1); contains InterPro d…
AT3G06380	Member of TLP family
AT2G47990	Encodes a transducin family nucleolar protein with six WD40 repeats that is most likely involved in 18S rRNA biogenesis. The slow progression of the gametophytic division cycles in swa1 suggested that the SWA1 protein is required for the normal progression of mitotic division cycles through the regulation of cell metabolism. Ubiquitously expressed throughout the plant.
AT5G46710	zinc-binding family protein; similar to zinc-binding family protein [Arabidopsis thaliana] (TAIR:AT4G17900.1); similar to putative zinc-binding protein [Platanus x acerifolia] (GB:CAL25342.1); contains InterPro domain Protein of unknown function DUF597 (InterPro:IPR006734)
AT5G06340	diadenosine 5',5'''-P1,P4-tetraphosphate hydrolase, putative; similar to diadenosine 5',5'''-P1,P4-tetraphosphate hydrolase, putative [Arabidopsis thaliana] (TAIR:AT3G10620.1); similar to bis(5'-nucleosy1)-tetraphosphatase [Brassica rapa] (GB:ABL97947.1); contains InterPro domain NUDIX hydrolase, core; (InterPro:IPR000086); contains InterPro domain NUDIX; (InterPro:IPR015797)
AT1G13440	GAPC-2; glyceraldehyde-3-phosphate dehydrogenase; Identical to Glyceraldehyde-3-phosphate dehydrogenase, cytosolic (GAPC) [Arabidopsis Thaliana] (GB:P25858;GB:Q42352;GB:Q9M8W8); similar to GAPC (GLYCERALDEHYDE-3-PHOSPHATE DEHYDROGENASE C SUBUNIT), glyceraldehyde-3-phosphate dehydrogenase [Arabidopsis thaliana] (TAIR:AT3G04120.1); similar to Glyceraldehyde-3-phosphate dehydrogenase, cytosolic (GB:…
AT3G49990	similar to Os03g0372700 [Oryza sativa (japonica cultivar-group)] (GB:NP_001050206.1); similar to hypothetical protein [Oryza sativa (japonica cultivar-group)] (GB:AAP46214.1); contains InterPro domain Low temperature viability protein; (InterPro:IPR007307)
AT5G35530	40S ribosomal protein S3 (RPS3C); Identical to 40S ribosomal protein S3-3 (RPS3C) [Arabidopsis Thaliana] (GB:Q9FJA6); similar to 40S ribosomal protein S3 (RPS3A) [Arabidopsis thaliana] (TAIR:AT2G31610.1); similar to unknown [Populus trichocarpa] (GB:ABK93809.1); contains InterPro domain K Homology, type 2; (InterPro:IPR004044); contains InterPro domain K Homology; (InterPro:IPR004087); contains I…
AT4G13720	inosine triphosphate pyrophosphatase, putative / HAM1 family protein; similar to unnamed protein product [Vitis vinifera] (GB:CAO71565.1); contains InterPro domain Ham1-like protein; (InterPro:IPR002637)
AT3G02690	integral membrane family protein; similar to unknown protein [Oryza sativa (japonica cultivar-group)] (GB:AAM92827.1); similar to hypothetical protein OsI_033005 [Oryza sativa (indica cultivar-group)] (GB:EAY79046.1); contains InterPro domain Protein of unknown function DUF6, transmembrane; (InterPro:IPR000620)
AT5G60900	Encodes a receptor-like protein kinase.
AT5G59850	40S ribosomal protein S15A (RPS15aF); Identical to 40S ribosomal protein S15a-1 (RPS15AF) [Arabidopsis Thaliana] (GB:P42798;GB:Q7GD83); similar to RPS15A (RIBOSOMAL PROTEIN S15A), structural constituent of ribosome [Arabidopsis thaliana] (TAIR:AT1G07770.1); similar to RPS15A (RIBOSOMAL PROTEIN S15A), structural constituent of ribosome [Arabidopsis thaliana] (TAIR:AT1G07770.2); similar to unknown …
AT1G12845	similar to hypothetical protein MtrDRAFT_AC149131g9v1 [Medicago truncatula] (GB:ABD32556.1)
AT5G42650	Encodes a member of the cytochrome p450 CYP74 gene family that functions as an allene oxide synthase. This enzyme catalyzes dehydration of the hydroperoxide to an unstable allene oxide in the JA biosynthetic pathway. It shows a dual catalytic activity, the major one being a 13-AOS but also expressing a 9-AOS activity.
AT1G04350	encodes a protein whose sequence is similar to 2-oxoglutarate-dependent dioxygenase
AT2G36850	Encodes GSL8, a member of the Glucan Synthase-Like (GSL) family believed to be involved in the synthesis of the cell wall component callose. GSL8 is required for male gametophyte development and plant growth. Has a role in entry of microspores into mitosis. Also refer to GSL10 (At3g07160).
AT5G13330	encodes a member of the ERF (ethylene response factor) subfamily B-4 of ERF/AP2 transcription factor family. The protein contains one AP2 domain. There are 7 members in this subfamily.
AT4G29190	zinc finger (CCCH-type) family protein; similar to zinc finger (CCCH-type) family protein [Arabidopsis thaliana] (TAIR:AT2G19810.1); similar to hypothetical protein [Vitis vinifera] (GB:CAN81808.1); contains InterPro domain Zinc finger, CCCH-type; (InterPro:IPR000571)
AT1G61870	PPR336 (PENTATRICOPEPTIDE REPEAT 336); similar to pentatricopeptide (PPR) repeat-containing protein [Arabidopsis thaliana] (TAIR:AT1G11630.1); similar to hypothetical protein [Vitis vinifera] (GB:CAN77919.1); contains InterPro domain Pentatricopeptide repeat (InterPro:IPR002885)
AT5G39790	Encodes a chloroplast localized protein with starch binding activity that may be involved in carbohydrate metabolism.
AT1G20220	nucleic acid binding; similar to nucleic acid binding [Arabidopsis thaliana] (TAIR:AT1G76010.1); similar to hypothetical protein [Vitis vinifera] (GB:CAN73522.1); contains InterPro domain Alba, DNA/RNA-binding protein; (InterPro:IPR002775)
AT2G13540	Encodes a nuclear cap-binding protein that forms a heterodimeric complex with CBP20 and is involved in ABA signaling and flowering. Mutants are early flowering and exhibit hypersensitive response to ABA in germination inhibition.Loss of ABH1 function results in abnormal processing of mRNAs for several important floral regulators (FLC, CO, FLM). Analysis of loss of function mutations suggests a ro…
AT1G71740	similar to unknown protein [Arabidopsis thaliana] (TAIR:AT3G18560.1); similar to hypothetical protein [Oryza sativa (japonica cultivar-group)] (GB:BAD25025.1)
AT4G37080	similar to unknown protein [Arabidopsis thaliana] (TAIR:AT5G42690.2); similar to Os09g0463300 [Oryza sativa (japonica cultivar-group)] (GB:NP_001063405.1); similar to unknown protein [Oryza sativa (japonica cultivar-group)] (GB:AAP44737.1); contains InterPro domain Protein of unknown function DUF547; (InterPro:IPR006869)
AT4G17530	RAB1C; GTP binding; similar to AtRABD2b/AtRab1A (Arabidopsis Rab GTPase homolog D2b), GTP binding [Arabidopsis thaliana] (TAIR:AT5G47200.1); similar to GTP-binding protein, putative [Brassica oleracea] (GB:ABD65068.1); contains InterPro domain Ras GTPase; (InterPro:IPR001806); contains InterPro domain Ras (InterPro:IPR013753); contains InterPro domain Small GTP-binding protein; (InterPro:IPR00522…
AT2G28305	similar to unknown protein [Arabidopsis thaliana] (TAIR:AT2G37210.1); similar to Conserved hypothetical protein 730 [Medicago truncatula] (GB:ABE89044.1); contains InterPro domain Conserved hypothetical protein 730; (InterPro:IPR005269)
AT3G45140	Chloroplast lipoxygenase required for wound-induced jasmonic acid accumulation in Arabidopsis.Mutants are resistant to Staphylococcus aureus and accumulate salicylic acid upon infection.
AT5G08415	lipoic acid synthase family protein; similar to LIP1 (LIPOIC ACID SYNTHASE 1), lipoic acid synthase [Arabidopsis thaliana] (TAIR:AT2G20860.1); similar to unnamed protein product [Vitis vinifera] (GB:CAO65976.1); contains InterPro domain Radical SAM; (InterPro:IPR007197); contains InterPro domain Elongator protein 3/MiaB/NifB (InterPro:IPR006638); contains InterPro domain Lipoate synthase; (InterP…
AT4G00810	60S acidic ribosomal protein P1 (RPP1B); Identical to 60S acidic ribosomal protein P1-2 (RPP1B) [Arabidopsis Thaliana] (GB:O23095;GB:Q9ASX0); similar to 60S acidic ribosomal protein P1 (RPP1C) [Arabidopsis thaliana] (TAIR:AT5G47700.2); similar to 60S acidic ribosomal protein P1 (RPP1C) [Arabidopsis thaliana] (TAIR:AT5G47700.1); similar to acidic ribosomal protein P1a-like [Solanum tuberosum] (GB:…
AT5G55210	similar to unknown protein [Arabidopsis thaliana] (TAIR:AT4G22320.1); similar to conserved hypothetical protein [Medicago truncatula] (GB:ABD28485.1)
AT4G00300	fringe-related protein; similar to fringe-related protein [Arabidopsis thaliana] (TAIR:AT1G01570.1); similar to hypothetical protein [Trifolium pratense] (GB:BAE71200.1); contains InterPro domain Protein of unknown function DUF604 (InterPro:IPR006740)
AT5G44680	methyladenine glycosylase family protein; similar to methyladenine glycosylase family protein [Arabidopsis thaliana] (TAIR:AT3G12710.1); similar to unnamed protein product [Vitis vinifera] (GB:CAO15289.1); contains InterPro domain DNA glycosylase; (InterPro:IPR011257); contains InterPro domain Methyladenine glycosylase; (InterPro:IPR005019)
AT2G44080	Encodes ARL, a gene similar to ARGOS involved in cell expansion-dependent organ growth. Upregulated by brassinosteroid. Acts downstream of BRI1.
AT1G01620	a member of the plasma membrane intrinsic protein subfamily PIP1. localizes to the plasma membrane and exhibits water transport activity in Xenopus oocyte. expressed ubiquitously and protein level decreases slightly during leaf development.
AT3G19260	LAG1 homolog . Loss of function mutant is sensitive to AAL-toxin. LOH2 is presumed to function in sphingolipid metabolism.
AT1G08550	Violaxanthin deepoxidase involved in xanthophyll cycle.Two major consequences of the npq1 mutation are the absence of zeaxanthin formation in strong light and the partial inhibition of the quenching of singlet excited chlorophylls in the photosystem II light-harvesting complex
AT4G31800	Pathogen-induced transcription factor. Binds W-box sequences in vitro. Forms protein complexes with itself and with WRKY40 and WRKY60. Constitutive expression of WRKY18 enhanced resistance to P. syringae, but its coexpression with WRKY40 or WRKY60 made plants more susceptible to both P. syringae and B. cinerea. WRKY18, WRKY40, and WRKY60 have partially redundant roles in response to the hemibiotr…
AT5G48810	Encodes a cytochrome b5 isoform.
AT5G51550	phosphate-responsive 1 family protein; similar to phosphate-responsive 1 family protein [Arabidopsis thaliana] (TAIR:AT2G17230.1); similar to unknown [Populus trichocarpa] (GB:ABK92591.1); contains InterPro domain Phosphate-induced protein 1 conserved region (InterPro:IPR006766)
AT2G44870	similar to unknown protein [Oryza sativa (japonica cultivar-group)] (GB:AAL86463.1); contains InterPro domain Sigma factor, regions 3 and 4; (InterPro:IPR013324)
AT5G58710	Encodes cyclophilin ROC7.
AT3G50500	encodes a member of SNF1-related protein kinases (SnRK2) whose activity is activated by ionic (salt) and non-ionic (mannitol) osmotic stress. Enzyme involved in the ABA signaling during seed germination, dormancy and seedling growth.
AT1G56220	dormancy/auxin associated family protein; similar to dormancy/auxin associated protein-related [Arabidopsis thaliana] (TAIR:AT1G54070.1); similar to putative auxin-repressed protein [Prunus armeniaca] (GB:AAB88876.1); contains InterPro domain Dormancyauxin associated (InterPro:IPR008406)
AT1G30880	unknown protein
AT3G11820	Encodes plasma membrane syntaxin, which is a member of SNARE superfamily of proteins. PEN1 is one of the known factors of non-host resistance against barley powdery mildew, Blumeria graminis sp. hordei. However, PEN1 is a nonessential component of the preinvasive resistance against Colletotrichum fungus even though there is a appresorium differentiation and melanization. Required for mlo resistan…
AT3G17020	universal stress protein (USP) family protein; similar to universal stress protein (USP) family protein / early nodulin ENOD18 family protein [Arabidopsis thaliana] (TAIR:AT3G03270.2); similar to unknown [Brassica rapa] (GB:ABL97971.1); contains InterPro domain UspA; (InterPro:IPR006016); contains InterPro domain Universal stress protein (Usp) (InterPro:IPR006015); contains InterPro domain Rossma…
AT1G73940	similar to unknown protein [Arabidopsis thaliana] (TAIR:AT5G49410.2); similar to Os08g0360000 [Oryza sativa (japonica cultivar-group)] (GB:NP_001061634.1); similar to Os03g0852500 [Oryza sativa (japonica cultivar-group)] (GB:NP_001051924.1)
AT1G58030	Encodes a member of the cationic amino acid transporter (CAT) subfamily of amino acid polyamine choline transporters. Localized to the tonoplast.
AT2G04360	similar to hypothetical protein alr4045 [Nostoc sp. PCC 7120] (GB:NP_488085.1); similar to Os08g0345400 [Oryza sativa (japonica cultivar-group)] (GB:NP_001061601.1)
AT1G23130	Bet v I allergen family protein; similar to MLP31 (MLP-LIKE PROTEIN 31) [Arabidopsis thaliana] (TAIR:AT1G70840.1); similar to major latex-like protein [Prunus persica] (GB:AAK14060.1); contains InterPro domain Bet v I allergen; (InterPro:IPR000916)
AT2G14170	Arabidopsis thaliana methylmalonate-semialdehyde dehydrogenase
AT4G02510	An integral membrane GTPase that functions as a transit-sequence receptor required for the import of proteins necessary for chloroplast biogenesis. Located in the outer chloroplast membrane.
AT1G76020	similar to unknown protein [Arabidopsis thaliana] (TAIR:AT1G20225.1); similar to unknown [Solanum tuberosum] (GB:ABB55396.1); contains InterPro domain Thioredoxin-like fold; (InterPro:IPR012336); contains InterPro domain Thioredoxin fold; (InterPro:IPR012335)
AT3G25010	disease resistance family protein; similar to disease resistance family protein / LRR family protein [Arabidopsis thaliana] (TAIR:AT3G24900.1); similar to protein binding [Arabidopsis thaliana] (TAIR:AT3G24982.1); similar to disease resistance family protein [Arabidopsis thaliana] (TAIR:AT3G25020.1); similar to putative LRR family protein [Brassica napus] (GB:ABI99471.1); similar to putative dise…
AT3G13490	Encodes a dual targeted lysyl-tRNA ligase that is found both in the mitochondrion and the chloroplast. Plants mutated in this gene exhibit an ovule abortion phenotype.
AT3G27350	similar to unknown protein [Arabidopsis thaliana] (TAIR:AT5G40700.1); similar to Targeting for Xklp2 [Medicago truncatula] (GB:ABE84619.1)
AT1G08930	encodes a putative sucrose transporter whose gene expression is induced by dehydration and cold.
AT1G01390	UDP-glucoronosyl/UDP-glucosyl transferase family protein; similar to GT72B1, UDP-glucosyltransferase/ UDP-glycosyltransferase/ transferase, transferring glycosyl groups [Arabidopsis thaliana] (TAIR:AT4G01070.1); similar to UDP-glucoronosyl/UDP-glucosyl transferase family protein [Arabidopsis thaliana] (TAIR:AT1G01420.1); similar to glucosyltransferase [Brassica napus] (GB:CAM31954.1); contains In…
AT5G64140	Encodes a putative ribosomal protein S28.
AT4G26110	NAP1;1 (NUCLEOSOME ASSEMBLY PROTEIN1;1); similar to NAP1,3/NFA3 (NUCLEOSOME ASSEMBLY PROTEIN1,3), DNA binding [Arabidopsis thaliana] (TAIR:AT5G56950.1); similar to unnamed protein product [Vitis vinifera] (GB:CAO45713.1); contains InterPro domain Nucleosome assembly protein (NAP); (InterPro:IPR002164); contains InterPro domain tRNA-binding arm; (InterPro:IPR010978)
AT3G48760	zinc finger (DHHC type) family protein; Identical to Zinc finger DHHC domain-containing protein At3g48760 [Arabidopsis Thaliana] (GB:Q9M306); similar to zinc finger (DHHC type) family protein [Arabidopsis thaliana] (TAIR:AT3G26935.1); similar to unnamed protein product [Vitis vinifera] (GB:CAO68344.1); contains InterPro domain Zinc finger, DHHC-type; (InterPro:IPR001594)
AT2G05790	glycosyl hydrolase family 17 protein; similar to glycosyl hydrolase family 17 protein [Arabidopsis thaliana] (TAIR:AT5G55180.1); similar to unnamed protein product [Vitis vinifera] (GB:CAO24059.1); similar to unknown [Populus trichocarpa] (GB:ABK92452.1); contains InterPro domain Glycoside hydrolase, family 17; (InterPro:IPR000490); contains InterPro domain X8 (InterPro:IPR012946); contains Inter…
AT3G52180	Encodes a plant-specific protein phosphatase that contains a protein tyrosine phosphatase (PTP) catalytic domain and a kinase interaction sequence (KIS) domain. This protein interacts with the plant SnRK AKIN11. Binds starch. Localized in the chloroplast.
AT1G61570	Encodes a putative small zinc finger-like protein (TIM13); nucleus-encoded gene whose product is found in the mitochondrial inner membrane space.
AT1G41830	SKS6 (SKU5 Similar 6); pectinesterase; similar to SKS8 (SKU5 Similar 8), copper ion binding / oxidoreductase [Arabidopsis thaliana] (TAIR:AT1G21850.1); similar to SKS5 (SKU5 Similar 5), copper ion binding / oxidoreductase [Arabidopsis thaliana] (TAIR:AT1G76160.1); similar to SKS7 (SKU5 Similar 7), copper ion binding / oxidoreductase [Arabidopsis thaliana] (TAIR:AT1G21860.1); similar to unnamed pr…
AT2G22660	similar to glycine-rich protein [Arabidopsis thaliana] (TAIR:AT4G37900.1); similar to Protein of unknown function DUF1399 [Medicago truncatula] (GB:ABE84186.1); contains InterPro domain Protein of unknown function DUF1399; (InterPro:IPR009836)
AT3G12780	nuclear phosphoglycerate kinase (PGK1)
ATCG01090	Encodes subunit of the chloroplast NAD(P)H dehydrogenase complex
AT3G06035	Identical to Putative GPI-anchored protein At3g06035 precursor [Arabidopsis Thaliana] (GB:Q84MC0;GB:Q8H7F7;GB:Q8L9J0); similar to unknown protein [Arabidopsis thaliana] (TAIR:AT5G19250.1); similar to Os07g0645000 [Oryza sativa (japonica cultivar-group)] (GB:NP_001060451.1); similar to unknown protein [Oryza sativa (japonica cultivar-group)] (GB:BAC07018.1); contains domain PR-1-like (SSF55797)
AT3G25660	glutamyl-tRNA(Gln) amidotransferase, putative; similar to ATFAAH (ARABIDOPSIS THALIANA FATTY ACID AMIDE HYDROLASE), N-(long-chain-acyl)ethanolamine deacylase/ amidase [Arabidopsis thaliana] (TAIR:AT5G64440.1); similar to unnamed protein product [Vitis vinifera] (GB:CAO69945.1); similar to hypothetical protein OsJ_015658 [Oryza sativa (japonica cultivar-group)] (GB:EAZ32175.1); similar to H0306F03…
AT1G17850	similar to rhodanese-like domain-containing protein [Arabidopsis thaliana] (TAIR:AT2G40760.1); similar to Os03g0861700 [Oryza sativa (japonica cultivar-group)] (GB:NP_001051982.1); similar to unknown protein [Oryza sativa (japonica cultivar-group)] (GB:AAP44745.1); contains InterPro domain Rhodanese-like; (InterPro:IPR001763)
AT2G21170	Encodes triosephosphate isomerase.
AT5G22570	member of WRKY Transcription Factor; Group III
AT5G64290	DCT/DIT2.1 (DICARBOXYLATE TRANSPORT); oxoglutarate:malate antiporter; similar to DIT2.2 (DICARBOXYLATE TRANSPORTER 2.2), oxoglutarate:malate antiporter [Arabidopsis thaliana] (TAIR:AT5G64280.1); similar to putative glutamate/malate translocator [Oryza sativa (japonica cultivar-group)] (GB:BAD09285.1); similar to glutamate/malate translocator [Nicotiana tabacum] (GB:AAM89397.1); similar to glutama…
AT1G72940	disease resistance protein (TIR-NBS class), putative; similar to disease resistance protein (TIR-NBS class), putative [Arabidopsis thaliana] (TAIR:AT1G72950.1); similar to unnamed protein product [Vitis vinifera] (GB:CAO16318.1); contains InterPro domain Disease resistance protein; (InterPro:IPR000767); contains InterPro domain Toll-Interleukin receptor; (InterPro:IPR000157)
AT3G01160	similar to unknown protein [Arabidopsis thaliana] (TAIR:AT3G28770.1); similar to conserved hypothetical protein [Medicago truncatula] (GB:ABE90093.1); contains domain RNA-binding domain, RBD (SSF54928); contains domain UNCHARACTERIZED (PTHR12202); contains domain UNCHARACTERIZED (PTHR12202:SF5)
AT2G44640	similar to PDE320 (PIGMENT DEFECTIVE 320) [Arabidopsis thaliana] (TAIR:AT3G06960.1); similar to Os01g0251000 [Oryza sativa (japonica cultivar-group)] (GB:NP_001042598.1); similar to unknown protein [Oryza sativa (japonica cultivar-group)] (GB:BAD81221.1)
AT5G64816	Identical to Protein At5g64816 precursor [Arabidopsis Thaliana] (GB:Q8L8Q8;GB:Q9LV96); similar to Os03g0185600 [Oryza sativa (japonica cultivar-group)] (GB:NP_001049198.1)
AT5G11340	GCN5-related N-acetyltransferase (GNAT) family protein; similar to GCN5-related N-acetyltransferase (GNAT) family protein [Arabidopsis thaliana] (TAIR:AT5G16800.2); similar to GCN5-related N-acetyltransferase (GNAT) family protein [Arabidopsis thaliana] (TAIR:AT5G16800.1); similar to hypothetical protein [Vitis vinifera] (GB:CAN65722.1); contains InterPro domain Acyl-CoA N-acyltransferase (InterP…
AT2G33850	similar to unknown protein [Arabidopsis thaliana] (TAIR:AT1G28400.1); similar to unknown [Brassica napus] (GB:AAC06020.1)
AT4G20760	short-chain dehydrogenase/reductase (SDR) family protein; similar to short-chain dehydrogenase/reductase (SDR) family protein [Arabidopsis thaliana] (TAIR:AT5G51030.1); similar to unnamed protein product [Vitis vinifera] (GB:CAO42623.1); contains InterPro domain Glucose/ribitol dehydrogenase; (InterPro:IPR002347); contains InterPro domain Short-chain dehydrogenase/reductase SDR; (InterPro:IPR0021…
AT2G47450	A component of the chloroplast signal recognition particle pathway that is involved in LHCP targeting. It is downregulated in response to high light. It recognizes the DPLG motif in Lhcb1.
AT3G62360	carbohydrate binding; similar to unnamed protein product [Vitis vinifera] (GB:CAO40133.1); similar to hypothetical protein OsI_001502 [Oryza sativa (indica cultivar-group)] (GB:EAY73655.1); similar to hypothetical protein OsJ_001395 [Oryza sativa (japonica cultivar-group)] (GB:EAZ11570.1); contains InterPro domain Collagen-binding surface protein Cna-like, B region (InterPro:IPR008454); contains …
AT1G27290	similar to unknown [Populus trichocarpa] (GB:ABK95086.1)
AT4G11650	osmotin-like protein
AT4G02480	AAA-type ATPase family protein; similar to AAA-type ATPase family protein [Arabidopsis thaliana] (TAIR:AT1G02890.2); similar to AAA-type ATPase family protein [Arabidopsis thaliana] (TAIR:AT1G02890.1); similar to AAA-type ATPase family protein [Arabidopsis thaliana] (TAIR:AT4G24860.1); similar to unnamed protein product [Vitis vinifera] (GB:CAO68283.1); similar to hypothetical protein OsJ_033404 …
AT3G16250	encodes a novel subunit of the chloroplast NAD(P)H dehydrogenase complex, involved in cyclic electron flow around photosystem I to produce ATP. Contains a 4Fe-4S cluster.
AT1G72920	disease resistance protein (TIR-NBS class), putative; similar to disease resistance protein (TIR-NBS class), putative [Arabidopsis thaliana] (TAIR:AT1G72940.1); similar to unnamed protein product [Vitis vinifera] (GB:CAO16400.1); contains InterPro domain Toll-Interleukin receptor; (InterPro:IPR000157)
ATCG00720	Encodes the cytochrome b(6) subunit of the cytochrome b6f complex.
AT4G23885	similar to unknown protein [Arabidopsis thaliana] (TAIR:AT5G24165.1)
AT5G07900	mitochondrial transcription termination factor family protein / mTERF family protein; similar to mitochondrial transcription termination factor family protein / mTERF family protein [Arabidopsis thaliana] (TAIR:AT1G21150.1); similar to unnamed protein product [Vitis vinifera] (GB:CAO40592.1); contains InterPro domain Mitochodrial transcription termination factor-related (InterPro:IPR003690)
AT3G63130	Encodes a RAN GTPase activating protein involved in nuclear import, cell plate formation and mitotic spindle formation.
AT5G58420	40S ribosomal protein S4 (RPS4D); Identical to 40S ribosomal protein S4-3 (RPS4D) [Arabidopsis Thaliana] (GB:Q8VYK6;GB:Q944M1;GB:Q9FGI0); similar to 40S ribosomal protein S4 (RPS4B) [Arabidopsis thaliana] (TAIR:AT5G07090.1); similar to 40S ribosomal S4 protein [Glycine max] (GB:AAM93434.1); contains InterPro domain RNA-binding S4; (InterPro:IPR002942); contains InterPro domain Ribosomal protein S…
AT2G26560	encodes a lipid acyl hydrolase with wide substrate specificity that accumulates upon infection by fungal and bacterial pathogens. Protein is localized in the cytoplasm in healthy leaves, and in membranes in infected cells.
AT4G31580	Encodes a Serine/arginine-rich (SR) protein RSZp22. SR proteins are splicing regulators that share a modular structure consisting of one or two N-terminal RNA recognition motif domains and a C-terminal RS-rich domain. RSZp22 is located in the nucleolus. It is a nucleocytoplasmic shuttling protein and an interacting partner to the Arabidopsis U1-70K.
AT4G15550	UDP-glucose:indole-3-acetate beta-D-glucosyltransferase
AT5G27850	60S ribosomal protein L18 (RPL18C); Identical to 60S ribosomal protein L18-3 (RPL18C) [Arabidopsis Thaliana] (GB:Q940B0); similar to RPL18 (RIBOSOMAL PROTEIN L18), structural constituent of ribosome [Arabidopsis thaliana] (TAIR:AT3G05590.1); similar to unknown [Populus trichocarpa] (GB:ABK93398.1); contains InterPro domain Ribosomal protein L18e; (InterPro:IPR000039)
AT2G36170	ubiquitin extension protein 2 (UBQ2) / 60S ribosomal protein L40 (RPL40A); Identical to Ubiquitin (UBQ16) [Arabidopsis Thaliana] (GB:P59263;GB:O80715;GB:Q38875;GB:Q9LDJ2;GB:Q9LYW1;GB:Q9M0W3;GB:Q9M1P9;GB:Q9S7X3); similar to UBQ1 (EARLY-RESPONSIVE TO DEHYDRATION 16, UBIQUITIN EXTENSION PROTEIN 1), protein binding [Arabidopsis thaliana] (TAIR:AT3G52590.1); similar to unnamed protein product [Vitis v…
AT1G58420	similar to unknown protein [Arabidopsis thaliana] (TAIR:AT1G10140.1); similar to Os07g0123800 [Oryza sativa (japonica cultivar-group)] (GB:NP_001058800.1)
AT2G30170	catalytic; similar to 5-azacytidine resistance protein -related [Arabidopsis thaliana] (TAIR:AT5G66720.2); similar to 5-azacytidine resistance protein -related [Arabidopsis thaliana] (TAIR:AT5G66720.1); similar to unnamed protein product [Vitis vinifera] (GB:CAO21379.1); contains InterPro domain Protein phosphatase 2C-related; (InterPro:IPR001932)
AT2G15580	zinc finger (C3HC4-type RING finger) family protein; similar to zinc finger (C3HC4-type RING finger) family protein [Arabidopsis thaliana] (TAIR:AT1G49850.1); similar to hypothetical protein [Vitis vinifera] (GB:CAN73727.1); contains InterPro domain Zinc finger, RING/FYVE/PHD-type (InterPro:IPR013083); contains InterPro domain Zinc finger, RING-type; (InterPro:IPR001841)
AT5G13710	SMT1 controls the level of cholesterol in plants
AT2G26230	uricase / urate oxidase / nodulin 35, putative; Identical to Uricase [Arabidopsis Thaliana] (GB:O04420;GB:O64848;GB:Q94A71); similar to uricase [Lotus japonicus] (GB:BAB18538.1); contains InterPro domain Uricase; (InterPro:IPR002042)
AT1G22410	2-dehydro-3-deoxyphosphoheptonate aldolase, putative / 3-deoxy-D-arabino-heptulosonate 7-phosphate synthase, putative / DAHP synthetase, putative; similar to DHS2 (3-DEOXY-D-ARABINO-HEPTULOSONATE 7-PHOSPHATE SYNTHASE), 3-deoxy-7-phosphoheptulonate synthase [Arabidopsis thaliana] (TAIR:AT4G33510.1); similar to DHS1 (3-DEOXY-D-ARABINO-HEPTULOSONATE 7-PHOSPHATE SYNTHASE 1), 3-deoxy-7-phosphoheptulon…
AT3G26960	similar to unknown protein [Arabidopsis thaliana] (TAIR:AT5G41050.1); similar to Os09g0508200 [Oryza sativa (japonica cultivar-group)] (GB:NP_001063620.1); similar to Os12g0472800 [Oryza sativa (japonica cultivar-group)] (GB:NP_001066754.1)
AT1G67120	midasin-related; similar to unnamed protein product [Vitis vinifera] (GB:CAO45653.1); similar to hypothetical protein OsJ_030521 [Oryza sativa (japonica cultivar-group)] (GB:EAZ16312.1); similar to expressed protein [Oryza sativa (japonica cultivar-group)] (GB:ABG66112.1); contains InterPro domain Midasin; (InterPro:IPR012099); contains InterPro domain von Willebrand factor, type A (InterPro:IPR0…
AT2G16270	similar to unknown protein [Arabidopsis thaliana] (TAIR:AT1G16630.1); similar to hypothetical protein Tb10.61.0620 [Trypanosoma brucei TREU927] (GB:XP_828040.1); similar to Os03g0672400 [Oryza sativa (japonica cultivar-group)] (GB:NP_001050874.1)
AT2G36230	Encodes a BBMII isomerase involved in histidine biosynthesis.
AT1G18850	similar to Os01g0112100 [Oryza sativa (japonica cultivar-group)] (GB:NP_001041811.1)
AT2G20515	similar to Os04g0517000 [Oryza sativa (japonica cultivar-group)] (GB:NP_001053317.1); similar to OSJNBa0073E02.5 [Oryza sativa (japonica cultivar-group)] (GB:CAE05445.2); similar to OSIGBa0145M07.3 [Oryza sativa (indica cultivar-group)] (GB:CAH67221.1)
AT3G18110	EMB1270 (EMBRYO DEFECTIVE 1270); similar to PGR3 (PROTON GRADIENT REGULATION 3) [Arabidopsis thaliana] (TAIR:AT4G31850.1); similar to hypothetical protein [Vitis vinifera] (GB:CAN76112.1); similar to hypothetical protein OsJ_019636 [Oryza sativa (japonica cultivar-group)] (GB:EAZ36153.1); similar to unnamed protein product [Vitis vinifera] (GB:CAO62227.1); contains InterPro domain Pentatricopepti…
AT2G43360	Catalyzes the conversion of dethiobiotin to biotin.
AT1G31910	GHMP kinase family protein; similar to phosphomevalonate kinase [Hevea brasiliensis] (GB:AAL18926.1); contains InterPro domain Ribosomal protein S5 domain 2-type fold (InterPro:IPR014721); contains InterPro domain Phosphomevalonate kinase, ERG8 (InterPro:IPR016005); contains InterPro domain GHMP kinase, C-terminal (InterPro:IPR013750); contains InterPro domain Phosphomevalonate kinase, eukaryotic…
AT1G20110	zinc finger (FYVE type) family protein; similar to phosphatidylinositol-4-phosphate 5-kinase family protein [Arabidopsis thaliana] (TAIR:AT3G14270.1); similar to unnamed protein product [Vitis vinifera] (GB:CAO60954.1); contains InterPro domain Zinc finger, FYVE-type; (InterPro:IPR000306); contains InterPro domain Zinc finger, RING/FYVE/PHD-type (InterPro:IPR013083); contains InterPro domain Zinc…
AT3G08770	lipid transfer protein 6
AT3G09010	protein kinase family protein; similar to protein kinase family protein [Arabidopsis thaliana] (TAIR:AT1G16670.1); similar to unnamed protein product [Vitis vinifera] (GB:CAO15808.1); contains InterPro domain Protein kinase, core; (InterPro:IPR000719); contains InterPro domain Protein kinase-like (InterPro:IPR011009); contains InterPro domain Serine/threonine protein kinase, active site; (InterPr…
AT5G59550	zinc finger (C3HC4-type RING finger) family protein; similar to zinc finger (C3HC4-type RING finger) family protein [Arabidopsis thaliana] (TAIR:AT3G46620.1); similar to hypothetical protein [Vitis vinifera] (GB:CAN72193.1); contains InterPro domain Zinc finger, RING/FYVE/PHD-type (InterPro:IPR013083); contains InterPro domain Protein of unknown function DUF1117 (InterPro:IPR010543); contains Int…
AT3G26085	CAAX amino terminal protease family protein; similar to unnamed protein product [Vitis vinifera] (GB:CAO46705.1); contains InterPro domain Abortive infection protein (InterPro:IPR003675)
AT5G03940	mutant has Yellow first leaves; Chloroplast Signal Recognition Particle Subunit
AT4G33540	metallo-beta-lactamase family protein; similar to hypothetical protein OsJ_008663 [Oryza sativa (japonica cultivar-group)] (GB:EAZ25180.1); contains InterPro domain Beta-lactamase-like; (InterPro:IPR001279)
AT4G02940	oxidoreductase, 2OG-Fe(II) oxygenase family protein; similar to oxidoreductase, 2OG-Fe(II) oxygenase family protein [Arabidopsis thaliana] (TAIR:AT2G48080.1); similar to unnamed protein product [Vitis vinifera] (GB:CAO22468.1); contains InterPro domain 2OG-Fe(II) oxygenase (InterPro:IPR005123)
AT1G50170	encodes sirohydrochlorin ferrochelatase catalyzing the last step of the siroheme biosynthesis
AT2G20690	A synthetic gene encoding the catalytic domain of the Arabidopsis thaliana gene At2g20690 was recombinant expressed in E. coli demonstrating the molecular function of riboflavin synthase.
AT1G63720	similar to hydroxyproline-rich glycoprotein family protein [Arabidopsis thaliana] (TAIR:AT4G25620.1); similar to unknown [Thellun (GB:ABJ98061.1)
AT2G25800	similar to unknown protein [Arabidopsis thaliana] (TAIR:AT2G20010.2); similar to unknown protein [Arabidopsis thaliana] (TAIR:AT1G04470.1); similar to unknown protein [Arabidopsis thaliana] (TAIR:AT2G33420.1); similar to unknown protein [Oryza sativa (japonica cultivar-group)] (GB:BAD28473.1); similar to hypothetical protein [Oryza sativa (japonica cultivar-group)] (GB:BAD05347.1); similar to Pro…
AT1G68190	zinc finger (B-box type) family protein; Identical to Putative zinc finger protein At1g68190 [Arabidopsis Thaliana] (GB:Q9C9F4;GB:Q8GY83); similar to zinc finger (B-box type) family protein [Arabidopsis thaliana] (TAIR:AT5G48250.1); similar to unnamed protein product [Vitis vinifera] (GB:CAO41128.1); contains InterPro domain Zinc finger, B-box; (InterPro:IPR000315); contains InterPro domain Zinc …
AT1G64510	ribosomal protein S6 family protein; Identical to 30S ribosomal protein S6 alpha, chloroplast precursor (RPS6) [Arabidopsis Thaliana] (GB:Q8VY91;GB:Q9SGW4); similar to unnamed protein product [Vitis vinifera] (GB:CAO69490.1); contains InterPro domain Ribosomal protein S6; (InterPro:IPR000529); contains InterPro domain Translation elongation factor EF1B/ribosomal protein S6 (InterPro:IPR014717)
AT5G05140	transcription elongation factor-related; similar to DNA binding / protein binding / transcription regulator [Arabidopsis thaliana] (TAIR:AT3G10820.1); similar to unnamed protein product [Vitis vinifera] (GB:CAO18227.1); contains InterPro domain Transcription elongation factor, TFIIS/elongin A/CRSP70, N-terminal; (InterPro:IPR010990); contains InterPro domain Transcription elongation factor, TFIIS…
AT1G56510	TIR-NB-LRR protein that confers resistance to four races of Albugo candida.
AT4G04940	transducin family protein / WD-40 repeat family protein; similar to WD-40 repeat family protein / katanin p80 subunit, putative [Arabidopsis thaliana] (TAIR:AT1G61210.1); similar to unnamed protein product [Vitis vinifera] (GB:CAO15675.1); similar to hypothetical protein OsJ_021286 [Oryza sativa (japonica cultivar-group)] (GB:EAZ37803.1); similar to hypothetical protein OsI_023090 [Oryza sativa (…
AT3G44970	cytochrome P450 family protein; similar to CYP708A2 (cytochrome P450, family 708, subfamily A, polypeptide 2) [Arabidopsis thaliana] (TAIR:AT5G48000.5); similar to CYP708A2 (cytochrome P450, family 708, subfamily A, polypeptide 2) [Arabidopsis thaliana] (TAIR:AT5G48000.6); similar to CYP708A2 (cytochrome P450, family 708, subfamily A, polypeptide 2), oxygen binding [Arabidopsis thaliana] (TAIR:AT…
AT1G02370	pentatricopeptide (PPR) repeat-containing protein; similar to pentatricopeptide (PPR) repeat-containing protein [Arabidopsis thaliana] (TAIR:AT4G01990.1); similar to unnamed protein product [Vitis vinifera] (GB:CAO40131.1); contains InterPro domain Pentatricopeptide repeat (InterPro:IPR002885)
AT2G22540	Encodes a nuclear protein that acts as a floral repressor and that functions within the thermosensory pathway. It represses FT expression via direct binding to the vCArG III motif in the FT promoter.
AT3G51920	encodes a divergent member of calmodulin, which is an EF-hand family of Ca2+-binding proteins. This gene is expressed in leaves, flowers and siliques. The gene functionally complements yeast calmodulin 1 (CAM1) but only when selected against the plasmid harboring wild-type yeast sequences. Also the protein does not form formed a complex with a basic amphiphilic helical peptide in the presence of …
AT1G08450	Encodes calreticulin CRT3.
AT3G53430	60S ribosomal protein L12 (RPL12B); Identical to 60S ribosomal protein L12-2 (RPL12B) [Arabidopsis Thaliana] (GB:Q9LFH5); similar to 60S ribosomal protein L12 (RPL12A) [Arabidopsis thaliana] (TAIR:AT2G37190.1); similar to hypothetical protein [Vitis vinifera] (GB:CAN75443.1); contains InterPro domain Ribosomal protein L11; (InterPro:IPR000911)
AT1G71030	Encodes a putative myb family transcription factor. In contrast to most other myb-like proteins its myb domain consists of a single repeat. A proline-rich region potentially involved in transactivation is found in the C-terminal part of the protein. Its transcript accumulates mainly in leaves.
AT2G05920	subtilase family protein; similar to ARA12, subtilase [Arabidopsis thaliana] (TAIR:AT5G67360.1); similar to subtilase family protein [Arabidopsis thaliana] (TAIR:AT3G14067.1); similar to subtilase family protein [Arabidopsis thaliana] (TAIR:AT3G14240.1); similar to hypothetical protein [Vitis vinifera] (GB:CAN71376.1); similar to hypothetical protein OsI_032313 [Oryza sativa (indica cultivar-grou…
AT2G38470	Member of the plant WRKY transcription factor family. Regulates the antagonistic relationship between defense pathways mediating responses to P. syringae and necrotrophic fungal pathogens.
AT1G69210	similar to unknown protein [Arabidopsis thaliana] (TAIR:AT1G77122.1); similar to unnamed protein product [Vitis vinifera] (GB:CAO41849.1); similar to hypothetical protein [Vitis vinifera] (GB:CAN72408.1); contains InterPro domain Protein of unknown function DUF150 (InterPro:IPR003728)
ATCG00760	encodes a chloroplast ribosomal protein L36, a constituent of the large subunit of the ribosomal complex
AT1G44110	CYCA1;1 (CYCLIN A1;1); cyclin-dependent protein kinase regulator; Identical to Cyclin-A1-1 (CYCA1-1) [Arabidopsis Thaliana] (GB:Q9C6Y3); similar to CYCA1,2 (CYCLIN A1,2), cyclin-dependent protein kinase regulator [Arabidopsis thaliana] (TAIR:AT1G77390.1); similar to cyclin (GB:AAA51660.1); contains InterPro domain G2/mitotic-specific cyclin A (InterPro:IPR015453); contains InterPro domain Cyclin …
AT5G54630	zinc finger protein-related; similar to zinc finger (C2H2 type) family protein [Arabidopsis thaliana] (TAIR:AT4G27240.1); similar to hypothetical protein [Vitis vinifera] (GB:CAN83989.1); contains InterPro domain Zinc finger, C2H2-like; (InterPro:IPR015880); contains InterPro domain Zinc finger, C2H2-type; (InterPro:IPR007087)
AT1G15810	ribosomal protein S15 family protein; similar to ribosomal protein S15 family protein [Arabidopsis thaliana] (TAIR:AT1G80620.1); similar to Os02g0803200 [Oryza sativa (japonica cultivar-group)] (GB:NP_001048424.1); similar to hypothetical protein OsJ_019499 [Oryza sativa (japonica cultivar-group)] (GB:EAZ36016.1); similar to hypothetical protein OsI_021122 [Oryza sativa (indica cultivar-group)] (…
AT3G25930	universal stress protein (USP) family protein; similar to universal stress protein (USP) family protein [Arabidopsis thaliana] (TAIR:AT1G68300.1); similar to unnamed protein product [Vitis vinifera] (GB:CAO42152.1); contains InterPro domain UspA; (InterPro:IPR006016); contains InterPro domain Rossmann-like alpha/beta/alpha sandwich fold (InterPro:IPR014729)
AT5G59540	oxidoreductase, 2OG-Fe(II) oxygenase family protein; similar to 2-oxoglutarate-dependent dioxygenase, putative [Arabidopsis thaliana] (TAIR:AT5G59530.1); similar to At1g04380-like protein [Arabidopsis lyrata] (GB:ABY74061.1); contains InterPro domain ATPase, F1/V1/A1 complex, alpha/beta subunit, nucleotide-binding; (InterPro:IPR000194); contains InterPro domain 2OG-Fe(II) oxygenase (InterPro:IPR0…
AT3G61780	EMB1703 (EMBRYO DEFECTIVE 1703); similar to unknown protein [Arabidopsis thaliana] (TAIR:AT5G28320.1); similar to unknown protein [Arabidopsis thaliana] (TAIR:AT5G28400.1); similar to unnamed protein product [Vitis vinifera] (GB:CAO14379.1); similar to hypothetical protein [Vitis vinifera] (GB:CAN82990.1)
AT5G55520	similar to unknown protein [Arabidopsis thaliana] (TAIR:AT4G26660.1); similar to kinesin related protein [Lycopersicon esculentum] (GB:AAO15358.1); contains InterPro domain S15/NS1, RNA-binding; (InterPro:IPR009068); contains InterPro domain Kinesin-related; (InterPro:IPR010544)
AT3G61080	fructosamine kinase family protein; Identical to Uncharacterized protein At3g61080 [Arabidopsis Thaliana] (GB:Q9LEW8); similar to unnamed protein product [Vitis vinifera] (GB:CAO24394.1); contains InterPro domain Fructosamine kinase; (InterPro:IPR005581); contains InterPro domain Protein kinase-like (InterPro:IPR011009); contains InterPro domain Ketosamine-3-kinase (InterPro:IPR016477)
AT2G18710	SCY1 (SECY HOMOLOG 1); P-P-bond-hydrolysis-driven protein transmembrane transporter; Identical to Preprotein translocase subunit secY, chloroplast precursor (SECY) [Arabidopsis Thaliana] (GB:Q38885;GB:Q9SLG1); similar to EMB2289/SCY2 (EMBRYO DEFECTIVE 2289), P-P-bond-hydrolysis-driven protein transmembrane transporter [Arabidopsis thaliana] (TAIR:AT2G31530.1); similar to unnamed protein product […
AT5G05990	mitochondrial glycoprotein family protein / MAM33 family protein; similar to mitochondrial glycoprotein family protein / MAM33 family protein [Arabidopsis thaliana] (TAIR:AT3G55605.1); similar to unnamed protein product [Vitis vinifera] (GB:CAO69135.1); contains InterPro domain Mitochondrial glycoprotein; (InterPro:IPR003428)
AT4G15770	60S ribosome subunit biogenesis protein, putative; similar to hypothetical protein [Vitis vinifera] (GB:CAN68143.1); contains InterPro domain PUA; (InterPro:IPR002478); contains InterPro domain PUA-like (InterPro:IPR015947)
AT3G22845	emp24/gp25L/p24 protein-related; similar to emp24/gp25L/p24 family protein [Arabidopsis thaliana] (TAIR:AT3G07680.1); similar to unnamed protein product [Vitis vinifera] (GB:CAO71233.1); contains InterPro domain emp24/gp25L/p24; (InterPro:IPR000348); contains InterPro domain GOLD (InterPro:IPR009038)
AT2G31360	homologous to delta 9 acyl-lipid desaturases of cyanobacteria and acyl-CoA desaturases of yeast and mammals. expression up-regulated by cold temperature.
AT2G15020	similar to unknown protein [Arabidopsis thaliana] (TAIR:AT5G64190.1); similar to hypothetical protein [Oryza sativa (japonica cultivar-group)] (GB:AAP46203.1)
AT5G60540	Encodes a protein predicted to function in tandem with PDX1 to form glutamine amidotransferase complex with involved in vitamin B6 biosynthesis. PDX2 is predicted to function as glutaminase within the complex.
AT2G33370	60S ribosomal protein L23 (RPL23B); Identical to 60S ribosomal protein L23 (RPL23C) [Arabidopsis Thaliana] (GB:P49690;GB:Q8L8P0;GB:Q9SDB5); similar to EMB2171 (EMBRYO DEFECTIVE 2171), structural constituent of ribosome [Arabidopsis thaliana] (TAIR:AT3G04400.1); similar to 60S ribosomal protein L23 (RPL23A) [Arabidopsis thaliana] (TAIR:AT1G04480.1); similar to ribosomal protein L17 [Castanea sativ…
AT1G14990	similar to hypothetical protein [Oryza sativa (japonica cultivar-group)] (GB:BAB92466.1)
AT3G23620	brix domain-containing protein; Identical to Brix domain-containing protein 1 homolog [Arabidopsis Thaliana] (GB:Q9LUG5;GB:Q8LCK0); similar to unnamed protein product [Vitis vinifera] (GB:CAO15966.1); contains InterPro domain Brix (InterPro:IPR007109)
AT5G52520	OVA6/PRORS1 (OVULE ABORTION 6); ATP binding / aminoacyl-tRNA ligase; similar to tRNA synthetase class II (G, H, P and S) family protein [Arabidopsis thaliana] (TAIR:AT3G62120.1); similar to tRNA synthetase class II (G, H, P and S) family protein [Arabidopsis thaliana] (TAIR:AT3G62120.2); similar to hypothetical protein [Vitis vinifera] (GB:CAN76962.1); similar to prolyl-tRNA synthetase [Raphanus …
AT5G65430	member of 14-3-3 proteins. This protein is reported to interact with the BZR1 transcription factor involved in brassinosteroid signaling and may affect the nucleocytoplasmic shuttling of BZR1
AT4G17600	Encodes Lil3:1 (light-harvesting-like) protein. Belongs to the Lhc super-gene family encodes the light-harvesting chlorophyll a/b-binding (LHC) proteins that constitute the antenna system of the photosynthetic apparatus. A generic LHC motif is present in Lil3:1.
AT2G39200	A member of a large family of seven-transmembrane domain proteins specific to plants, homologs of the barley mildew resistance locus o (MLO) protein. The Arabidopsis genome contains 15 genes encoding MLO proteins, with localization in plasma membrane. Phylogenetic analysis revealed four clades of closely-related AtMLO genes. ATMLO6 belongs to the clade IV, with AtMLO2, AtMLO3 and AtMLO12. The gen…
AT4G07410	transducin family protein / WD-40 repeat family protein; similar to transducin-related / WD-40 repeat protein-related [Arabidopsis thaliana] (TAIR:AT1G27470.1); similar to hypothetical protein OsI_013009 [Oryza sativa (indica cultivar-group)] (GB:EAY91776.1); similar to unnamed protein product [Vitis vinifera] (GB:CAO61488.1); similar to hypothetical protein [Vitis vinifera] (GB:CAN60281.1); cont…
AT3G55440	Encodes triosephosphate isomerase.
AT3G55510	similar to unknown protein [Arabidopsis thaliana] (TAIR:AT2G18220.1); similar to unnamed protein product [Vitis vinifera] (GB:CAO68987.1); contains InterPro domain Protein of unknown function UPF0120 (InterPro:IPR005343)
AT2G24280	serine carboxypeptidase S28 family protein; similar to serine carboxypeptidase S28 family protein [Arabidopsis thaliana] (TAIR:AT5G65760.1); similar to Os06g0647400 [Oryza sativa (japonica cultivar-group)] (GB:NP_001058206.1); similar to unnamed protein product [Vitis vinifera] (GB:CAO22747.1); similar to unknown [Populus trichocarpa] (GB:ABK95724.1); contains InterPro domain Peptidase S28; (Inte…
AT5G51110	similar to dehydratase family [Arabidopsis thaliana] (TAIR:AT1G29810.1); similar to expressed protein [Oryza sativa (japonica cultivar-group)] (GB:ABF93463.1); contains InterPro domain Transcriptional coactivator/pterin dehydratase; (InterPro:IPR001533)
AT5G23870	pectinacetylesterase family protein; similar to pectinacetylesterase family protein [Arabidopsis thaliana] (TAIR:AT3G62060.1); similar to unnamed protein product [Vitis vinifera] (GB:CAO49429.1); contains InterPro domain Pectinacetylesterase (InterPro:IPR004963)
AT4G01900	encodes a PII protein that may function as part of a signal transduction network involved in perceiving the status of carbon and organic nitrogen. Forms a protein complex with N-acetylglutamate kinase and regulates the kinase activity by relieving the feedback inhibition of the kinase by arginine.
AT2G40600	appr-1-p processing enzyme family protein; similar to appr-1-p processing enzyme family protein [Arabidopsis thaliana] (TAIR:AT1G69340.1); similar to hypothetical protein [Vitis vinifera] (GB:CAN70345.1); similar to unnamed protein product [Vitis vinifera] (GB:CAO41506.1); contains InterPro domain Appr-1-p processing (InterPro:IPR002589)
AT4G33400	dem protein-related / defective embryo and meristems protein-related; similar to unknown protein [Arabidopsis thaliana] (TAIR:AT3G19240.1); similar to hypothetical protein [Vitis vinifera] (GB:CAN82150.1); similar to dem [Solanum lycopersicum] (GB:CAA73973.1); similar to unnamed protein product [Vitis vinifera] (GB:CAO61339.1); contains InterPro domain Vacuolar import and degradation, Vid27-relat…
AT1G73540	ATNUDT21 (Arabidopsis thaliana Nudix hydrolase homolog 21); hydrolase; Identical to Nudix hydrolase 21, chloroplast precursor (NUDT21) [Arabidopsis Thaliana] (GB:Q8VY81;GB:Q9FX46); similar to ATNUDT4 (Arabidopsis thaliana Nudix hydrolase homolog 4), hydrolase [Arabidopsis thaliana] (TAIR:AT1G18300.1); similar to unnamed protein product [Vitis vinifera] (GB:CAO44734.1); contains InterPro domain NU…
AT2G35790	similar to expressed protein [Oryza sativa (japonica cultivar-group)] (GB:AAO66526.1)
AT1G16180	TMS membrane family protein / tumour differentially expressed (TDE) family protein; similar to TMS membrane family protein / tumour differentially expressed (TDE) family protein [Arabidopsis thaliana] (TAIR:AT3G06170.1); similar to unknown [Populus trichocarpa] (GB:ABK96018.1); contains InterPro domain TMS membrane protein/tumour differentially expressed protein; (InterPro:IPR005016)
AT3G17100	transcription factor; similar to transcription factor [Arabidopsis thaliana] (TAIR:AT3G06590.1); similar to unknown protein [Arabidopsis thaliana] (TAIR:AT3G06590.2); similar to unnamed protein product [Vitis vinifera] (GB:CAO44932.1); contains InterPro domain Helix-loop-helix DNA-binding; (InterPro:IPR011598)
AT5G10160	beta-hydroxyacyl-ACP dehydratase, putative; similar to beta-hydroxyacyl-ACP dehydratase, putative [Arabidopsis thaliana] (TAIR:AT2G22230.1); similar to putative 3-keto-acyl-ACP dehydratase [Brassica napus] (GB:AAK60545.1); contains InterPro domain Beta-hydroxyacyl-(acyl-carrier-protein) dehydratase FabZ; (InterPro:IPR010084); contains InterPro domain Beta-hydroxyacyl-(acyl-carrier-protein) dehydr…
AT3G02720	DJ-1 family protein / protease-related; similar to YLS5 (yellow-leaf-specific gene 5) [Arabidopsis thaliana] (TAIR:AT2G38860.2); similar to unknown [Populus trichocarpa] (GB:ABK93608.1); similar to unnamed protein product [Vitis vinifera] (GB:CAO22224.1); contains InterPro domain Peptidase C56, PfpI; (InterPro:IPR006286); contains InterPro domain ThiJ/PfpI (InterPro:IPR002818)
AT5G63040	similar to unknown protein [Arabidopsis thaliana] (TAIR:AT1G48460.1); similar to hypothetical protein MtrDRAFT_AC124952g33v1 [Medicago truncatula] (GB:ABE93586.1)
AT5G27930	protein phosphatase 2C, putative / PP2C, putative; similar to protein phosphatase 2C, putative / PP2C, putative [Arabidopsis thaliana] (TAIR:AT3G05640.1); similar to protein phosphatase 2C, putative / PP2C, putative [Arabidopsis thaliana] (TAIR:AT3G05640.2); similar to unknown [Populus trichocarpa] (GB:ABK92926.1); contains InterPro domain Protein phosphatase 2C-related; (InterPro:IPR001932); con…
AT3G06400	Encodes a SWI2/SNF2 chromatin remodeling protein belonging to the ISWI family. Involved in nuclear proliferation during megagametogenesis and cell expansion in the sporophyte. Constitutively expressed. RNAi induced loss of function in megagametogenesis results in female sterility.35S:RNAi plants have reduced stature.
AT2G24200	cytosol aminopeptidase; Identical to Leucine aminopeptidase 1 (PM25) [Arabidopsis Thaliana] (GB:P30184); similar to cytosol aminopeptidase family protein [Arabidopsis thaliana] (TAIR:AT4G30920.1); similar to cytosol aminopeptidase family protein [Arabidopsis thaliana] (TAIR:AT4G30910.1); similar to neutral leucine aminopeptidase preprotein; preLAP-N; metallo-exopeptidase; leucyl aminopeptidase; L…
AT5G06560	similar to unknown protein [Arabidopsis thaliana] (TAIR:AT3G11850.2); similar to expressed protein [Oryza sativa (japonica cultivar-group)] (GB:ABA98276.1); similar to Os11g0575900 [Oryza sativa (japonica cultivar-group)] (GB:NP_001068136.1); similar to Os03g0650800 [Oryza sativa (japonica cultivar-group)] (GB:NP_001050787.1); contains InterPro domain Protein of unknown function DUF593; (InterPro…
AT1G64750	ATDSS1(I); Identical to Probable 26 proteasome complex subunit sem1-1 [Arabidopsis Thaliana] (GB:Q9XIR8); similar to ATDSS1(V) (ARABIDOPSIS DSS1 HOMOLOG ON CHROMOSOME V) [Arabidopsis thaliana] (TAIR:AT5G45010.1); similar to unknown [Populus trichocarpa] (GB:ABK95644.1); contains InterPro domain DSS1/SEM1 (InterPro:IPR007834)
AT5G44200	Encodes a nuclear cap-binding protein that forms a heterodimeric complex with ABH1 (ATCBP80) and is likely to participate in RNA metabolism. Its mRNA is ubiquitously expressed.Loss of function mutations suggest a role in processing of pri-miRNA and mRNA splicing.
AT2G24850	Encodes a tyrosine aminotransferase that is responsive to treatment with jasmonic acid.
AT1G50740	similar to unknown protein [Arabidopsis thaliana] (TAIR:AT3G20510.1); similar to hypothetical protein 11 [Plantago major] (GB:CAJ34819.1); similar to Os03g0584300 [Oryza sativa (japonica cultivar-group)] (GB:NP_001050565.1); similar to Os03g0568500 [Oryza sativa (japonica cultivar-group)] (GB:NP_001050510.1); contains InterPro domain Protein of unknown function UPF0136, Transmembrane; (InterPro:I…
AT5G65880	unknown protein
AT1G27480	lecithin:cholesterol acyltransferase family protein / LACT family protein; similar to unknown [Populus trichocarpa] (GB:ABK95535.1); contains InterPro domain Lecithin:cholesterol acyltransferase; (InterPro:IPR003386)
AT5G25770	similar to Os06g0163200 [Oryza sativa (japonica cultivar-group)] (GB:NP_001056894.1); similar to unknown protein [Oryza sativa (japonica cultivar-group)] (GB:BAD67646.1); contains InterPro domain Esterase/lipase/thioesterase; (InterPro:IPR000379)
AT4G38770	Encodes one of four proline-rich proteins in Arabidopsis which are predicted to localize to the cell wall. Transcripts are most abundant in aerial organs of the plant.
AT1G18480	calcineurin-like phosphoesterase family protein; similar to calcineurin-like phosphoesterase family protein [Arabidopsis thaliana] (TAIR:AT1G07010.1); similar to Putative [Brassica oleracea] (GB:AAW81738.1); contains InterPro domain Metallophosphoesterase; (InterPro:IPR004843)
AT3G04340	EMB2458 (EMBRYO DEFECTIVE 2458); ATPase; similar to VAR1 (VARIEGATED 1), ATP-dependent peptidase/ ATPase/ metallopeptidase [Arabidopsis thaliana] (TAIR:AT5G42270.1); similar to unnamed protein product [Vitis vinifera] (GB:CAO43063.1); similar to predicted protein [Physcomitrella patens subsp. patens] (GB:EDQ57650.1); similar to predicted protein [Physcomitrella patens subsp. patens] (GB:EDQ61860.…
AT1G78995	similar to hypothetical protein [Oryza sativa (japonica cultivar-group)] (GB:BAD10530.1)
AT5G58140	Membrane-bound protein serine/threonine kinase that functions as blue light photoreceptor in redundancy with PHO1. Involved in stomatal opening, chloroplast movement and phototropism. Mediates blue light-induced growth enhancements. PHOT1 and PHOT2 mediate blue light-dependent activation of the plasma membrane H+-ATPase in guard cell protoplasts. PHOT2 possesses two LOV (LOV1 and LOV2, for light-…
AT2G32800	AP4.3A; ATP binding / protein kinase; similar to lectin protein kinase, putative [Arabidopsis thaliana] (TAIR:AT3G53810.1); similar to hypothetical protein OsI_014204 [Oryza sativa (indica cultivar-group)] (GB:EAY92971.1); similar to hypothetical protein [Vitis vinifera] (GB:CAN66719.1); similar to unnamed protein product [Vitis vinifera] (GB:CAO43548.1); contains InterPro domain Serine/threonine…
AT5G67590	Mutant leaves have a reduced capacity for cold acclimation, appear water-soaked, leak electrolytes, and accumulate reactive oxygen species constitutively. Encode a protein with high similarity to the 18-kD Fe-S subunit of complex I (NADH dehydrogenase, EC 1.6.5.3) in the mitochondrial electron transfer chain.
AT3G04790	ribose 5-phosphate isomerase-related; similar to ribose-5-phosphate isomerase [Arabidopsis thaliana] (TAIR:AT2G01290.1); similar to unnamed protein product [Vitis vinifera] (GB:CAO43035.1); contains InterPro domain Ribose 5-phosphate isomerase; (InterPro:IPR004788)
ATCG00130	ATPase F subunit.
AT1G56280	drought-responsive family protein, contains an AT-AC intron 3, potentially contains a frameshift. An alternate model provides a translation more consistent with homologous proteins but lacks the AT-AC intron; similar to drought-induced mRNA, Di19 (Arabidopsis thaliana) gi|469110|emb|CAA55321
AT1G72550	tRNA synthetase beta subunit family protein; Identical to Probable phenylalanyl-tRNA synthetase beta chain [Arabidopsis Thaliana] (GB:Q9SGE9); similar to unnamed protein product [Vitis vinifera] (GB:CAO67960.1); similar to predicted protein [Physcomitrella patens subsp. patens] (GB:EDQ79320.1); similar to predicted protein [Physcomitrella patens subsp. patens] (GB:EDQ70290.1); contains InterPro d…
AT3G26230	putative cytochrome P450
AT1G48240	member of NPSN Gene Family
AT4G01330	protein kinase family protein; similar to protein kinase family protein [Arabidopsis thaliana] (TAIR:AT1G01540.2); similar to protein kinase family protein [Arabidopsis thaliana] (TAIR:AT1G01540.1); similar to unnamed protein product [Vitis vinifera] (GB:CAO39661.1); contains InterPro domain Protein kinase, core; (InterPro:IPR000719); contains InterPro domain Protein kinase-like (InterPro:IPR0110…
AT3G44020	thylakoid lumenal P17.1 protein; similar to unnamed protein product [Vitis vinifera] (GB:CAO67420.1); contains InterPro domain Heat shock protein DnaJ, cysteine-rich region; (InterPro:IPR001305)
AT2G31840	similar to unknown protein [Arabidopsis thaliana] (TAIR:AT4G28590.1); similar to Os05g0417200 [Oryza sativa (japonica cultivar-group)] (GB:NP_001055561.1); similar to unknown protein [Oryza sativa (japonica cultivar-group)] (GB:AAT77387.1); contains InterPro domain Thioredoxin-like fold; (InterPro:IPR012336); contains InterPro domain Thioredoxin fold; (InterPro:IPR012335)
AT2G01290	ribose-5-phosphate isomerase; Identical to Probable ribose-5-phosphate isomerase [Arabidopsis Thaliana] (GB:Q9ZU38); similar to RSW10 (RADIAL SWELLING 10), ribose-5-phosphate isomerase [Arabidopsis thaliana] (TAIR:AT1G71100.1); similar to unnamed protein product [Vitis vinifera] (GB:CAO21793.1); contains InterPro domain Ribose 5-phosphate isomerase; (InterPro:IPR004788)
AT4G34950	nodulin family protein; similar to nodulin family protein [Arabidopsis thaliana] (TAIR:AT2G16660.1); similar to unnamed protein product [Vitis vinifera] (GB:CAO47362.1); similar to hypothetical protein OsJ_030248 [Oryza sativa (japonica cultivar-group)] (GB:EAZ16039.1); similar to hypothetical protein OsI_031123 [Oryza sativa (indica cultivar-group)] (GB:EAZ09891.1); contains InterPro domain Majo…
AT3G61580	delta-8 sphingolipid desaturase (SLD1); similar to delta-8 sphingolipid desaturase, putative [Arabidopsis thaliana] (TAIR:AT2G46210.1); similar to delta 8-sphingolipid desaturase [Borago officinalis] (GB:AAG43277.1); similar to delta-8 sphingolipid desaturase [Brassica napus] (GB:CAA11857.1); similar to delta-8 sphingolipid desaturase [Crepis alpina] (GB:ABA55805.1); contains InterPro domain Fatt…
AT5G65700	Encodes a CLAVATA1-related receptor kinase-like protein required for both shoot and flower meristem function. Very similar to BAM2,with more than 85% a.a. identity. It has a broad expression pattern and is involved in vascular strand development in the leaf, control of leaf shape, size and symmetry, male gametophyte development and ovule specification and function. Anthers of double mutants (bam1…
AT4G27600	pfkB-type carbohydrate kinase family protein; similar to pfkB-type carbohydrate kinase family protein [Arabidopsis thaliana] (TAIR:AT1G19600.1); similar to hypothetical protein [Vitis vinifera] (GB:CAN82032.1); contains InterPro domain Carbohydrate/purine kinase (InterPro:IPR011611); contains InterPro domain Carbohydrate/puine kinase, PfkB, conserved site (InterPro:IPR002173); contains InterPro d…
AT1G67430	60S ribosomal protein L17 (RPL17B); Identical to 60S ribosomal protein L17-2 (RPL17B) [Arabidopsis Thaliana] (GB:P51413;GB:O64803); similar to 60S ribosomal protein L17 (RPL17A) [Arabidopsis thaliana] (TAIR:AT1G27400.1); similar to hypothetical protein [Vitis vinifera] (GB:CAN74145.1); similar to ribosomal protein [Petunia x hybrida] (GB:AAL09401.1); contains InterPro domain Ribosomal protein L22…
ATCG00800	encodes a chloroplast ribosomal protein S3, a constituent of the small subunit of the ribosomal complex
AT2G17630	phosphoserine aminotransferase, putative; similar to PSAT (phosphoserine aminotransferase), phosphoserine transaminase [Arabidopsis thaliana] (TAIR:AT4G35630.1); similar to Phosphoserine aminotransferase, chloroplast precursor (Phosphohydroxythreonine aminotransferase) (PSAT) (GB:P52877); contains InterPro domain Pyridoxal phosphate-dependent transferase, major region (InterPro:IPR015424); contai…
AT1G74430	Encodes a putative transcription factor (MYB95).
AT4G16146	similar to unknown protein [Arabidopsis thaliana] (TAIR:AT1G69510.2); similar to negatively light-regulated protein, putative, expressed [Oryza sativa (japonica cultivar-group)] (GB:ABA97694.2); contains InterPro domain Lg106-like; (InterPro:IPR012482)
AT5G10690	pentatricopeptide (PPR) repeat-containing protein / CBS domain-containing protein; similar to unknown protein [Arabidopsis thaliana] (TAIR:AT1G12775.1); similar to unnamed protein product [Vitis vinifera] (GB:CAO43926.1); similar to hypothetical protein [Vitis vinifera] (GB:CAN81324.1); contains InterPro domain Cystathionine beta-synthase, core (InterPro:IPR000644); contains InterPro domain Penta…
AT1G70000	DNA-binding family protein; similar to myb family transcription factor [Arabidopsis thaliana] (TAIR:AT5G47390.1); similar to unknown [Populus trichocarpa] (GB:ABK95405.1); contains InterPro domain Zinc finger, CCHC-type; (InterPro:IPR001878); contains InterPro domain SANT, DNA-binding; (InterPro:IPR001005); contains InterPro domain Homeodomain-like (InterPro:IPR009057); contains InterPro domain M…
AT3G01290	band 7 family protein; similar to band 7 family protein [Arabidopsis thaliana] (TAIR:AT5G62740.1); similar to hypersensitive-induced response protein [Carica papaya] (GB:ABS01349.1); contains InterPro domain Stomatin; (InterPro:IPR001972); contains InterPro domain Band 7 protein (InterPro:IPR001107)
AT2G47060	serine/threonine protein kinase, putative; similar to serine/threonine protein kinase, putative [Arabidopsis thaliana] (TAIR:AT3G62220.1); similar to unnamed protein product [Vitis vinifera] (GB:CAO40193.1); contains InterPro domain Protein kinase, core; (InterPro:IPR000719); contains InterPro domain Protein kinase-like (InterPro:IPR011009); contains InterPro domain Serine/threonine protein kinas…
AT1G23720	proline-rich extensin-like family protein; contains InterPro domain Extensin-like region; (InterPro:IPR006706)
AT3G23400	plastid-lipid associated protein PAP / fibrillin family protein; Identical to Probable plastid-lipid-associated protein 6, chloroplast precursor (PAP6) [Arabidopsis Thaliana] (GB:Q9LW57;GB:Q8LBY7); similar to harpin binding protein 1 [Malus x domestica] (GB:AAR26482.1); contains InterPro domain Lipocalin; (InterPro:IPR002345); contains InterPro domain PAP fibrillin; (InterPro:IPR006843)
AT4G11190	disease resistance-responsive family protein / dirigent family protein; similar to disease resistance-responsive family protein / dirigent family protein [Arabidopsis thaliana] (TAIR:AT4G11210.1); similar to disease resistance response protein [Brassica rapa] (GB:ABV89607.1); contains InterPro domain Plant disease resistance response protein (InterPro:IPR004265)
AT3G61430	a member of the plasma membrane intrinsic protein subfamily PIP1. localizes to the plasma membrane and exhibits water transport activity in Xenopus oocyte. expressed ubiquitously and protein level decreases slightly during leaf development.
AT4G28260	similar to expressed protein [Oryza sativa (japonica cultivar-group)] (GB:ABB47837.2)
AT2G22980	SCPL13; serine carboxypeptidase; Identical to Serine carboxypeptidase-like 13 precursor (SCPL13) [Arabidopsis Thaliana] (GB:Q8H780;GB:O64808;GB:Q94EH0); similar to SCPL11, serine carboxypeptidase [Arabidopsis thaliana] (TAIR:AT2G22970.1); similar to SCPL12, serine carboxypeptidase [Arabidopsis thaliana] (TAIR:AT2G22920.2); similar to 1-O-acylglucose:anthocyanin-O-acyltransferase [Clitoria ternate…
AT5G15450	Encodes a chloroplast-targeted Hsp101 homologue. Functions as a molecular chaperone involved in plastid differentiation mediating internal thylakoid membrane formation and conferring thermotolerance to chloroplasts during heat stress. APG6 is constitutively expressed in the root tips, the organ boundary region, the reproductive tissues of mature plants where plastids exist as proplastids, and sli…
AT3G51290	proline-rich family protein; similar to DNA binding [Arabidopsis thaliana] (TAIR:AT3G60320.1); similar to unknown [Gossypium hirsutum] (GB:AAN05792.1); contains InterPro domain Protein of unknown function DUF632 (InterPro:IPR006867); contains InterPro domain Protein of unknown function DUF630 (InterPro:IPR006868)
AT5G10910	mraW methylase family protein; similar to Os02g0137600 [Oryza sativa (japonica cultivar-group)] (GB:NP_001045831.1); similar to hypothetical protein OsJ_005157 [Oryza sativa (japonica cultivar-group)] (GB:EAZ21674.1); contains InterPro domain Bacterial methyltransferase; (InterPro:IPR002903)
AT4G11370	Encodes a putative RING-H2 finger protein RHA1a.
AT5G66510	Encodes mitochondrial gamma carbonic anhydrase. Component of the NADH dehydrogenase complex.
AT5G04260	thioredoxin family protein; Identical to Thioredoxin-like 8, chloroplast precursor [Arabidopsis Thaliana] (GB:Q8VZT6;GB:Q9FYD5); similar to (THIOREDOXIN-LIKE 5), thiol-disulfide exchange intermediate [Arabidopsis thaliana] (TAIR:AT5G06690.1); similar to unnamed protein product [Vitis vinifera] (GB:CAO68913.1); contains InterPro domain Thioredoxin family (InterPro:IPR015467); contains InterPro dom…
AT5G10480	Protein tyrosine phosphatase-like involved in cell division and differentiation. Interacts with CDKA;1 only in its phosphorylated form, preventing dephosphorylation. Overexpression slowed down cell division in suspension cell cultures at the G2-to-M transition and early mitosis and inhibited Arabidopsis seedling growth. Localized in the cytoplasm of dividing cells but moved into the nucleus upon …
AT5G47830	similar to hypothetical protein MtrDRAFT_AC150207g26v1 [Medicago truncatula] (GB:ABD32636.1)
AT4G24810	similar to ABC1 family protein, contains InterPro domain ABC1 protein (InterPro:IPR004147)
AT2G32300	Encodes a uclacyanin, a protein precursor that is closely related to precursors of stellacyanins and a blue copper protein from pea pods.
AT3G62810	complex 1 family protein / LVR family protein; similar to unknown [Picea sitchensis] (GB:ABK24187.1); contains InterPro domain Complex 1 LYR protein (InterPro:IPR008011)
AT1G73230	nascent polypeptide-associated complex (NAC) domain-containing protein; similar to nascent polypeptide-associated complex (NAC) domain-containing protein / BTF3b-like transcription factor, putative [Arabidopsis thaliana] (TAIR:AT1G17880.1); similar to putative transcription factor BTF3-like [Solanum tuberosum] (GB:ABB87130.1); contains InterPro domain Nascent polypeptide-associated complex NAC (I…
AT1G62740	stress-inducible protein, putative; similar to stress-inducible protein, putative [Arabidopsis thaliana] (TAIR:AT1G12270.1); similar to stress-inducible protein, putative [Arabidopsis thaliana] (TAIR:AT4G12400.1); similar to stress-inducible protein, putative [Arabidopsis thaliana] (TAIR:AT4G12400.2); similar to unknown [Picea sitchensis] (GB:ABK24283.1); similar to unknown [Populus trichocarpa] …
AT5G48300	Encodes the small subunit of ADP-glucose pyrophosphorylase. The small subunit is the catalytic isoform responsible for ADP-glucose pyrophosphorylase activity. The presence of the small subunit is required for large subunit stability. Two isoforms of the small subunit (ApS1 and ApS2) have been described. ApS1 is the major small subunit isoform present in all plant tissues tested.
AT1G04170	protein synthesis initiation factor eIF2 gamma
AT4G34670	40S ribosomal protein S3A (RPS3aB); Identical to 40S ribosomal protein S3a-2 (RPS3AB) [Arabidopsis Thaliana] (GB:Q42262;GB:O82816;GB:Q42293); similar to 40S ribosomal protein S3A (RPS3aA) [Arabidopsis thaliana] (TAIR:AT3G04840.1); similar to 40S ribosomal protein S3a (S phase-specific protein BIS289) (GB:P49396); contains InterPro domain Ribosomal protein S3Ae; (InterPro:IPR001593)
AT5G03350	legume lectin family protein; similar to legume lectin family protein [Arabidopsis thaliana] (TAIR:AT3G16530.1); similar to unnamed protein product [Vitis vinifera] (GB:CAO47191.1); contains InterPro domain Legume lectin, alpha; (InterPro:IPR000985); contains InterPro domain Concanavalin A-like lectin/glucanase, subgroup (InterPro:IPR013320); contains InterPro domain L-type lectin, plant (InterPr…
AT1G30240	binding; similar to unnamed protein product [Vitis vinifera] (GB:CAO14857.1); contains InterPro domain Armadillo-type fold; (InterPro:IPR016024)
AT2G35040	AICARFT/IMPCHase bienzyme family protein; similar to phosphoribosylaminoimidazolecarboxamide formyltransferase/IMP cyclohydrolase [Nicotiana tabacum] (GB:AAG40879.1); similar to putative aminoimidazolecarboximide ribonucleotide transformylase [Oryza sativa (japonica cultivar-group)] (GB:BAD11555.1); similar to aminoimidazolecarboximide ribonucleotide transformylase/inosine monophosphate cyclohydr…
AT4G39280	phenylalanyl-tRNA synthetase, putative / phenylalanine--tRNA ligase, putative; Identical to Probable phenylalanyl-tRNA synthetase alpha chain [Arabidopsis Thaliana] (GB:Q9T034;GB:Q8LPR1); similar to phenylalanyl-tRNA synthetase class IIc family protein [Arabidopsis thaliana] (TAIR:AT3G58140.1); similar to predicted protein [Physcomitrella patens subsp. patens] (GB:EDQ51884.1); similar to unnamed …
AT5G08160	Encodes a serine/threonine protein kinase.
AT4G33550	lipid binding; similar to protease inhibitor/seed storage/lipid transfer protein (LTP) family protein [Arabidopsis thaliana] (TAIR:AT4G30880.1); similar to unknown [Setaria italica] (GB:AAP93138.1); contains InterPro domain Plant lipid transfer protein/seed storage/trypsin-alpha amylase inhibitor (InterPro:IPR003612); contains InterPro domain Bifunctional inhibitor/plant lipid transfer protein/se…
AT1G54780	thylakoid lumen 18.3 kDa protein; similar to unnamed protein product [Vitis vinifera] (GB:CAO17663.1); contains InterPro domain Protein of unknown function DUF477 (InterPro:IPR007621)
AT4G08470	member of MEKK subfamily
AT2G43100	aconitase C-terminal domain-containing protein; similar to aconitase C-terminal domain-containing protein [Arabidopsis thaliana] (TAIR:AT2G43090.1); similar to unknown [Populus trichocarpa x Populus deltoides] (GB:ABK96460.1); contains InterPro domain Aconitase/3-isopropylmalate dehydratase, swivel; (InterPro:IPR015928); contains InterPro domain Aconitase A/isopropylmalate dehydratase small subun…
AT3G13570	encodes an SC35-like splicing factor of 30 kD that is localized to the nuclear specks.
AT3G48090	Component of R gene-mediated disease resistance in Arabidopsis thaliana with homology to eukaryotic lipases.
AT1G23190	phosphoglucomutase, cytoplasmic, putative / glucose phosphomutase, putative; Identical to Probable phosphoglucomutase, cytoplasmic 1 [Arabidopsis Thaliana] (GB:O49299;GB:Q9LR42); similar to PGM (PHOSPHOGLUCOMUTASE) [Arabidopsis thaliana] (TAIR:AT5G51820.1); similar to phosphoglucomutase, cytoplasmic, putative / glucose phosphomutase, putative [Arabidopsis thaliana] (TAIR:AT1G70730.1); similar to …
AT1G56450	20S proteasome beta subunit PBG1 (PBG1) mRNA, complete cds
AT3G01060	similar to unknown [Brassica rapa] (GB:ABC41272.1)
AT1G70890	MLP43 (MLP-LIKE PROTEIN 43); Identical to MLP-like protein 43 (MLP43) [Arabidopsis Thaliana] (GB:Q9SSK5); similar to MLP28 (MLP-LIKE PROTEIN 28) [Arabidopsis thaliana] (TAIR:AT1G70830.3); similar to MLP28 (MLP-LIKE PROTEIN 28) [Arabidopsis thaliana] (TAIR:AT1G70830.1); similar to MLP28 (MLP-LIKE PROTEIN 28) [Arabidopsis thaliana] (TAIR:AT1G70830.5); similar to major latex-like protein [Prunus per…
AT5G16715	EMB2247 (EMBRYO DEFECTIVE 2247); ATP binding / aminoacyl-tRNA ligase; similar to TWN2 (TWIN 2), ATP binding / aminoacyl-tRNA ligase [Arabidopsis thaliana] (TAIR:AT1G14610.1); similar to putative valyl-tRNA synthetase [Oryza sativa (japonica cultivar-group)] (GB:BAC83606.1); similar to hypothetical protein OsJ_022272 [Oryza sativa (japonica cultivar-group)] (GB:EAZ38789.1); similar to hypothetical…
AT1G20300	pentatricopeptide (PPR) repeat-containing protein; similar to pentatricopeptide (PPR) repeat-containing protein [Arabidopsis thaliana] (TAIR:AT1G77360.1); similar to unnamed protein product [Vitis vinifera] (GB:CAO61968.1); similar to hypothetical protein [Vitis vinifera] (GB:CAN77908.1); contains InterPro domain Pentatricopeptide repeat (InterPro:IPR002885)
AT3G10640	VPS60.1; similar to VPS60.2 [Arabidopsis thaliana] (TAIR:AT5G04850.1); similar to unnamed protein product [Vitis vinifera] (GB:CAO15822.1); contains InterPro domain Snf7; (InterPro:IPR005024)
AT3G52430	Encodes a lipase-like gene that is important for salicylic acid signaling and function in resistance (R) gene-mediated and basal plant disease resistance. PAD4 can interact directly with EDS1, another disease resistance signaling protein. Expressed at elevated level in response to green peach aphid (GPA) feeding, and modulates the GPA feeding-induced leaf senescence through a mechanism that doesn…
AT2G42840	protodermal factor 1 (PDF1), identical to protodermal factor 1 (Arabidopsis thaliana) gi|4929130|gb|AAD33869
AT5G52640	Encodes a cytosolic heat shock protein AtHSP90.1. AtHSP90.1 interacts with disease resistance signaling components SGT1b and RAR1 and is required for RPS2-mediated resistance.
ATCG01110	Encodes the 49KDa plastid NAD(P)H dehydrogenase subunit H protein. Its transcription is regulated by an ndhF-specific plastid sigma factor, SIG4.
AT1G03475	Encodes a protein (AtCPO-I) with coproporphyrinogen III oxidase activity.
ATCG00630	Encodes subunit J of photosystem I.
AT1G28580	GDSL-motif lipase, putative; similar to GDSL-motif lipase, putative [Arabidopsis thaliana] (TAIR:AT1G28570.1); similar to lipase 1 [Brassica napus] (GB:AAX59709.1); contains InterPro domain Lipase, GDSL; (InterPro:IPR001087)
AT3G60320	DNA binding; similar to proline-rich family protein [Arabidopsis thaliana] (TAIR:AT1G02110.1); similar to hypothetical protein [Vitis vinifera] (GB:CAN79228.1); contains InterPro domain Protein of unknown function DUF632 (InterPro:IPR006867); contains InterPro domain Protein of unknown function DUF630 (InterPro:IPR006868)
AT1G12400	DNA binding; similar to DNA binding [Arabidopsis thaliana] (TAIR:AT1G62886.1); similar to unnamed protein product [Vitis vinifera] (GB:CAO16963.1); contains InterPro domain Nucleotide excision repair, TFIIH, subunit TTDA; (InterPro:IPR009400)
AT2G38120	Encodes an auxin influx transporter. AUX1 resides at the apical plasma membrane of protophloem cells and at highly dynamic subpopulations of Golgi apparatus and endosomes in all cell types. AUX1 action in the lateral root cap and/or epidermal cells influences lateral root initiation and positioning.
AT1G75900	family II extracellular lipase 3 (EXL3); similar to family II extracellular lipase 1 (EXL1) [Arabidopsis thaliana] (TAIR:AT1G75880.2); similar to unnamed protein product [Vitis vinifera] (GB:CAO60949.1); contains InterPro domain Lipase, GDSL, active site; (InterPro:IPR008265); contains InterPro domain Lipase, GDSL; (InterPro:IPR001087)
AT4G02630	protein kinase family protein; similar to protein kinase family protein [Arabidopsis thaliana] (TAIR:AT1G01540.2); similar to unnamed protein product [Vitis vinifera] (GB:CAO61369.1); contains InterPro domain Protein kinase, core; (InterPro:IPR000719); contains InterPro domain Protein kinase-like (InterPro:IPR011009); contains InterPro domain Serine/threonine protein kinase, active site; (InterPr…
AT3G61620	exonuclease RRP41 (RRP41)
AT3G07750	3' exoribonuclease family domain 1-containing protein; similar to RRP45A (RIBONUCLEASE PH45A), 3'-5'-exoribonuclease/ RNA binding [Arabidopsis thaliana] (TAIR:AT3G12990.1); similar to RRP45A (RIBONUCLEASE PH45A), 3'-5'-exoribonuclease/ RNA binding [Arabidopsis thaliana] (TAIR:AT3G12990.2); similar to unnamed protein product [Vitis vinifera] (GB:CAO44311.1); contains InterPro domain Exoribonucleas…
AT3G19680	similar to unknown protein [Arabidopsis thaliana] (TAIR:AT1G50040.1); similar to IMP dehydrogenase/GMP reductase [Medicago truncatula] (GB:ABE93135.1); contains InterPro domain Protein of unknown function DUF1005; (InterPro:IPR010410)
AT5G50100	similar to PBng143 [Vigna radiata] (GB:BAB82450.1); contains InterPro domain Thioredoxin-like fold; (InterPro:IPR012336); contains InterPro domain Putative thiol-disulphide oxidoreductase DCC; (InterPro:IPR007263)
AT2G35260	similar to unknown protein [Arabidopsis thaliana] (TAIR:AT4G17840.1); similar to hypothetical protein 40.t00061 [Brassica oleracea] (GB:ABD65174.1)
AT1G34370	Encodes a putative nuclear Cys(2)His(2)-type zinc finger protein involved in H+ and Al3+ rhizotoxicity. In mutants exposed to aluminum stress, there is no induction of AtALMT1, an malate transporter known to be involved in the mediation of aluminum toxicity.
AT1G18840	IQD30; calmodulin binding; similar to IQD31 (IQ-domain 31), calmodulin binding [Arabidopsis thaliana] (TAIR:AT1G74690.1); similar to calmodulin binding protein IQ [Brassica rapa] (GB:BAF81526.1); contains InterPro domain IQ calmodulin-binding region (InterPro:IPR000048)
ATCG00440	Encodes NADH dehydrogenase D3 subunit of the chloroplast NAD(P)H dehydrogenase complex
AT1G52400	encodes a member of glycosyl hydrolase family 1
AT1G07630	Encodes a protein phosphatase 2C like gene, similar to POL. Involved in leaf development. Knockout mutants have abnormally shaped leaves.
AT5G17930	binding / protein binding; similar to MIF4G domain-containing protein / MA3 domain-containing protein [Arabidopsis thaliana] (TAIR:AT1G80930.1); similar to unnamed protein product [Vitis vinifera] (GB:CAO67480.1); similar to hypothetical protein [Vitis vinifera] (GB:CAN80269.1); contains InterPro domain Initiation factor eIF-4 gamma, MA3 (InterPro:IPR003891); contains InterPro domain Armadillo-ty…
AT3G48690	Encodes a protein with carboxylesterase whose activity was tested using both pNA and 2,4-D-methyl.
ATCG00040	Encodes a maturase located in the trnK intron in the chloroplast genome.
AT3G21110	5'-phosphoribosyl-4-(N-succinocarboxamide)-5-aminoimidazole synthetase (PUR7, syn. SAICAR synthetase), catalyzes aspartate addition at the alpha-amino group to the growing purine backbone.
AT3G53730	histone H4; Identical to Histone H4 [Arabidopsis Thaliana] (GB:P59259;GB:P02308); similar to histone H4 [Arabidopsis thaliana] (TAIR:AT5G59690.1); similar to histone H4 [Arabidopsis thaliana] (TAIR:AT3G45930.1); similar to histone H4 [Arabidopsis thaliana] (TAIR:AT5G59970.1); similar to hypothetical protein OsJ_028319 [Oryza sativa (japonica cultivar-group)] (GB:EAZ44836.1); similar to histone 4 …
AT5G40830	(ARABIDOPSIS THALIANA RAS ASSOCIATED WITH DIABETES PROTEIN 3); methyltransferase; similar to unknown protein [Arabidopsis thaliana] (TAIR:AT3G27230.1); similar to hypothetical protein [Prunus persica] (GB:AAO14627.1); contains InterPro domain Methyltransferase type 11; (InterPro:IPR013216)
AT1G18370	Mutant has cytokinesis defects; seedling lethal
AT5G38530	tryptophan synthase-related; similar to TSB2 (TRYPTOPHAN SYNTHASE BETA-SUBUNIT), tryptophan synthase [Arabidopsis thaliana] (TAIR:AT4G27070.1); similar to unnamed protein product [Vitis vinifera] (GB:CAO49260.1); similar to putative Tryptophan synthase beta chain [Oryza sativa (japonica cultivar-group)] (GB:BAD37798.1); similar to putative Tryptophan synthase beta chain [Oryza sativa (japonica cu…
AT1G31420	leucine-rich repeat transmembrane protein kinase, putative; similar to leucine-rich repeat transmembrane protein kinase, putative [Arabidopsis thaliana] (TAIR:AT2G35620.1); similar to unnamed protein product [Vitis vinifera] (GB:CAO70777.1); similar to Os03g0266800 [Oryza sativa (japonica cultivar-group)] (GB:NP_001049659.1); similar to hypothetical protein OsI_010608 [Oryza sativa (indica cultiv…
AT1G56330	Encodes a small GTP-binding protein implicated in ER to cis-Golgi transport of other proteins. A member of ARF-like GTPase family. A thaliana has 21 members, in two subfamilies, ARF and ARF-like (ARL) GTPases. The protein is found associated to the ER and free in the cytosol.
AT2G42600	Encodes one of four Arabidopsis phosphoenolpyruvate carboxylase proteins.
AT5G23070	thymidine kinase, putative; similar to thymidine kinase, putative [Arabidopsis thaliana] (TAIR:AT3G07800.1); similar to unnamed protein product [Vitis vinifera] (GB:CAO41206.1); contains InterPro domain Thymidine kinase; (InterPro:IPR001267)
AT4G23180	Encodes a receptor-like protein kinase. Naming convention from Chen et al 2003 (PMID 14756307)
AT2G28200	nucleic acid binding / transcription factor/ zinc ion binding; similar to zinc finger (C2H2 type) family protein [Arabidopsis thaliana] (TAIR:AT5G04390.1); similar to hypothetical protein [Vitis vinifera] (GB:CAN64839.1); contains InterPro domain Zinc finger, C2H2-like; (InterPro:IPR015880); contains InterPro domain Zinc finger, C2H2-type; (InterPro:IPR007087)
AT1G32580	plastid developmental protein DAG, putative; similar to plastid developmental protein DAG, putative [Arabidopsis thaliana] (TAIR:AT2G35240.1); similar to unknown [Populus trichocarpa] (GB:ABK95784.1)
AT2G05520	Encodes a glycine-rich protein that is expressed mainly in stems and leaves. mRNA levels are upregulated in response to ABA, salicylic acid and ethylene but downregulated in response to dessication.
AT5G61560	protein kinase family protein; similar to protein kinase family protein [Arabidopsis thaliana] (TAIR:AT4G25160.1); similar to unnamed protein product [Vitis vinifera] (GB:CAO60843.1); similar to hypothetical protein [Vitis vinifera] (GB:CAN78862.1); contains InterPro domain Zinc finger, RING/FYVE/PHD-type (InterPro:IPR013083); contains InterPro domain Serine/threonine protein kinase; (InterPro:IP…
AT1G78100	F-box family protein; Identical to F-box protein At1g78100 [Arabidopsis Thaliana] (GB:Q9C9S2); similar to F-box family protein [Arabidopsis thaliana] (TAIR:AT1G22220.1); similar to unnamed protein product [Vitis vinifera] (GB:CAO61736.1); contains InterPro domain Cyclin-like F-box (InterPro:IPR001810)
AT1G07370	Encodes putative proliferating cell nuclear antigen involved in cell cycle regulation.
AT5G09760	pectinesterase family protein; similar to pectinesterase family protein [Arabidopsis thaliana] (TAIR:AT5G64640.1); similar to pectin methylesterase 2 [Pyrus communis] (GB:BAF42039.1); similar to 52O08_4 [Brassica rapa subsp. pekinensis] (GB:AAZ67549.1); similar to unnamed protein product [Vitis vinifera] (GB:CAO46441.1); contains InterPro domain Pectin lyase fold (InterPro:IPR012334); contains In…
AT3G09630	60S ribosomal protein L4/L1 (RPL4A); Identical to 60S ribosomal protein L4-1 (RPL4A) [Arabidopsis Thaliana] (GB:Q9SF40); similar to 60S ribosomal protein L4/L1 (RPL4D) [Arabidopsis thaliana] (TAIR:AT5G02870.1); similar to 60S ribosomal protein L4/L1 (RPL4D) [Arabidopsis thaliana] (TAIR:AT5G02870.2); similar to unnamed protein product [Vitis vinifera] (GB:CAO22101.1); similar to 60S ribosomal prot…
AT3G46110	signal transducer; similar to unknown protein [Arabidopsis thaliana] (TAIR:AT5G59790.1); similar to auxin-regulated protein [Lycopersicon esculentum] (GB:AAL08561.1); contains InterPro domain Protein of unknown function DUF966; (InterPro:IPR010369); contains InterPro domain CheW-like protein; (InterPro:IPR002545)
AT5G02240	binding / catalytic/ coenzyme binding; Identical to Uncharacterized protein At5g02240 [Arabidopsis Thaliana] (GB:Q94EG6;GB:Q9LZK8); similar to binding / catalytic/ coenzyme binding [Arabidopsis thaliana] (TAIR:AT2G37660.1); similar to Os03g0822200 [Oryza sativa (japonica cultivar-group)] (GB:NP_001051733.1); similar to unnamed protein product [Vitis vinifera] (GB:CAO15661.1); contains InterPro do…
AT3G03070	NADH-ubiquinone oxidoreductase-related; similar to unnamed protein product [Vitis vinifera] (GB:CAO62190.1); contains InterPro domain NADH dehydrogenase [ubiquinone] (complex I), iron-sulphur protein 6, mitochondria (InterPro:IPR016668)
AT5G41080	glycerophosphoryl diester phosphodiesterase family protein; similar to SRG3 (SENESCENCE-RELATED GENE 3), glycerophosphodiester phosphodiesterase [Arabidopsis thaliana] (TAIR:AT3G02040.1); similar to unnamed protein product [Vitis vinifera] (GB:CAO49062.1); similar to hypothetical protein [Vitis vinifera] (GB:CAN71478.1); contains InterPro domain Glycerophosphoryl diester phosphodiesterase; (Inter…
AT5G13410	immunophilin / FKBP-type peptidyl-prolyl cis-trans isomerase family protein; similar to immunophilin / FKBP-type peptidyl-prolyl cis-trans isomerase family protein [Arabidopsis thaliana] (TAIR:AT4G19830.1); similar to unnamed protein product [Vitis vinifera] (GB:CAO68705.1); contains InterPro domain Peptidyl-prolyl cis-trans isomerase, FKBP-type; (InterPro:IPR001179)
AT5G13720	structural constituent of ribosome; similar to unknown protein [Arabidopsis thaliana] (TAIR:AT4G19390.1); similar to Os07g0656700 [Oryza sativa (japonica cultivar-group)] (GB:NP_001060506.1); similar to Os07g0656600 [Oryza sativa (japonica cultivar-group)] (GB:NP_001060505.1); similar to putative integral membrane protein [Methanococcus maripaludis S2] (GB:NP_987845.1); contains InterPro domain U…
AT1G03110	transducin family protein / WD-40 repeat family protein; similar to WD-40 repeat family protein / katanin p80 subunit, putative [Arabidopsis thaliana] (TAIR:AT1G61210.1); similar to unnamed protein product [Vitis vinifera] (GB:CAO22547.1); contains InterPro domain WD40 repeat-like (InterPro:IPR011046); contains InterPro domain WD40/YVTN repeat-like (InterPro:IPR015943); contains InterPro domain W…
AT4G31990	encodes a plastid-localized aspartate aminotransferase
AT2G15820	Encodes a protein that promotes splicing of type II introns. otp51 mutants fail to splice intron 2 of plastid ycf3 transcripts, a factor required for the assembly of Photosystem I. Therefore, homozygous otp51 mutants have profound photosynthetic defects and can only survive in sucrose-supplemented in vitro cultures under low light conditions. OTP51 may also be involved in splicing several other t…
AT1G74730	similar to unknown protein [Arabidopsis thaliana] (TAIR:AT5G08050.1); similar to Os12g0575000 [Oryza sativa (japonica cultivar-group)] (GB:NP_001067105.1); similar to Os01g0585300 [Oryza sativa (japonica cultivar-group)] (GB:NP_001043425.1); contains InterPro domain Protein of unknown function DUF1118; (InterPro:IPR009500)
AT1G16870	mitochondrial 28S ribosomal protein S29-related; similar to unnamed protein product [Vitis vinifera] (GB:CAO21353.1); similar to Os07g0202900 [Oryza sativa (japonica cultivar-group)] (GB:NP_001059138.1); contains domain PTHR12810 (PTHR12810)
AT3G57460	catalytic/ metal ion binding / metalloendopeptidase/ zinc ion binding; similar to peptidase M16 family protein / insulinase family protein [Arabidopsis thaliana] (TAIR:AT3G57470.1); similar to peptidase M16 family protein / insulinase family protein [Arabidopsis thaliana] (TAIR:AT3G57470.2); similar to unnamed protein product [Vitis vinifera] (GB:CAO23586.1); contains InterPro domain Peptidase M1…
AT3G26100	regulator of chromosome condensation (RCC1) family protein; similar to regulator of chromosome condensation (RCC1) family protein [Arabidopsis thaliana] (TAIR:AT3G15430.1); similar to regulator of chromosome condensation (RCC1) family protein [Arabidopsis thaliana] (TAIR:AT3G15430.2); similar to unnamed protein product [Vitis vinifera] (GB:CAO42464.1); similar to hypothetical protein [Vitis vinif…
AT3G22200	Genetically redundant with POP3;mediates pollen tube guidance. Double mutants are self sterile; gamma-aminobutyrate transaminase subunit precursor; nuclear gene for mitochondrial product. Encodes gamma-aminobutyrate transaminase that uses pyruvate instead of alpha-ketoglutarate as cosubstrate. Mutations in POP2/HER1 render roots resistant to the inhibitory growth effects of the volatile organic c…
AT1G05190	EMB2394 (EMBRYO DEFECTIVE 2394); structural constituent of ribosome; Identical to 50S ribosomal protein L6, chloroplast precursor (RPL6) [Arabidopsis Thaliana] (GB:O23049); similar to ribosomal protein L6 family protein [Arabidopsis thaliana] (TAIR:AT2G18400.1); similar to Os03g0751400 [Oryza sativa (japonica cultivar-group)] (GB:NP_001051292.1); similar to Os03g0356300 [Oryza sativa (japonica cu…
AT3G51870	mitochondrial substrate carrier family protein; Identical to Probable envelope ADP,ATP carrier protein, chloroplast precursor (EAAC) [Arabidopsis Thaliana] (GB:O65023;GB:Q0WNR4); similar to mitochondrial substrate carrier family protein [Arabidopsis thaliana] (TAIR:AT5G01500.1); similar to unnamed protein product [Vitis vinifera] (GB:CAO15815.1); contains InterPro domain Mitochondrial substrate c…
AT3G55660	Encodes a member of KPP-like gene family, homolog of KPP (kinase partner protein) gene in tomato. Also a member of the RopGEF (guanine nucleotide exchange factor) family, containing the novel PRONE domain (plant-specific Rop nucleotide exchanger), which is exclusively active towards members of the Rop subfamily.
AT3G54900	A.thaliana PICOT protein.It activates CAX1 gene Calcium transport activity.In other organisms, PICOT proteins appear to play a negative regulatory role in cellular stress responses.
AT5G50450	zinc finger (MYND type) family protein; similar to zinc finger (MYND type) family protein / F-box family protein [Arabidopsis thaliana] (TAIR:AT1G67340.1); similar to unnamed protein product [Vitis vinifera] (GB:CAO66168.1); contains InterPro domain Tetratricopeptide-like helical; (InterPro:IPR011990); contains InterPro domain Sel1-like (InterPro:IPR006597); contains InterPro domain Zinc finger, …
AT1G30380	Encodes subunit K of photosystem I reaction center.
AT4G14870	P-P-bond-hydrolysis-driven protein transmembrane transporter; similar to unnamed protein product [Vitis vinifera] (GB:CAO71176.1); contains InterPro domain SecE subunit of protein translocation complex; (InterPro:IPR005807)
AT5G65010	Encodes asparagine synthetase (ASN2).
AT4G35220	cyclase family protein; similar to cyclase family protein [Arabidopsis thaliana] (TAIR:AT4G34180.1); similar to unnamed protein product [Vitis vinifera] (GB:CAO47855.1); contains InterPro domain Putative cyclase (InterPro:IPR007325)
AT3G49530	ANAC062 (Arabidopsis NAC domain containing protein 62); transcription factor; similar to ANAC091/TIP (TCV-INTERACTING PROTEIN), transcription coactivator/ transcription factor [Arabidopsis thaliana] (TAIR:AT5G24590.2); similar to hypothetical protein [Vitis vinifera] (GB:CAN73792.1); contains InterPro domain No apical meristem (NAM) protein; (InterPro:IPR003441)
AT5G14050	transducin family protein / WD-40 repeat family protein; Identical to U3 small nucleolar RNA-associated protein 18 homolog [Arabidopsis Thaliana] (GB:Q9FMU5); similar to TAF5 (TBP-ASSOCIATED FACTOR 5), nucleotide binding [Arabidopsis thaliana] (TAIR:AT5G25150.1); similar to unnamed protein product [Vitis vinifera] (GB:CAO17049.1); similar to unnamed protein product [Vitis vinifera] (GB:CAO49884.1…
AT3G61870	similar to conserved hypothetical protein [Medicago truncatula] (GB:ABE93513.1)
AT4G38270	Encodes a protein with putative galacturonosyltransferase activity.
AT2G33330	33 kDa secretory protein-related; Identical to Cysteine-rich repeat secretory protein 11 precursor (CRRSP11) [Arabidopsis Thaliana] (GB:O22784;GB:Q94B68); similar to 33 kDa secretory protein-related [Arabidopsis thaliana] (TAIR:AT1G04520.1); similar to hypothetical protein [Vitis vinifera] (GB:CAN81929.1); contains InterPro domain Protein of unknown function DUF26 (InterPro:IPR002902)
AT3G48990	AMP-dependent synthetase and ligase family protein; similar to 4-coumarate--CoA ligase, putative / 4-coumaroyl-CoA synthase, putative [Arabidopsis thaliana] (TAIR:AT4G05160.1); similar to unnamed protein product [Vitis vinifera] (GB:CAO62798.1); similar to putative acyl-CoA synthetase [Capsicum annuum] (GB:AAL29212.1); similar to unnamed protein product [Vitis vinifera] (GB:CAO15468.1); contains …
AT1G79410	ATOCT5 (ARABIDOPSIS THALIANA ORGANIC CATION/CARNITINE TRANSPORTER5); carbohydrate transmembrane transporter/ sugar:hydrogen ion symporter; similar to ATOCT6, carbohydrate transmembrane transporter/ sugar:hydrogen ion symporter [Arabidopsis thaliana] (TAIR:AT1G16370.1); similar to unnamed protein product [Vitis vinifera] (GB:CAO64952.1); contains InterPro domain General substrate transporter; (Int…
AT1G64900	Encodes cytochrome P450 (CYP89A2).
AT2G21970	stress enhanced protein 2 (SEP2) chlorophyll a/b-binding protein
AT3G26440	similar to unknown protein [Arabidopsis thaliana] (TAIR:AT1G13000.2); similar to Protein of unknown function DUF707 [Medicago truncatula] (GB:ABE91787.1); contains InterPro domain Protein of unknown function DUF707; (InterPro:IPR007877)
AT1G16670	protein kinase family protein; similar to protein kinase family protein [Arabidopsis thaliana] (TAIR:AT3G09010.1); similar to hypothetical protein [Vitis vinifera] (GB:CAN64306.1); contains InterPro domain Protein kinase, core; (InterPro:IPR000719); contains InterPro domain Protein kinase-like (InterPro:IPR011009); contains InterPro domain Serine/threonine protein kinase, active site; (InterPro:I…
AT4G25620	hydroxyproline-rich glycoprotein family protein; similar to hydroxyproline-rich glycoprotein family protein [Arabidopsis thaliana] (TAIR:AT5G52430.1); similar to unnamed protein product [Vitis vinifera] (GB:CAO49451.1)
AT1G23180	armadillo/beta-catenin repeat family protein; similar to armadillo/beta-catenin repeat family protein / F-box family protein [Arabidopsis thaliana] (TAIR:AT2G44900.1); similar to Os01g0524700 [Oryza sativa (japonica cultivar-group)] (GB:NP_001043222.1); similar to unnamed protein product [Vitis vinifera] (GB:CAO42318.1); contains InterPro domain Armadillo-type fold; (InterPro:IPR016024); contains…
AT5G14930	encodes an acyl hydrolase involved in senescence .
AT2G41010	Encodes a novel calmodulin binding protein whose gene expression is induced by dehydration and ionic (salt) and non-ionic (mannitol) osmotic stress. Lines over-expressing this gene are more sensitive and anti-sense lines are more tolerant to osmotic stress, suggesting this gene may be a negative regulator of response to osmotic stress.
AT4G16060	similar to Os05g0358400 [Oryza sativa (japonica cultivar-group)] (GB:NP_001055302.1); similar to hypothetical protein MED92_03118 [Oceanospirillum sp. MED92] (GB:ZP_01165985.1)
AT1G78070	WD-40 repeat family protein; similar to WD-40 repeat family protein [Arabidopsis thaliana] (TAIR:AT1G36070.1); similar to unnamed protein product [Vitis vinifera] (GB:CAO61740.1); contains InterPro domain WD40 repeat-like (InterPro:IPR011046); contains InterPro domain WD40/YVTN repeat-like (InterPro:IPR015943); contains InterPro domain WD40 repeat (InterPro:IPR001680)
AT1G51510	This gene is predicted to encode a protein involved in the exon junction complex. Though there is a predicted RNA binding motif, in the Drosophila ortholog (33% identity), this motif mediates interactions with Mago and is not available for RNA binding. The Arabidopsis Y14 protein appears to be predominantly nucleolar, but there is also some evidence for its presence in the cytoplasm.
AT1G10070	Encodes a chloroplast branched-chain amino acid aminotransferase. Complements the yeast leu/iso-leu/val auxotrophy mutant.
AT1G06760	histone H1, putative; Identical to Histone H1.1 [Arabidopsis Thaliana] (GB:P26568); similar to histone H1.2 [Arabidopsis thaliana] (TAIR:AT2G30620.1); similar to histone H1 subtype 5 [Pisum sativum] (GB:AAO74588.1); similar to histone H1 [Pisum sativum] (GB:CAG25587.1); similar to histone H1 [Pisum sativum] (GB:CAD65876.1); contains InterPro domain Winged helix repressor DNA-binding (InterPro:IPR…
AT1G68520	zinc finger (B-box type) family protein; Identical to Zinc finger protein CONSTANS-LIKE 6 (COL6) [Arabidopsis Thaliana] (GB:Q8LG76;GB:Q93Y24;GB:Q9CA29); similar to zinc finger (B-box type) family protein [Arabidopsis thaliana] (TAIR:AT1G25440.1); similar to AT1G68520 [Arabidopsis lyrata subsp. petraea] (GB:AAT72496.1); contains InterPro domain Zinc finger, B-box; (InterPro:IPR000315); contains In…
AT1G51100	similar to Os01g0676200 [Oryza sativa (japonica cultivar-group)] (GB:NP_001043849.1)
AT2G30540	glutaredoxin family protein; Identical to Monothiol glutaredoxin-S9 (GRXS9) [Arabidopsis Thaliana] (GB:O04341); similar to glutaredoxin family protein [Arabidopsis thaliana] (TAIR:AT1G06830.1); similar to unnamed protein product [Vitis vinifera] (GB:CAO22407.1); contains InterPro domain Thioredoxin-like fold (InterPro:IPR012336); contains InterPro domain Thioredoxin fold (InterPro:IPR012335); con…
AT5G45280	pectinacetylesterase, putative; similar to pectinacetylesterase, putative [Arabidopsis thaliana] (TAIR:AT4G19410.1); similar to unknown [Populus trichocarpa] (GB:ABK93778.1); contains InterPro domain Pectinacetylesterase (InterPro:IPR004963)
AT2G01970	endomembrane protein 70, putative; similar to endomembrane protein 70, putative [Arabidopsis thaliana] (TAIR:AT1G14670.1); similar to unknown protein [Arabidopsis thaliana] (TAIR:AT5G37310.1); similar to Putative endosomal protein [Oryza sativa (japonica cultivar-group)] (GB:AAK52585.1); similar to unnamed protein product [Vitis vinifera] (GB:CAO42436.1); similar to unknown [Picea sitchensis] (GB…
AT3G57785	similar to unknown protein [Arabidopsis thaliana] (TAIR:AT2G42310.1); similar to unknown [Populus trichocarpa] (GB:ABK93776.1)
AT5G47780	Encodes a protein with putative galacturonosyltransferase activity.
AT2G46830	Encodes a transcriptional repressor that performs overlapping functions with LHY in a regulatory feedback loop that is closely associated with the circadian oscillator of Arabidopsis. Binds to the evening element in the promoter of TOC1 and represses TOC1 transcription.
AT2G22425	signal peptidase; Identical to Probable signal peptidase complex subunit 1 [Arabidopsis Thaliana] (GB:Q944J0;GB:Q7G9Y5); similar to signal peptidase [Arabidopsis thaliana] (TAIR:AT4G40042.1); similar to Microsomal signal peptidase 12 kDa subunit family protein [Oryza sativa (japonica cultivar-group)] (GB:ABA98316.2); similar to hypothetical protein OsI_036933 [Oryza sativa (indica cultivar-group)…
AT2G32860	glycosyl hydrolase family 1 protein; similar to DIN2 (DARK INDUCIBLE 2), hydrolase, hydrolyzing O-glycosyl compounds [Arabidopsis thaliana] (TAIR:AT3G60140.1); similar to unnamed protein product [Vitis vinifera] (GB:CAO21978.1); contains InterPro domain Glycoside hydrolase, catalytic core; (InterPro:IPR013781); contains InterPro domain Glycoside hydrolase, family 1; (InterPro:IPR001360)
AT2G44230	similar to unknown protein [Arabidopsis thaliana] (TAIR:AT2G44260.1); similar to Protein of unknown function DUF946, plant [Medicago truncatula] (GB:ABE82110.1); contains InterPro domain Protein of unknown function DUF946, plant; (InterPro:IPR009291)
AT2G19670	protein arginine N-methyltransferase, putative; Identical to Probable protein arginine N-methyltransferase 1.2 (PRMT1.2) [Arabidopsis Thaliana] (GB:O82210); similar to ATPRMT11/PRMT11 (ARABIDOPSIS ARGININE METHYLTRANSFERASE 11), protein-arginine N-methyltransferase [Arabidopsis thaliana] (TAIR:AT4G29510.1); similar to unnamed protein product [Vitis vinifera] (GB:CAO65390.1); similar to Os09g03598…
AT1G20020	Encodes a leaf-type ferredoxin:NADP(H) oxidoreductase. It is present in both chloroplast stroma and thylakoid membranes but is more abundant in the stroma
AT4G28025	similar to hypothetical protein MtrDRAFT_AC157348g23v1 [Medicago truncatula] (GB:ABE86435.1)
AT2G47600	Encodes a magnesium/proton exchanger, member of putative Na+/Ca2+ antiporter gene family
AT5G35630	chloroplastic glutamine synthetase
AT3G57020	strictosidine synthase family protein; similar to strictosidine synthase family protein [Arabidopsis thaliana] (TAIR:AT3G57010.1); similar to unnamed protein product [Vitis vinifera] (GB:CAO63060.1); contains InterPro domain Strictosidine synthase; (InterPro:IPR004141); contains InterPro domain Six-bladed beta-propeller, TolB-like (InterPro:IPR011042)
AT2G34810	FAD-binding domain-containing protein; similar to FAD-binding domain-containing protein [Arabidopsis thaliana] (TAIR:AT1G30720.1); similar to unnamed protein product [Vitis vinifera] (GB:CAO42591.1); contains InterPro domain FAD-binding, type 2; (InterPro:IPR016166); contains InterPro domain FAD linked oxidase, N-terminal; (InterPro:IPR006094); contains InterPro domain Berberine/berberine-like; (…
AT3G10050	first enzyme in the biosynthetic pathway of isoleucine
AT5G17400	This gene is predicted to encode an ER-localized adenine nucleotide transporter with six putative transmembrane helices. It appears to act as a ATP:ADP antiporter when expressed in E.coli plasma membranes. Transcript levels for several ER-localized chaperones (e.g. BIP1/2) and other ATP-requiring ER proteins (e.g. CPK2) are reduced in er-ant1 knock-out lines, suggesting a lack of adequate ATP tra…
AT1G77710	Identical to Probable ubiquitin-fold modifier 1 precursor [Arabidopsis Thaliana] (GB:Q9CA23); similar to Os01g0962400 [Oryza sativa (japonica cultivar-group)] (GB:NP_001045478.1); similar to Probable ubiquitin-fold modifier 1 precursor (Protein PR46A) (GB:Q94EY2); similar to Probable ubiquitin-fold modifier 1 precursor (Protein PR46A) (GB:Q5PU89); contains InterPro domain Protein of unknown funct…
AT3G13740	URF 4-related; similar to RNA binding / ribonuclease III [Arabidopsis thaliana] (TAIR:AT1G55140.1); similar to unknown [Populus trichocarpa] (GB:ABK95862.1); contains InterPro domain Ribonuclease III; (InterPro:IPR000999)
AT4G35750	Rho-GTPase-activating protein-related; similar to unknown protein [Arabidopsis thaliana] (TAIR:AT3G10210.1); similar to unnamed protein product [Vitis vinifera] (GB:CAO40658.1); contains InterPro domain Cellular retinaldehyde-binding/triple function, C-terminal (InterPro:IPR001251)
AT1G32120	similar to unknown protein [Arabidopsis thaliana] (TAIR:AT1G51538.1); similar to Plant viral-response family protein [Solanum bulbocastanum] (GB:AAP45159.1); contains InterPro domain Protein of unknown function DUF716; (InterPro:IPR006904); contains InterPro domain Protein of unknown function DUF1723; (InterPro:IPR013541)
AT3G58070	Putative transcription factor, contains C2H2 domain, regulates aspects of shoot maturation in Arabidopsis thaliana. GIS loss-of-function mutations affect the epidermal differentiation of inflorescence organs, causing a premature decrease in trichome production on successive leaves, stem internodes, and branches. Overexpression has the opposite effect on trichome initiation and causes other hetero…
AT2G17265	Encodes a homoserine kinase (HSK) which produces O-phospho-L-homoserine (HserP), a compound at the branching point of methionine and threonine biosynthesis. HSK is found in the stromal fraction of chloroplasts.
AT5G37600	encodes a cytosolic glutamine synthetase, the enzyme has high affinity with substrate ammonium
AT5G58350	Encodes a member of the WNK family (9 members in all) of protein kinases, the structural design of which is clearly distinct from those of other known protein kinases, such as receptor-like kinases and mitogen-activated protein kinases. Its transcription is under the control of circadian rhythms.
AT5G47180	vesicle-associated membrane family protein / VAMP family protein; similar to VAP27-1 (VAMP/SYNAPTOBREVIN-ASSOCIATED PROTEIN 27-1), protein binding [Arabidopsis thaliana] (TAIR:AT3G60600.1); similar to vesicle-associated membrane protein, putative [Brassica oleracea] (GB:ABD65040.1); contains InterPro domain VAMP-associated (InterPro:IPR016763); contains InterPro domain PapD-like (InterPro:IPR0089…
AT1G79520	cation efflux family protein; similar to cation efflux family protein [Arabidopsis thaliana] (TAIR:AT1G16310.1); similar to cation diffusion facilitator 9 [Stylosanthes hamata] (GB:AAO38708.1); contains InterPro domain Cation efflux protein; (InterPro:IPR002524)
AT1G49480	RTV1 (RELATED TO VERNALIZATION1 1); DNA binding / transcription factor; similar to VRN1 (REDUCED VERNALIZATION RESPONSE 1) [Arabidopsis thaliana] (TAIR:AT3G18990.1); similar to reduced vernalization response 1 [Brassica rapa] (GB:AAR92199.1); contains InterPro domain Transcriptional factor B3; (InterPro:IPR003340)
AT1G30580	GTP binding; similar to GTP-binding protein-related [Arabidopsis thaliana] (TAIR:AT1G56050.1); similar to GTP-binding protein [Capsicum annuum] (GB:AAF65513.1); similar to unnamed protein product [Vitis vinifera] (GB:CAO42542.1); similar to putative GTP-binding protein [Oryza sativa (japonica cultivar-group)] (GB:BAD03576.1); contains InterPro domain Protein of unknown function DUF933 (InterPro:I…
AT4G09350	DNAJ heat shock N-terminal domain-containing protein; similar to DNAJ heat shock protein, putative [Arabidopsis thaliana] (TAIR:AT1G80030.1); similar to DNAJ heat shock protein, putative [Arabidopsis thaliana] (TAIR:AT1G80030.3); similar to DNAJ heat shock protein, putative [Arabidopsis thaliana] (TAIR:AT1G80030.2); similar to hypothetical protein [Vitis vinifera] (GB:CAN75474.1); contains InterP…
AT4G25030	similar to unknown protein [Arabidopsis thaliana] (TAIR:AT5G45410.3); similar to Os07g0159500 [Oryza sativa (japonica cultivar-group)] (GB:NP_001058932.1); similar to Os10g0580900 [Oryza sativa (japonica cultivar-group)] (GB:NP_001065517.1); similar to unknown protein [Oryza sativa (japonica cultivar-group)] (GB:BAD67910.1)
AT3G58510	DEAD box RNA helicase, putative (RH11); Identical to DEAD-box ATP-dependent RNA helicase 11 (RH11) [Arabidopsis Thaliana] (GB:Q8LA13;GB:Q8W4P3;GB:Q9M2G5;GB:Q9ZS09); similar to DEAD box RNA helicase, putative [Arabidopsis thaliana] (TAIR:AT2G42520.1); similar to DEAD box RNA helicase, putative [Arabidopsis thaliana] (TAIR:AT3G58570.1); similar to hypothetical protein [Vitis vinifera] (GB:CAN78578.…
AT1G03870	fasciclin-like arabinogalactan-protein 9 (Fla9)
AT3G17040	It is a RNA tetratricopeptide repeat-containing protein required for normal processing of transcripts from the polycistronic chloroplast psbB-psbT-psbH-petB-petD operon coding for proteins of the photosystem II and cytochrome b6/f complexes. Localizes to the chloroplast membrane. Involved in regulating plastidial gene expression and biogenesis.
AT2G16400	BLH7 (BELL1-LIKE HOMEODOMAIN 7); DNA binding / transcription factor; Identical to BEL1-like homeodomain protein 7 (BLH7) [Arabidopsis Thaliana] (GB:Q9SIW1;GB:Q93ZM1); similar to BLH6 (BELL1-LIKE HOMEODOMAIN 5) [Arabidopsis thaliana] (TAIR:AT4G34610.2); similar to BLH6 (BELL1-LIKE HOMEODOMAIN 5), DNA binding / transcription factor [Arabidopsis thaliana] (TAIR:AT4G34610.1); similar to unnamed prote…
AT5G12860	DIT1 (DICARBOXYLATE TRANSPORTER 1); similar to DCT/DIT2.1 (DICARBOXYLATE TRANSPORT), oxoglutarate:malate antiporter [Arabidopsis thaliana] (TAIR:AT5G64290.1); similar to 2-oxoglutarate/malate translocator, chloroplast precursor (GB:Q41364); similar to unnamed protein product [Vitis vinifera] (GB:CAO21913.1); similar to unknown [Picea sitchensis] (GB:ABK24751.1); contains InterPro domain Sodium/su…
AT3G60750	transketolase, putative; similar to transketolase, putative [Arabidopsis thaliana] (TAIR:AT2G45290.1); similar to unknown [Populus trichocarpa] (GB:ABK95795.1); similar to Transketolase, chloroplast precursor (TK) (GB:Q43848); similar to unknown [Populus trichocarpa] (GB:ABK92500.1); contains InterPro domain Transketolase, C-terminal/Pyruvate-ferredoxin oxidoreductase, domain II; (InterPro:IPR009…
AT1G15350	similar to unknown protein [Arabidopsis thaliana] (TAIR:AT5G25360.1); similar to hypothetical protein [Glycine max] (GB:AAN03467.1)
AT1G23020	Encodes a ferric chelate reductase whose transcription is regulated by FIT1. Expressed in the root, shoot, flower and cotyledon.
AT1G29070	ribosomal protein L34 family protein; Identical to 50S ribosomal protein L34, chloroplast precursor (RPL34) [Arabidopsis Thaliana] (GB:Q9LP37); similar to 50S ribosomal protein L34, chloroplast precursor (CL34) (GB:P82244); contains InterPro domain Ribosomal protein L34; (InterPro:IPR000271)
AT5G58120	disease resistance protein (TIR-NBS-LRR class), putative; similar to disease resistance protein (TIR-NBS-LRR class), putative [Arabidopsis thaliana] (TAIR:AT1G63730.1); similar to disease resistance protein (TIR-NBS-LRR class), putative [Arabidopsis thaliana] (TAIR:AT1G63870.1); similar to ATP binding / nucleoside-triphosphatase/ nucleotide binding / protein binding / transmembrane receptor [Arab…
AT5G25630	pentatricopeptide (PPR) repeat-containing protein; similar to protein kinase family protein [Arabidopsis thaliana] (TAIR:AT5G21222.1); similar to hypothetical protein [Vitis vinifera] (GB:CAN61517.1); contains InterPro domain Pentatricopeptide repeat (InterPro:IPR002885)
AT2G39390	60S ribosomal protein L35 (RPL35B); Identical to 60S ribosomal protein L35-2 (RPL35B) [Arabidopsis Thaliana] (GB:O80626); similar to 60S ribosomal protein L35 (RPL35D) [Arabidopsis thaliana] (TAIR:AT5G02610.1); similar to unknown [Populus trichocarpa] (GB:ABK94076.1); contains InterPro domain Ribosomal protein L29; (InterPro:IPR001854)
AT3G12400	Mutants of this gene were initially identified because of the trichome morphogenesis phenotype. Those trichomes have multiple nuclei, a defect that turns out not to be restricted to the trichomes but also in all endoreduplicating cell types. This gene encodes a ubiquitin-binding protein with sequence similarities with yeast proteins that are components of the ESCRTI-III complexes. The Arabidopsis…
AT1G26920	similar to unknown protein [Arabidopsis thaliana] (TAIR:AT1G69760.1); similar to hypothetical protein [Ricinus communis] (GB:CAH56540.1)
AT4G02790	GTP-binding family protein; similar to GTP-binding family protein [Arabidopsis thaliana] (TAIR:AT2G41670.1); similar to unknown [Populus trichocarpa] (GB:ABK94828.1); contains InterPro domain GTP-binding; (InterPro:IPR005289); contains InterPro domain GTP-binding protein, HSR1-related; (InterPro:IPR002917); contains InterPro domain GTP1/OBG; (InterPro:IPR006073)
AT5G06870	Encodes a polygalacturonase inhibiting protein involved in plant defense response. PGIPs inhibit the activity of pectin degrading enzymes such as those produced by fungal pathogens. PGIP2 is induced by fungal infection and methyl jasmonate.
AT5G27600	Encode peroxisomal long-chain acyl-CoA synthetase. Activates fatty acids for further metabolism. Interacts with PEX5.
AT5G25440	protein kinase family protein; similar to protein kinase family protein [Arabidopsis thaliana] (TAIR:AT5G11410.1); similar to unnamed protein product [Vitis vinifera] (GB:CAO66239.1); contains InterPro domain Protein kinase, core; (InterPro:IPR000719); contains InterPro domain Protein kinase-like (InterPro:IPR011009); contains InterPro domain Tyrosine protein kinase; (InterPro:IPR001245)
AT4G25370	Clp amino terminal domain-containing protein; similar to Clp amino terminal domain-containing protein [Arabidopsis thaliana] (TAIR:AT4G12060.1); similar to hypothetical protein [Vitis vinifera] (GB:CAN60931.1); similar to unnamed protein product [Vitis vinifera] (GB:CAO49746.1); contains InterPro domain Clp, N-terminal; (InterPro:IPR004176)
AT4G36860	zinc ion binding; similar to ubiquitin interaction motif-containing protein / LIM domain-containing protein [Arabidopsis thaliana] (TAIR:AT1G19270.1); similar to unnamed protein product [Vitis vinifera] (GB:CAO22922.1); contains InterPro domain Zinc finger, LIM-type; (InterPro:IPR001781)
AT2G17740	DC1 domain-containing protein; similar to DC1 domain-containing protein [Arabidopsis thaliana] (TAIR:AT2G44370.1); similar to unnamed protein product [Vitis vinifera] (GB:CAO67189.1); contains InterPro domain C1-like (InterPro:IPR011424); contains InterPro domain DC1 (InterPro:IPR004146)
AT2G48020	sugar transporter, putative; Identical to Sugar transporter ERD6-like 7 [Arabidopsis Thaliana] (GB:P93051;GB:Q8LFR8;GB:Q9ZU87); similar to sugar transporter, putative [Arabidopsis thaliana] (TAIR:AT5G18840.1); similar to putative sugar transporter [Solanum lycopersicum] (GB:CAC00697.2); similar to unnamed protein product [Vitis vinifera] (GB:CAO22452.1); contains InterPro domain General substrate…
AT5G18650	zinc finger (C3HC4-type RING finger) family protein; similar to protein binding / zinc ion binding [Arabidopsis thaliana] (TAIR:AT3G62970.1); similar to unnamed protein product [Vitis vinifera] (GB:CAO71015.1); contains InterPro domain Zinc finger, CHY-type; (InterPro:IPR008913); contains InterPro domain Zinc finger, RING/FYVE/PHD-type (InterPro:IPR013083); contains InterPro domain Zinc finger, R…
AT4G18570	proline-rich family protein; similar to CHUP1 (CHLOROPLAST UNUSUAL POSITIONING 1) [Arabidopsis thaliana] (TAIR:AT3G25690.1); similar to unnamed protein product [Vitis vinifera] (GB:CAO48078.1); contains domain PTHR23213 (PTHR23213); contains domain PTHR23213:SF13 (PTHR23213:SF13); contains domain SSF48452 (SSF48452)
AT1G33960	Identified as a gene that is induced by avirulence gene avrRpt2 and RPS2 after infection with Pseudomonas syringae pv maculicola strain ES4326 carrying avrRpt2
AT4G39200	40S ribosomal protein S25 (RPS25E); similar to 40S ribosomal protein S25 (RPS25B) [Arabidopsis thaliana] (TAIR:AT2G21580.1); similar to 40S ribosomal protein S25 (RPS25B) [Arabidopsis thaliana] (TAIR:AT2G21580.2); similar to CM0216.350.nc [Lotus japonicus] (GB:BAF98218.1); contains InterPro domain Ribosomal protein S25 (InterPro:IPR004977)
AT4G16515	unknown protein
AT4G37980	Encodes a putative mannitol dehydrogenase.
AT4G27010	binding; similar to unknown protein [Arabidopsis thaliana] (TAIR:AT1G72270.1); similar to hypothetical protein OsJ_015535 [Oryza sativa (japonica cultivar-group)] (GB:EAZ32052.1); similar to unnamed protein product [Vitis vinifera] (GB:CAO38969.1); similar to hypothetical protein [Vitis vinifera] (GB:CAN83957.1); contains InterPro domain Armadillo-type fold; (InterPro:IPR016024)
AT5G42830	transferase family protein; similar to transferase family protein [Arabidopsis thaliana] (TAIR:AT5G07850.1); similar to unnamed protein product [Vitis vinifera] (GB:CAO61376.1); similar to hypothetical protein [Vitis vinifera] (GB:CAN78155.1); contains InterPro domain Transferase (InterPro:IPR003480)
AT5G33290	Acts as a xylogalacturonan xylosyltransferase within the XGA biosynthesis pathway. Involved in pectin biosynthesis.
AT5G35740	glycosyl hydrolase family protein 17; similar to glycosyl hydrolase family protein 17 [Arabidopsis thaliana] (TAIR:AT2G04910.1); similar to unnamed protein product [Vitis vinifera] (GB:CAO41187.1); contains InterPro domain X8 (InterPro:IPR012946)
AT3G54960	Encodes a protein disulfide isomerase-like (PDIL) protein, a member of a multigene family within the thioredoxin (TRX) superfamily. Transcript levels for this gene are up-regulated in response to three different chemical inducers of ER stress (dithiothreitol, beta-mercaptoethanol, and tunicamycin). Neither AtIRE1-2 nor AtbZIP60 appear to be required for this response.
AT4G13940	Encodes a S-adenosyl-L-homocysteine hydrolase required for DNA methylation-dependent gene silencing.
AT4G31700	Encodes a putative ribosomal protein S6 (rps6).
AT4G35570	Encodes a protein belonging to the subgroup of HMGB (high mobility group B) proteins that have a distinctive DNA-binding motif, the HMG-box domain. The motif confers non-sequence specific interaction with linear DNA and structure-specific binding to distorted DNA sites. The HMGB proteins are involved in the assembly of nucleoprotein complexes. Cannot be phosphorylated by CK2alpha.
AT2G41840	40S ribosomal protein S2 (RPS2C); Identical to 40S ribosomal protein S2-3 (RPS2C) [Arabidopsis Thaliana] (GB:P49688;GB:O22936); similar to 40S ribosomal protein S2, putative [Arabidopsis thaliana] (TAIR:AT1G58684.1); similar to 40S ribosomal protein S2, putative [Arabidopsis thaliana] (TAIR:AT1G58983.1); similar to 40S ribosomal protein S2 (RPS2B) [Arabidopsis thaliana] (TAIR:AT1G59359.1); simila…
AT2G04570	GDSL-motif lipase/hydrolase family protein; similar to GDSL-motif lipase/hydrolase family protein [Arabidopsis thaliana] (TAIR:AT2G42990.1); similar to unknown [Populus trichocarpa] (GB:ABK95299.1); contains InterPro domain Lipase, GDSL; (InterPro:IPR001087)
AT2G26060	EMB1345 (EMBRYO DEFECTIVE 1345); nucleotide binding; similar to transducin family protein / WD-40 repeat family protein [Arabidopsis thaliana] (TAIR:AT4G32990.1); similar to unnamed protein product [Vitis vinifera] (GB:CAO15913.1); contains InterPro domain WD40 repeat-like (InterPro:IPR011046); contains InterPro domain WD40/YVTN repeat-like (InterPro:IPR015943); contains InterPro domain WD40 repe…
AT4G22490	protease inhibitor/seed storage/lipid transfer protein (LTP) family protein; similar to protease inhibitor/seed storage/lipid transfer protein (LTP) family protein [Arabidopsis thaliana] (TAIR:AT4G12470.1); similar to protease inhibitor/seed storage/lipid transfer protein (LTP) family protein [Arabidopsis thaliana] (TAIR:AT1G62510.1); similar to proline-rich protein [Glycine max] (GB:AAF78903.1);…
AT3G05880	Induced by low temperatures, dehydration and salt stress and ABA. Encodes a small (54 amino acids), highly hydrophobic protein that bears two potential transmembrane domains.
AT3G49590	similar to unknown protein [Arabidopsis thaliana] (TAIR:AT3G18770.1); similar to IMP dehydrogenase/GMP reductase [Medicago truncatula] (GB:ABE83766.1)
AT4G32551	LEUNIG regulates floral organ identity,gynoecium and ovule development. Negatively regulates AGAMOUS . Encodes a glutamine-rich protein with seven WD repeats similar to transcriptional corepressors.
AT2G16630	proline-rich family protein; similar to unknown [Populus trichocarpa] (GB:ABK95343.1); similar to unnamed protein product [Vitis vinifera] (GB:CAO47340.1); contains domain PRICHEXTENSN (PR01217)
AT4G38490	similar to Os09g0450200 [Oryza sativa (japonica cultivar-group)] (GB:NP_001063325.1)
AT1G74260	Encodes formylglycinamidine ribonucleotide synthase an enzyme involved in de novo purine biosynthesis. PUR4 is localizes to the chloroplast and mitochondria. Loss of PUR4 function affects male but not female gametophyte development.
ATCG01120	encodes a chloroplast ribosomal protein S15, a constituent of the small subunit of the ribosomal complex
AT3G11630	Encodes a 2-Cys peroxiredoxin (2-Cys PrxA) that contains two catalytic Cys residues.
ATCG01100	NADH dehydrogenase ND1
AT5G13950	similar to unknown protein [Arabidopsis thaliana] (TAIR:AT3G45830.1); similar to unknown protein [Oryza sativa (japonica cultivar-group)] (GB:BAC84162.1); contains domain NFRKB-RELATED (PTHR13052); contains domain NFRKB (PTHR13052:SF1)
AT3G47470	Encodes a chlorophyll a/b-binding protein that is more similar to the PSI Cab proteins than the PSII cab proteins. The predicted protein is about 20 amino acids shorter than most known Cab proteins.
AT1G66160	U-box domain-containing protein; similar to U-box domain-containing protein [Arabidopsis thaliana] (TAIR:AT5G37490.1); similar to unnamed protein product [Vitis vinifera] (GB:CAO42397.1); contains InterPro domain Armadillo-type fold; (InterPro:IPR016024); contains InterPro domain Zinc finger, RING/FYVE/PHD-type (InterPro:IPR013083); contains InterPro domain U box; (InterPro:IPR003613)
AT1G22400	ATUGT85A1/UGT85A1 (UDP-GLUCOSYL TRANSFERASE 85A1); UDP-glycosyltransferase/ glucuronosyltransferase/ transferase, transferring glycosyl groups / transferase, transferring hexosyl groups; Identical to Cytokinin-O-glucosyltransferase 2 (UGT85A1) [Arabidopsis Thaliana] (GB:Q9SK82); similar to ATUGT85A2 (UDP-GLUCOSYL TRANSFERASE 85A2), UDP-glycosyltransferase [Arabidopsis thaliana] (TAIR:AT1G22360.2)…
AT3G17640	leucine-rich repeat family protein; similar to leucine-rich repeat family protein [Arabidopsis thaliana] (TAIR:AT1G03440.1); similar to putative leucine-rich repeat family protein [Oryza sativa (japonica cultivar-group)] (GB:AAV59431.1); similar to Os05g0406800 [Oryza sativa (japonica cultivar-group)] (GB:NP_001055516.1); contains InterPro domain Leucine-rich repeat, N-terminal (InterPro:IPR01321…
AT3G13910	similar to unknown protein [Arabidopsis thaliana] (TAIR:AT2G19460.1); similar to hypothetical protein MtrDRAFT_AC152551g19v1 [Medicago truncatula] (GB:ABE86249.1)
AT3G26450	major latex protein-related / MLP-related; similar to major latex protein-related / MLP-related [Arabidopsis thaliana] (TAIR:AT3G26460.1); similar to unknown [Populus trichocarpa x Populus deltoides] (GB:ABK96619.1); contains InterPro domain Bet v I allergen; (InterPro:IPR000916)
AT5G10750	similar to unknown protein [Arabidopsis thaliana] (TAIR:AT5G24990.1); similar to Os10g0455900 [Oryza sativa (japonica cultivar-group)] (GB:NP_001064750.1); similar to Os08g0152600 [Oryza sativa (japonica cultivar-group)] (GB:NP_001061005.1); similar to pleckstriny domain-containing protein, putative, expressed [Oryza sativa (japonica cultivar-group)] (GB:ABB47745.1); contains InterPro domain Prot…
AT1G69070	binding; similar to unknown protein [Oryza sativa (japonica cultivar-group)] (GB:AAN08225.2); similar to unnamed protein product [Vitis vinifera] (GB:CAO41828.1); similar to hypothetical protein [Vitis vinifera] (GB:CAN71711.1); contains InterPro domain Ribosomal protein S30Ae/sigma 54 modulation protein; (InterPro:IPR003489); contains InterPro domain Nop14-like protein (InterPro:IPR007276)
AT1G15930	40S ribosomal protein S12 (RPS12A); Identical to 40S ribosomal protein S12-1 (RPS12A) [Arabidopsis Thaliana] (GB:Q9S9P1); similar to 40S ribosomal protein S12 (RPS12C) [Arabidopsis thaliana] (TAIR:AT2G32060.2); similar to 40S ribosomal protein S12 (RPS12C) [Arabidopsis thaliana] (TAIR:AT2G32060.1); similar to 40S ribosomal protein S12 (RPS12C) [Arabidopsis thaliana] (TAIR:AT2G32060.3); similar to…
AT5G27420	zinc finger (C3HC4-type RING finger) family protein; Identical to RING-H2 finger protein ATL5H precursor (ATL5H) [Arabidopsis Thaliana] (GB:Q8LGA5); similar to ATL6 (Arabidopsis T?xicos en Levadura 6), protein binding / zinc ion binding [Arabidopsis thaliana] (TAIR:AT3G05200.1); similar to unnamed protein product [Vitis vinifera] (GB:CAO22358.1); contains InterPro domain Zinc finger, RING/FYVE/PH…
AT4G19830	immunophilin / FKBP-type peptidyl-prolyl cis-trans isomerase family protein; similar to immunophilin / FKBP-type peptidyl-prolyl cis-trans isomerase family protein [Arabidopsis thaliana] (TAIR:AT5G13410.1); similar to unnamed protein product [Vitis vinifera] (GB:CAO41973.1); contains InterPro domain Peptidyl-prolyl cis-trans isomerase, FKBP-type; (InterPro:IPR001179)
AT5G02120	Encodes a one helix protein homologous to cyanobacterial high-light inducible proteins. The protein is localized to the thylakoid membrane and its transcript is transiently induced by exposure to high light conditions.
AT1G76150	Encodes a monofunctional enoyl-CoA hydratase 2, involved in the degradation of even cis-unsaturated fatty acids, gene expression is enhanced during the first 2 days of germination, as well as in senescent leaves.
AT1G31850	dehydration-responsive protein, putative; similar to ERD3 (EARLY-RESPONSIVE TO DEHYDRATION 3) [Arabidopsis thaliana] (TAIR:AT4G19120.2); similar to ERD3 (EARLY-RESPONSIVE TO DEHYDRATION 3) [Arabidopsis thaliana] (TAIR:AT4G19120.1); similar to hypothetical protein OsI_014343 [Oryza sativa (indica cultivar-group)] (GB:EAY93110.1); similar to unnamed protein product [Vitis vinifera] (GB:CAO66720.1);…
AT2G19740	60S ribosomal protein L31 (RPL31A); Identical to 60S ribosomal protein L31-1 (RPL31A) [Arabidopsis Thaliana] (GB:Q9SLL7); similar to 60S ribosomal protein L31 (RPL31C) [Arabidopsis thaliana] (TAIR:AT5G56710.1); similar to 60S ribosomal protein L31 (RPL31B) [Arabidopsis thaliana] (TAIR:AT4G26230.1); similar to 60S ribosomal protein L31 (GB:P46290); contains InterPro domain Ribosomal protein L31e; …
AT4G34980	Serine protease similar to subtilisin.
AT3G50770	calmodulin-related protein, putative; Identical to Calmodulin-like protein 41 (CML41) [Arabidopsis Thaliana] (GB:Q8L3R2;GB:Q9SVM1); similar to CML38, calcium ion binding [Arabidopsis thaliana] (TAIR:AT1G76650.1); similar to hypothetical protein [Vitis vinifera] (GB:CAN73786.1); similar to unnamed protein product [Vitis vinifera] (GB:CAO22914.1); contains InterPro domain EF-Hand type; (InterPro:IP…
AT5G24030	Encodes a protein with ten predicted transmembrane helices. The SLAH3 protein has similarity to the SLAC1 protein involved in ion homeostasis in guard cells. Although it is not expressed in guard cells, it can complement an slac1-2 mutant suggesting that it performs a similar function. SLAH3:GFP localizes to the plasma membrane.
AT1G28510	similar to unknown protein [Arabidopsis thaliana] (TAIR:AT3G58150.1); similar to unknown protein [Oryza sativa (japonica cultivar-group)] (GB:BAD81625.1); similar to Os01g0242300 [Oryza sativa (japonica cultivar-group)] (GB:NP_001042554.1); contains InterPro domain Optic atrophy 3; (InterPro:IPR010754)
AT1G68780	leucine-rich repeat family protein; similar to leucine-rich repeat family protein [Arabidopsis thaliana] (TAIR:AT3G25670.1); similar to hypothetical protein [Vitis vinifera] (GB:CAN74874.1); contains InterPro domain Leucine-rich repeat; (InterPro:IPR001611)
AT4G25830	integral membrane family protein; Identical to UPF0497 membrane protein At4g25830 [Arabidopsis Thaliana] (GB:Q8L8U9;GB:Q9SW02); similar to integral membrane family protein [Arabidopsis thaliana] (TAIR:AT2G35760.1); similar to putative membrane protein [Gossypium hirsutum] (GB:CAE75666.1); contains InterPro domain Conserved hypothetical protein CHP01569, trans-membrane plant (InterPro:IPR006459); …
AT5G55620	similar to unknown protein [Arabidopsis thaliana] (TAIR:AT3G09950.1); similar to Os06g0523300 [Oryza sativa (japonica cultivar-group)] (GB:NP_001057752.1); similar to unknown protein [Oryza sativa (japonica cultivar-group)] (GB:BAD45825.1)
AT1G73960	TAF2 (TBP-ASSOCIATED FACTOR 2); metallopeptidase/ zinc ion binding; similar to unnamed protein product [Vitis vinifera] (GB:CAO68010.1); similar to predicted protein [Physcomitrella patens subsp. patens] (GB:EDQ60124.1); similar to predicted protein [Physcomitrella patens subsp. patens] (GB:EDQ61374.1); contains InterPro domain Peptidase M1, membrane alanine aminopeptidase, N-terminal; (InterPro:…
AT4G34910	DEAD/DEAH box helicase, putative (RH16); Identical to DEAD-box ATP-dependent RNA helicase 16 (RH16) [Arabidopsis Thaliana] (GB:Q9SW44;GB:Q9ZS05); similar to DEAD/DEAH box helicase, putative (RH10) [Arabidopsis thaliana] (TAIR:AT5G60990.1); similar to unknown [Populus trichocarpa] (GB:ABK92556.1); similar to unnamed protein product [Vitis vinifera] (GB:CAO24798.1); contains InterPro domain RNA hel…
AT5G03650	Encodes starch branching enzyme (E.C.2.4.1.18) similar to SBE2 from maize and rice. Expressed throughout the plant and highest in seedlings and cauline leaves.
AT1G14300	binding; similar to unknown [Populus trichocarpa x Populus deltoides] (GB:ABK96599.1); contains InterPro domain Armadillo-type fold; (InterPro:IPR016024); contains InterPro domain Protein of unknown function DUF384 (InterPro:IPR007206); contains InterPro domain Protein of unknown function DUF383 (InterPro:IPR007205); contains InterPro domain Armadillo-like helical; (InterPro:IPR011989)
AT3G54810	Encodes a protein containing a GATA type zinc finger domain that is expressed in the embryo axis and involved in germination. Mutants have a reduced rate of germination even when stratified.
AT2G27680	aldo/keto reductase family protein; similar to aldo/keto reductase family protein [Arabidopsis thaliana] (TAIR:AT1G06690.1); similar to hypothetical protein [Vitis vinifera] (GB:CAN82646.1); contains InterPro domain Aldo/keto reductase; (InterPro:IPR001395)
AT2G30550	lipase class 3 family protein; similar to lipase class 3 family protein [Arabidopsis thaliana] (TAIR:AT1G06800.1); similar to hypothetical protein [Vitis vinifera] (GB:CAN74039.1); contains InterPro domain Lipase, active site; (InterPro:IPR008262); contains InterPro domain Lipase, class 3; (InterPro:IPR002921)
AT5G39890	similar to unknown protein [Arabidopsis thaliana] (TAIR:AT5G15120.1); similar to unknown protein [Oryza sativa (japonica cultivar-group)] (GB:BAB03364.1); similar to Os01g0185500 [Oryza sativa (japonica cultivar-group)] (GB:NP_001042241.1); contains InterPro domain Protein of unknown function DUF1637; (InterPro:IPR012864); contains InterPro domain Cupin, RmlC-type; (InterPro:IPR011051)
AT4G09650	Encodes the chloroplast ATPase delta-subunit.
AT3G23940	dehydratase family; similar to hypothetical protein OsI_029236 [Oryza sativa (indica cultivar-group)] (GB:EAZ08004.1); similar to unnamed protein product [Vitis vinifera] (GB:CAO71581.1); similar to predicted protein [Physcomitrella patens subsp. patens] (GB:EDQ64972.1); contains InterPro domain Dihydroxy-acid and 6-phosphogluconate dehydratase; (InterPro:IPR000581); contains InterPro domain Dihy…
AT5G10760	aspartyl protease family protein; similar to chloroplast nucleoid DNA-binding protein, putative [Arabidopsis thaliana] (TAIR:AT5G10770.1); similar to unnamed protein product [Vitis vinifera] (GB:CAO44388.1); contains InterPro domain Peptidase aspartic, catalytic; (InterPro:IPR009007); contains InterPro domain Peptidase A1; (InterPro:IPR001461)
AT2G21385	similar to Os09g0531100 [Oryza sativa (japonica cultivar-group)] (GB:NP_001063753.1); similar to conserved hypothetical protein [Medicago truncatula] (GB:ABE89529.1)
AT5G62290	nucleotide-sensitive chloride conductance regulator (ICln) family protein; similar to unnamed protein product [Vitis vinifera] (GB:CAO49722.1); contains InterPro domain Nucleotide-sensitive chloride conductance regulator; (InterPro:IPR003521)
AT3G18280	protease inhibitor/seed storage/lipid transfer protein (LTP) family protein; similar to protease inhibitor/seed storage/lipid transfer protein (LTP) family protein [Arabidopsis thaliana] (TAIR:AT1G48750.1); similar to TED4 [Zinnia elegans] (GB:BAA06462.1); contains InterPro domain Plant lipid transfer protein/seed storage/trypsin-alpha amylase inhibitor (InterPro:IPR003612); contains InterPro dom…
AT1G69250	nuclear transport factor 2 (NTF2) family protein / RNA recognition motif (RRM)-containing protein; similar to nuclear transport factor 2 (NTF2) family protein / RNA recognition motif (RRM)-containing protein [Arabidopsis thaliana] (TAIR:AT2G03640.1); similar to putative ras-GTPase-activating protein SH3-domain binding protein [Trifolium pratense] (GB:BAE71222.1); similar to putative ras-GTPase-ac…
AT1G78410	VQ motif-containing protein; similar to unknown protein [Arabidopsis thaliana] (TAIR:AT1G17147.1); similar to Avr9/Cf-9 rapidly elicited protein 169 [Nicotiana tabacum] (GB:AAG43552.1); contains InterPro domain VQ (InterPro:IPR008889)
AT5G04830	similar to hypothetical protein AN2221.2 [Asper (GB:XP_659825.1); similar to Os01g0965900 [Oryza sativa (japonica cultivar-group)] (GB:NP_001045497.1); contains domain NTF2-like (SSF54427)
AT3G15580	Encodes APG8, a component of autophagy conjugation pathway. Delivered to the lumens of vacuole under nitrogen-starvation condition.
AT1G48030	dihydrolipoamide dehydrogenase 1, mitochondrial / lipoamide dehydrogenase 1 (MTLPD1); Identical to Dihydrolipoyl dehydrogenase 1, mitochondrial precursor (LPD1) [Arabidopsis Thaliana] (GB:Q9M5K3;GB:Q9LNF3); similar to LPD2 (LIPOAMIDE DEHYDROGENASE 2), FAD binding / dihydrolipoyl dehydrogenase/ oxidoreductase [Arabidopsis thaliana] (TAIR:AT3G17240.1); similar to LPD2 (LIPOAMIDE DEHYDROGENASE 2), F…
AT3G25980	mitotic spindle checkpoint protein, putative (MAD2); Identical to Mitotic spindle checkpoint protein MAD2 (MAD2) [Arabidopsis Thaliana] (GB:Q9LU93;GB:Q67YV5); similar to unnamed protein product [Vitis vinifera] (GB:CAO46681.1); contains InterPro domain DNA-binding HORMA; (InterPro:IPR003511)
AT2G22170	lipid-associated family protein; similar to lipid-associated family protein [Arabidopsis thaliana] (TAIR:AT4G39730.1); similar to dehydration stress-induced protein [Brassica napus] (GB:AAK01359.1); contains InterPro domain Lipase/lipooxygenase, PLAT/LH2 (InterPro:IPR008976); contains InterPro domain Lipoxygenase, LH2 (InterPro:IPR001024)
AT5G55730	fasciclin-like arabinogalactan-protein 1 (Fla1)
AT1G49430	Encodes a long chain acyl-CoA synthetase that catalyzes the synthesis of omega-hydroxy fatty acyl-CoA intermediates in the pathway to cutin synthesis.
AT1G45474	Encodes a component of the light harvesting complex of photosystem I.
AT1G74840	myb family transcription factor; similar to myb family transcription factor [Arabidopsis thaliana] (TAIR:AT1G19000.2); similar to myb family transcription factor [Arabidopsis thaliana] (TAIR:AT1G19000.1); similar to hypothetical protein [Vitis vinifera] (GB:CAN77681.1); contains InterPro domain SANT, DNA-binding; (InterPro:IPR001005); contains InterPro domain Homeodomain-like (InterPro:IPR009057)…
AT3G01440	oxygen evolving enhancer 3 (PsbQ) family protein; similar to PSBQ/PSBQ-1/PSBQA, calcium ion binding [Arabidopsis thaliana] (TAIR:AT4G21280.2); similar to hypothetical protein [Vitis vinifera] (GB:CAN78127.1); contains InterPro domain Photosystem II oxygen evolving complex protein PsbQ; (InterPro:IPR008797)
AT1G76970	VHS domain-containing protein / GAT domain-containing protein; similar to VHS domain-containing protein / GAT domain-containing protein [Arabidopsis thaliana] (TAIR:AT1G21380.1); similar to unnamed protein product [Vitis vinifera] (GB:CAO61950.1); contains InterPro domain GAT; (InterPro:IPR004152); contains InterPro domain ENTH/VHS (InterPro:IPR008942); contains InterPro domain VHS; (InterPro:IPR…
AT2G42740	encodes a cytosolic ribosomal protein L16, which is a constituent of 60S large ribosomal complex. Gene is expressed in root stele and anthers and expression is induced by auxin treatment.
AT5G53200	TRY (TRIPTYCHON); DNA binding / transcription factor; Identical to Transcription factor TRIPTYCHON (TRY) [Arabidopsis Thaliana] (GB:Q8GV05;GB:Q9FGL7); similar to myb family transcription factor [Arabidopsis thaliana] (TAIR:AT2G30420.1); similar to Myb-related TRIPTYCHON-like protein [Vitis vinifera] (GB:ABW34395.1); contains InterPro domain Myb transcription factor (InterPro:IPR015495); contains …
AT1G02140	HAP1/MAGO/MEE63 (MATERNAL EFFECT EMBRYO ARREST 63); protein binding; Identical to Protein mago nashi homolog [Arabidopsis Thaliana] (GB:O23676); similar to unknown [Populus trichocarpa] (GB:ABK93059.1); similar to mago nashi-like protein 1 [Physalis pubescens] (GB:ABQ11262.1); contains InterPro domain Mago nashi protein; (InterPro:IPR004023)
AT4G01660	Encodes an ABC1-like protein, member of the ATH subfamily; putative ABC transporter; isolated by functional complementation of a yeast abc1 mutant
AT1G53090	Encodes a member of the SPA (suppressor of phyA-105) protein family (SPA1-SPA4). SPA proteins contain an N-terminal serine/threonine kinase-like motif followed by a coiled-coil structure and a C-terminal WD-repeat domain. SPA proteins function redundantly in suppressing photomorphogenesis in dark- and light-grown seedlings. SPA4 (and SPA3) predominantly regulates elongation growth in adult plants.
AT3G24170	Encodes a cytosolic glutathione reductase.
AT4G37330	member of CYP81D
AT4G30650	hydrophobic protein, putative / low temperature and salt responsive protein, putative; Identical to UPF0057 membrane protein At4g30650 [Arabidopsis Thaliana] (GB:Q9M095;GB:Q6IDS0); similar to hydrophobic protein, putative / low temperature and salt responsive protein, putative [Arabidopsis thaliana] (TAIR:AT4G30660.1); similar to salt and low temperature response protein [Brassica rapa subsp. pek…
AT1G34030	40S ribosomal protein S18 (RPS18B); Identical to 40S ribosomal protein S18 (RPS18C) [Arabidopsis Thaliana] (GB:P34788;GB:Q94K22); similar to RPS18C (S18 RIBOSOMAL PROTEIN), structural constituent of ribosome [Arabidopsis thaliana] (TAIR:AT4G09800.1); similar to PFL (POINTED FIRST LEAVES), structural constituent of ribosome [Arabidopsis thaliana] (TAIR:AT1G22780.1); similar to unknown [Populus tri…
AT5G19940	plastid-lipid associated protein PAP-related / fibrillin-related; Identical to Probable plastid-lipid-associated protein 8, chloroplast precursor (PAP8) [Arabidopsis Thaliana] (GB:Q941D3); similar to unnamed protein product [Vitis vinifera] (GB:CAO43949.1); contains InterPro domain PAP fibrillin; (InterPro:IPR006843)
AT1G72020	similar to OSJNBa0084A10.18 [Oryza sativa (japonica cultivar-group)] (GB:CAE03043.3); similar to Os04g0432600 [Oryza sativa (japonica cultivar-group)] (GB:NP_001052832.1)
AT3G13690	protein kinase family protein; similar to protein kinase family protein [Arabidopsis thaliana] (TAIR:AT1G55200.1); similar to protein kinase family protein [Arabidopsis thaliana] (TAIR:AT5G56790.1); similar to hypothetical protein [Vitis vinifera] (GB:CAN76926.1); similar to unnamed protein product [Vitis vinifera] (GB:CAO45720.1); similar to unnamed protein product [Vitis vinifera] (GB:CAO65379.…
AT1G80780	CCR4-NOT transcription complex protein, putative; similar to CCR4-NOT transcription complex protein, putative [Arabidopsis thaliana] (TAIR:AT2G32070.1); similar to unnamed protein product [Vitis vinifera] (GB:CAO45475.1); contains InterPro domain Polynucleotidyl transferase, Ribonuclease H fold; (InterPro:IPR012337); contains InterPro domain Ribonuclease CAF1; (InterPro:IPR006941)
AT3G03960	chaperonin, putative; similar to chaperonin, putative [Arabidopsis thaliana] (TAIR:AT3G18190.1); similar to unnamed protein product [Vitis vinifera] (GB:CAO23487.1); similar to unknown [Populus trichocarpa] (GB:ABK95308.1); similar to unknown [Populus trichocarpa] (GB:ABK93043.1); contains InterPro domain T-complex protein 1, theta subunit; (InterPro:IPR012721); contains InterPro domain Chaperoni…
AT2G01720	ribophorin I family protein; similar to ribophorin I family protein [Arabidopsis thaliana] (TAIR:AT1G76400.1); similar to unnamed protein product [Vitis vinifera] (GB:CAO68938.1); similar to unknown [Populus trichocarpa] (GB:ABK95979.1); similar to unknown [Populus trichocarpa] (GB:ABK96072.1); contains InterPro domain Ribophorin I; (InterPro:IPR007676)
AT5G60930	chromosome-associated kinesin, putative; similar to KICP-02, microtubule motor [Arabidopsis thaliana] (TAIR:AT3G50240.1); similar to FRA1 (FRAGILE FIBER 1), microtubule motor [Arabidopsis thaliana] (TAIR:AT5G47820.1); similar to FRA1 (FRAGILE FIBER 1), microtubule motor [Arabidopsis thaliana] (TAIR:AT5G47820.2); similar to hypothetical protein OsJ_008067 [Oryza sativa (japonica cultivar-group)] (…
AT2G02050	NADH-ubiquinone oxidoreductase B18 subunit, putative; similar to hypothetical protein [Vitis vinifera] (GB:CAN63291.1); contains InterPro domain NADH-ubiquinone oxidoreductase B18 subunit; (InterPro:IPR008698)
AT5G55740	Encodes a member of the E+ subgroup of the PPR protein family, containing the E and E+ motifs following a tandem array of PPR motifs. It also contains an unknown motif consisting of 15 aa, which is highly conserved in some PPR proteins, including CRR4. CRR21 is involved in RNA editing of the site 2 of ndhD (ndhD-2),which encodes a subunit of the NDH complex. The RNA editing changes aa 128 from Se…
AT3G13920	eukaryotic translation initiation factor 4A-1
AT3G05350	aminopeptidase; similar to ATAPP1 (aminopeptidase P1) [Arabidopsis thaliana] (TAIR:AT4G36760.1); similar to hypothetical protein [Vitis vinifera] (GB:CAN82623.1); similar to unnamed protein product [Vitis vinifera] (GB:CAO17598.1); similar to hypothetical protein OsI_024400 [Oryza sativa (indica cultivar-group)] (GB:EAZ03168.1); contains InterPro domain Peptidase M24, catalytic core; (InterPro:IP…
AT5G06060	tropinone reductase, putative / tropine dehydrogenase, putative; similar to tropinone reductase, putative / tropine dehydrogenase, putative [Arabidopsis thaliana] (TAIR:AT2G29290.1); similar to tropinone reductase, putative / tropine dehydrogenase, putative [Arabidopsis thaliana] (TAIR:AT2G29260.1); similar to tropinone reductase, putative / tropine dehydrogenase, putative [Arabidopsis thaliana] …
AT1G77050	DEAD/DEAH box helicase, putative; Identical to Putative DEAD-box ATP-dependent RNA helicase 29 (RH29) [Arabidopsis Thaliana] (GB:O49289); similar to DEAD/DEAH box helicase, putative (RH10) [Arabidopsis thaliana] (TAIR:AT5G60990.1); similar to hypothetical protein OsI_028228 [Oryza sativa (indica cultivar-group)] (GB:EAZ06996.1); similar to unnamed protein product [Vitis vinifera] (GB:CAO60922.1);…
AT1G28960	ATNUDT15 (ARABIDOPSIS THALIANA NUDIX HYDROLASE HOMOLOG 15); hydrolase; Identical to Nudix hydrolase 15, mitochondrial precursor (NUDT15) [Arabidopsis Thaliana] (GB:Q8GYB1;GB:Q67YK3;GB:Q9SHQ7); similar to ATNUDT22 (Arabidopsis thaliana Nudix hydrolase homolog 22), hydrolase [Arabidopsis thaliana] (TAIR:AT2G33980.1); similar to unnamed protein product [Vitis vinifera] (GB:CAO66349.1); contains Inte…
AT3G62580	similar to late embryogenesis abundant domain-containing protein / LEA domain-containing protein [Arabidopsis thaliana] (TAIR:AT1G72100.1); similar to Os12g0557400 [Oryza sativa (japonica cultivar-group)] (GB:NP_001067006.1); similar to Os11g0673100 [Oryza sativa (japonica cultivar-group)] (GB:NP_001068440.1); similar to hypothetical protein MtrDRAFT_AC152921g2v1 [Medicago truncatula] (GB:ABE7808…
AT5G49520	member of WRKY Transcription Factor; Group II-c
AT2G38800	calmodulin-binding protein-related; similar to calmodulin-binding protein-related [Arabidopsis thaliana] (TAIR:AT3G54570.1); similar to unnamed protein product [Vitis vinifera] (GB:CAO23338.1); contains InterPro domain Calmodulin-binding, plant (InterPro:IPR012417)
AT5G11560	catalytic; similar to unnamed protein product [Vitis vinifera] (GB:CAO44049.1); similar to hypothetical protein OsJ_016920 [Oryza sativa (japonica cultivar-group)] (GB:EAZ33437.1); similar to hypothetical protein OsI_018368 [Oryza sativa (indica cultivar-group)] (GB:EAY97135.1); contains InterPro domain Quinonprotein alcohol dehydrogenase-like (InterPro:IPR011047); contains InterPro domain Protei…
AT1G17840	Encodes a plasma membrane-localized ATP-binding cassette transporter, that is required for cutin transport to the extracellular matrix.
AT3G15350	glycosyltransferase family 14 protein / core-2/I-branching enzyme family protein; similar to acetylglucosaminyltransferase [Arabidopsis thaliana] (TAIR:AT1G53100.1); similar to unnamed protein product [Vitis vinifera] (GB:CAO39287.1); contains InterPro domain Glycosyl transferase, family 14; (InterPro:IPR003406)
AT1G45145	encodes a cytosolic thioredoxin that reduces disulfide bridges of target proteins by the reversible formation of a disulfide bridge between two neighboring Cys residues present in the active site. Thioredoxins have been found to regulate a variety of biological reactions in prokaryotic and eukaryotic cells.
AT5G50000	protein kinase, putative; similar to protein kinase, putative [Arabidopsis thaliana] (TAIR:AT3G01490.1); similar to flag-tagged protein kinase domain of putative mitogen-activated protein kinase kinase kinase [synthetic construct] (GB:ABK06451.1); contains InterPro domain Protein kinase, core; (InterPro:IPR000719); contains InterPro domain Protein kinase-like (InterPro:IPR011009); contains InterP…
AT1G64230	UBC28; ubiquitin-protein ligase; Identical to SUMO-conjugating enzyme UBC9 (UBC9) [Arabidopsis Thaliana] (GB:P35132;GB:Q42014;GB:Q8RXQ0;GB:Q9FPH9); similar to UBC9 (UBIQUITIN CONJUGATING ENZYME 9), ubiquitin-protein ligase [Arabidopsis thaliana] (TAIR:AT4G27960.1); similar to UBC9 (UBIQUITIN CONJUGATING ENZYME 9), ubiquitin-protein ligase [Arabidopsis thaliana] (TAIR:AT4G27960.2); similar to hypo…
AT4G13170	60S ribosomal protein L13A (RPL13aC); Identical to 60S ribosomal protein L13a-3 (RPL13AC) [Arabidopsis Thaliana] (GB:Q9SVR0); similar to 60S ribosomal protein L13A (RPL13aD) [Arabidopsis thaliana] (TAIR:AT5G48760.2); similar to 60S ribosomal protein L13A (RPL13aD) [Arabidopsis thaliana] (TAIR:AT5G48760.1); similar to hypothetical protein [Vitis vinifera] (GB:CAN63603.1); contains InterPro domain …
AT1G66840	similar to PMI15 (plastid movement impaired 15) [Arabidopsis thaliana] (TAIR:AT5G38150.1); similar to Os01g0692300 [Oryza sativa (japonica cultivar-group)] (GB:NP_001043941.1); similar to myosin heavy chain-like [Oryza sativa (japonica cultivar-group)] (GB:BAD82493.1); contains InterPro domain Protein of unknown function DUF827, plant; (InterPro:IPR008545)
AT3G57150	Encodes a putative pseudouridine synthase (NAP57).
AT5G67510	60S ribosomal protein L26 (RPL26B); Identical to 60S ribosomal protein L26-2 (RPL26B) [Arabidopsis Thaliana] (GB:Q9FJX2); similar to 60S ribosomal protein L26 (RPL26A) [Arabidopsis thaliana] (TAIR:AT3G49910.1); similar to hypothetical protein [Vitis vinifera] (GB:CAN75906.1); contains InterPro domain Ribosomal protein L24, SH3-like (InterPro:IPR014723); contains InterPro domain Translation protei…
AT3G14620	putative cytochrome P450
AT5G48220	indole-3-glycerol phosphate synthase, putative; similar to indole-3-glycerol phosphate synthase (IGPS) [Arabidopsis thaliana] (TAIR:AT2G04400.1); similar to unnamed protein product [Vitis vinifera] (GB:CAO41139.1); contains InterPro domain Indole-3-glycerol phosphate synthase, central region; (InterPro:IPR001468); contains InterPro domain Ribulose-phosphate binding barrel; (InterPro:IPR011060); c…
AT5G59030	encodes a putative copper transport protein that contains copper-binding motif and functionally complements in copper-transport defective yeast strains
AT1G74960	Encodes a plastidic beta-ketoacyl-ACP synthase II, involved in fatty acid elongation from 16:0-ACP to 18:0-ACP. Homozygous knock-out mutants are embryo lethal, indicating early embryo development is sensitive to elevated 16:0.
AT3G10350	anion-transporting ATPase family protein; similar to anion-transporting ATPase family protein [Arabidopsis thaliana] (TAIR:AT5G60730.1); similar to unknown [Populus trichocarpa] (GB:ABK95489.1); contains InterPro domain Anion-transporting ATPase; (InterPro:IPR003348)
AT4G28080	binding; similar to binding [Arabidopsis thaliana] (TAIR:AT1G15290.1); similar to tetratricopeptide repeat (TPR)-containing protein [Arabidopsis thaliana] (TAIR:AT1G01320.1); similar to hypothetical protein OsJ_005940 [Oryza sativa (japonica cultivar-group)] (GB:EAZ22457.1); similar to unnamed protein product [Vitis vinifera] (GB:CAO66609.1); similar to hypothetical protein OsI_006478 [Oryza sati…
AT2G17500	auxin efflux carrier family protein; similar to auxin efflux carrier family protein [Arabidopsis thaliana] (TAIR:AT5G65980.1); similar to unnamed protein product [Vitis vinifera] (GB:CAO71703.1); contains InterPro domain Auxin efflux carrier; (InterPro:IPR004776)
AT3G24550	encodes an ortholog of Brassica napus proline extensin-like receptor kinase. Expression of the brassica gene is induced by wounding and fungal infection.
AT1G50010	Encodes alpha-2,4 tubulin. TUA2 and TUA4 encode identical proteins.
AT5G16830	member of SYP2 Gene Family. Over-expression of the gene in tobacco protoplasts leads to a disruption of vacuolar transport from the prevacuolar compartment (PVC) to the vacuole, but not from the Golgi apparatus to the plasma membrane.
AT5G64680	similar to Os01g0259900 [Oryza sativa (japonica cultivar-group)] (GB:NP_001042641.1); similar to hypothetical protein [Oryza sativa (japonica cultivar-group)] (GB:BAD81433.1)
AT2G21650	MEE3 (maternal effect embryo arrest 3); DNA binding / transcription factor; similar to DNA binding / transcription factor [Arabidopsis thaliana] (TAIR:AT4G39250.1); similar to hypothetical protein [Vitis vinifera] (GB:CAN68999.1); contains InterPro domain Molecular chaperone, heat shock protein, Hsp40, DnaJ (InterPro:IPR015609); contains InterPro domain SANT, DNA-binding; (InterPro:IPR001005); co…
AT5G06130	chaperone protein dnaJ-related; similar to heat shock protein binding / unfolded protein binding [Arabidopsis thaliana] (TAIR:AT5G61670.1); similar to heat shock protein binding / unfolded protein binding [Arabidopsis thaliana] (TAIR:AT5G61670.2); similar to hypothetical protein [Vitis vinifera] (GB:CAN62037.1); similar to unnamed protein product [Vitis vinifera] (GB:CAO15879.1); contains InterPr…
AT5G14800	Delta 1-pyrroline-5-carboxylate reductase, catalyzes the final step in proline biosynthesis from glutamate and ornithine.In situ hybridization indicated that under normal growth conditions, the highest concentration of P5CR transcripts occurs in the cortical parenchyma, phloem, vascular cambium and pith parenchyma in the vicinity of the protoxylem. Single gene in Arabidopsis.
AT1G69490	Encodes a member of the NAC transcription factor gene family. It is expressed in floral primordia and upregulated by AP3 and PI. Its expression is associated with leaf senescence.
AT1G05440	similar to Os03g0747100 [Oryza sativa (japonica cultivar-group)] (GB:NP_001051255.1)
AT5G37010	similar to unknown protein [Arabidopsis thaliana] (TAIR:AT1G65710.1); similar to OSIGBa0115K01-H0319F09.22 [Oryza sativa (indica cultivar-group)] (GB:CAH67916.1); similar to Os04g0528600 [Oryza sativa (japonica cultivar-group)] (GB:NP_001053377.1); similar to PREDICTED: hypothetical protein [Rattus norve (GB:XP_001068310.1)
AT5G27150	Encodes a vacuolar sodium/proton antiporter involved in salt tolerance, ion homeostasis, and leaf development.
AT4G12500	protease inhibitor/seed storage/lipid transfer protein (LTP) family protein; similar to protease inhibitor/seed storage/lipid transfer protein (LTP) family protein [Arabidopsis thaliana] (TAIR:AT4G12490.1); similar to Os03g0103300 [Oryza sativa (japonica cultivar-group)] (GB:NP_001048668.1); similar to retrotransposon protein, putative, Ty1-copia subclass, expressed [Oryza sativa (japonica cultiv…
AT5G64160	similar to Os02g0753200 [Oryza sativa (japonica cultivar-group)] (GB:NP_001048144.1)
AT5G50250	Encodes a RNA binding protein. A substrate of the type III effector HopU1 (mono-ADP-ribosyltransferase).
AT2G38750	Annexins are a family of calcium dependent membrane binding proteins though to be involved in Golgi mediated secretion. This is one of four annexins identified in Arabidopsis.
AT1G20960	EMB1507 (EMBRYO DEFECTIVE 1507); ATP-dependent helicase; similar to U5 small nuclear ribonucleoprotein helicase, putative [Arabidopsis thaliana] (TAIR:AT2G42270.1); similar to DEAD box RNA helicase, putative [Arabidopsis thaliana] (TAIR:AT5G61140.1); similar to predicted protein [Physcomitrella patens subsp. patens] (GB:EDQ77552.1); similar to hypothetical protein [Vitis vinifera] (GB:CAN75158.1)…
AT4G21105	cytochrome-c oxidase/ electron carrier; similar to unknown [Populus trichocarpa] (GB:ABK93339.1); contains InterPro domain Cytochrome c oxidase, subunit VIIa; (InterPro:IPR003177)
AT4G39740	electron transport SCO1/SenC family protein; similar to electron transport SCO1/SenC family protein [Arabidopsis thaliana] (TAIR:AT3G08950.1); similar to unnamed protein product [Vitis vinifera] (GB:CAO48492.1); contains InterPro domain Electron transport protein SCO1/SenC; (InterPro:IPR003782); contains InterPro domain Thioredoxin-like fold (InterPro:IPR012336); contains InterPro domain Thioredo…
AT1G51380	eukaryotic translation initiation factor 4A, putative / eIF-4A, putative; Identical to DEAD-box ATP-dependent RNA helicase 34 (RH34) [Arabidopsis Thaliana] (GB:Q9C8J1;GB:Q9SYE0); similar to eukaryotic translation initiation factor 4A, putative / eIF-4A, putative / DEAD box RNA helicase, putative [Arabidopsis thaliana] (TAIR:AT3G19760.1); similar to unnamed protein product [Vitis vinifera] (GB:CAO…
AT1G67865	unknown protein
AT2G21330	fructose-bisphosphate aldolase, putative; Identical to Probable fructose-bisphosphate aldolase 1, chloroplast precursor (FBA1) [Arabidopsis Thaliana] (GB:Q9SJU4;GB:Q2V473;GB:Q93WF5;GB:Q94C97); similar to fructose-bisphosphate aldolase, putative [Arabidopsis thaliana] (TAIR:AT4G38970.1); similar to plastidic aldolase [Solanum tuberosum] (GB:ABY58016.1); similar to unnamed protein product [Vitis vi…
AT4G04955	Encodes an allantoinase which is involved in allantoin degradation and assimilation. Gene expression was induced when allantoin was added to the medium. The insertion mutant, ataln m2-1, did not grow well on the MS medium where allantoin, instead of ammonium nitrate, was supplied.
AT1G69740	HEMB1; porphobilinogen synthase; Identical to Delta-aminolevulinic acid dehydratase, chloroplast precursor [Arabidopsis Thaliana] (GB:Q9SFH9); similar to HEMB2, porphobilinogen synthase [Arabidopsis thaliana] (TAIR:AT1G44318.1); similar to aminolevulinate dehydratase [Raphanus sativus] (GB:AAK15323.1); contains InterPro domain Tetrapyrrole biosynthesis, porphobilinogen synthase; (InterPro:IPR0017…
AT2G04030	Encodes a chloroplast-targeted 90-kDa heat shock protein located in the stroma involved in red-light mediated deetiolation response. Mutants are resistant to chlorate, have elongated hypocotyls in light, and affect the expression of NR2, CAB, and RBCS but NOT NR1 and NiR.
AT1G53800	endonuclease; similar to endonuclease [Arabidopsis thaliana] (TAIR:AT1G53250.1); similar to unnamed protein product [Vitis vinifera] (GB:CAO45538.1); contains InterPro domain Intron-encoded nuclease 2; (InterPro:IPR003611)
AT1G64710	alcohol dehydrogenase, putative; Identical to Alcohol dehydrogenase-like 4 [Arabidopsis Thaliana] (GB:Q8VZ49;GB:Q9XIS0); similar to alcohol dehydrogenase, putative [Arabidopsis thaliana] (TAIR:AT1G32780.1); similar to unnamed protein product [Vitis vinifera] (GB:CAO62899.1); contains InterPro domain Alcohol dehydrogenase GroES-like (InterPro:IPR013154); contains InterPro domain NAD(P)-binding; (I…
AT5G38150	Involved in chloroplast avoidance movement under high-light intensities
AT5G13490	Encodes mitochondrial ADP/ATP carrier
AT1G09900	pentatricopeptide (PPR) repeat-containing protein; similar to pentatricopeptide (PPR) repeat-containing protein [Arabidopsis thaliana] (TAIR:AT3G04760.1); similar to hypothetical protein [Vitis vinifera] (GB:CAN61988.1); contains InterPro domain Pentatricopeptide repeat (InterPro:IPR002885)
AT1G15250	60S ribosomal protein L37 (RPL37A); Identical to 60S ribosomal protein L37-1 (RPL37A) [Arabidopsis Thaliana] (GB:Q8LFH7); similar to 60S ribosomal protein L37 (RPL37C) [Arabidopsis thaliana] (TAIR:AT3G16080.1); similar to unknown [Populus trichocarpa] (GB:ABK95278.1); similar to unknown [Populus trichocarpa] (GB:ABK93027.1); contains InterPro domain Ribosomal protein L37e; (InterPro:IPR001569); c…
AT3G48350	cysteine proteinase, putative; similar to cysteine proteinase, putative [Arabidopsis thaliana] (TAIR:AT5G50260.1); similar to Vignain precursor (Cysteine endopeptidase) (GB:O65039); contains InterPro domain Peptidase C1A, papain; (InterPro:IPR013128); contains InterPro domain Peptidase C1A, papain C-terminal; (InterPro:IPR000668); contains InterPro domain Peptidase, cysteine peptidase active site…
AT1G08580	similar to Pm52 [Prunus mume] (GB:BAE48663.1)
AT3G12740	Physically interacts with ALA3, and is required for the phospholipid translocase activity of ALA3.
AT4G39950	Belongs to cytochrome P450 and is involved in tryptophan metabolism. Converts Trp to indo-3-acetaldoxime (IAOx), a precursor to IAA and indole glucosinolates.
AT3G10740	Encodes a bifunctional alpha-l-arabinofuranosidase/beta-d-xylosidase that belongs to family 51 of glycoside hydrolases. It may be involved in cell wall modification.
AT3G27230	similar to ATRAD3 (Arabidopsis thaliana Ras Associated with Diabetes protein 3) [Arabidopsis thaliana] (TAIR:AT5G40830.2); similar to hypothetical protein [Prunus persica] (GB:AAO14627.1); contains domain no description (G3D.3.40.50.150); contains domain S-adenosyl-L-methionine-dependent methyltransferases (SSF53335)
AT4G20440	SMB; similar to small nuclear ribonucleoprotein associated protein B, putative / snRNP-B, putative / Sm protein B, putative [Arabidopsis thaliana] (TAIR:AT5G44500.1); similar to small nuclear ribonucleoprotein associated protein B, putative / snRNP-B, putative / Sm protein B, putative [Arabidopsis thaliana] (TAIR:AT5G44500.2); similar to unknown [Populus trichocarpa] (GB:ABK93409.1); contains Int…
AT1G79950	helicase-related; similar to helicase-related [Arabidopsis thaliana] (TAIR:AT1G20750.1); similar to DEAH helicase isoform 5-like [Oryza sativa (japonica cultivar-group)] (GB:BAD52706.1); similar to Os01g0592900 [Oryza sativa (japonica cultivar-group)] (GB:NP_001043456.1); similar to predicted protein [Physcomitrella patens subsp. patens] (GB:EDQ83085.1); contains InterPro domain DNA helicase (DNA…
AT1G27770	Encodes a chloroplast envelope Ca2+-ATPase with an N-terminal autoinhibitor.
AT2G42220	rhodanese-like domain-containing protein; similar to rhodanese-like domain-containing protein [Arabidopsis thaliana] (TAIR:AT3G08920.1); similar to unnamed protein product [Vitis vinifera] (GB:CAO23371.1); contains InterPro domain Rhodanese-like (InterPro:IPR001763)
AT5G65110	Encodes an acyl-CoA oxidase presumably involved in long chain fatty acid biosynthesis.
AT1G33590	disease resistance protein-related / LRR protein-related; similar to leucine-rich repeat family protein [Arabidopsis thaliana] (TAIR:AT1G33600.1); similar to disease resistance protein-related / LRR protein-related [Arabidopsis thaliana] (TAIR:AT2G26380.1); similar to unnamed protein product [Vitis vinifera] (GB:CAO44580.1); contains InterPro domain Leucine-rich repeat, N-terminal (InterPro:IPR01…
AT2G43010	Isolated as a semidominant mutation defective in red -light responses. Encodes a nuclear localized bHLH protein that interacts with active PhyB protein. Negatively regulates phyB mediated red light responses. Involved in shade avoidance response. Protein abundance is negatively regulated by PhyB.
AT3G53900	uracil phosphoribosyltransferase, putative / UMP pyrophosphorylase, putative / UPRTase, putative; similar to ATUK/UPRT1 (URIDINE KINASE/URACIL PHOSPHORIBOSYLTRANSFERASE 1), ATP binding / kinase/ uracil phosphoribosyltransferase/ uridine kinase [Arabidopsis thaliana] (TAIR:AT5G40870.1); similar to Uracil phosphoribosyltransferase (UMP pyrophosphorylase) (UPRTase) (GB:P93394); contains InterPro dom…
AT4G19100	similar to unknown protein [Arabidopsis thaliana] (TAIR:AT5G52780.1); similar to hypothetical protein [Oryza sativa (japonica cultivar-group)] (GB:BAD61615.1)
AT2G05120	transporter; similar to Unknown protein [Oryza sativa (japonica cultivar-group)] (GB:AAN52748.1); similar to nucleoporin [Lotus japonicus] (GB:CAI64810.1); similar to Os03g0225500 [Oryza sativa (japonica cultivar-group)] (GB:NP_001049433.1); contains InterPro domain Nup133 nucleoporin; (InterPro:IPR007187)
AT4G35770	Senescence-associated gene that is strongly induced by phosphate starvation. Transcripts are differentially regulated at the level of mRNA stability at different times of day. mRNAs are targets of the mRNA degradation pathway mediated by the downstream (DST) instability determinant.
AT1G64770	encodes a novel subunit of the chloroplast NAD(P)H dehydrogenase complex, involved in cyclic electron flow around photosystem I to produce ATP.
AT1G68590	plastid-specific 30S ribosomal protein 3, putative / PSRP-3, putative; Identical to Plastid-specific 30S ribosomal protein 3-1, chloroplast precursor [Arabidopsis Thaliana] (GB:Q9SX22;GB:Q8LD87); similar to plastid-specific 30S ribosomal protein 3, putative / PSRP-3, putative [Arabidopsis thaliana] (TAIR:AT5G15760.1); similar to unnamed protein product [Vitis vinifera] (GB:CAO49311.1); contains I…
AT3G53810	lectin protein kinase, putative; similar to lectin protein kinase family protein [Arabidopsis thaliana] (TAIR:AT4G02410.1); similar to RLK (RECEPTOR LECTIN KINASE), kinase [Arabidopsis thaliana] (TAIR:AT2G37710.1); similar to lectin protein kinase, putative [Arabidopsis thaliana] (TAIR:AT4G02420.1); similar to hypothetical protein [Vitis vinifera] (GB:CAN77672.1); similar to unnamed protein produ…
AT1G74450	similar to unknown protein [Arabidopsis thaliana] (TAIR:AT1G18740.1); similar to Protein of unknown function DUF793 [Medicago truncatula] (GB:ABE83157.1); contains InterPro domain Protein of unknown function DUF793; (InterPro:IPR008511)
AT1G79340	ATMC4 (METACASPASE 4); caspase/ cysteine-type peptidase; similar to AMC6/ATMC5/ATMCP2B (TYPE-II METACASPASES), caspase/ cysteine-type endopeptidase [Arabidopsis thaliana] (TAIR:AT1G79330.1); similar to latex-abundant protein [Hevea brasiliensis] (GB:AAD13216.1); contains InterPro domain Peptidase C14, caspase catalytic; (InterPro:IPR011600)
AT4G19860	lecithin:cholesterol acyltransferase family protein / LACT family protein; similar to lecithin:cholesterol acyltransferase family protein / LACT family protein [Arabidopsis thaliana] (TAIR:AT3G03310.1); similar to lecithine cholesterol acyltransferase-like protein [Lycopersicon esculentum] (GB:AAQ04833.1); similar to Lecithin:cholesterol acyltransferase [Medicago truncatula] (GB:ABN06031.1); simi…
AT3G02170	Encodes LONGIFOLIA2 (LNG2). Regulates leaf morphology by promoting cell expansion in the leaf-length direction. The LNG2 homologue LNG1 (At5g15580) has similar function.
AT3G19490	member of Na+/H+ antiporter-Putative family
AT1G66940	protein kinase-related; similar to kinase [Arabidopsis thaliana] (TAIR:AT1G67000.1); similar to hypothetical protein [Vitis vinifera] (GB:CAN75059.1)
AT3G01680	similar to unknown protein [Arabidopsis thaliana] (TAIR:AT3G01670.1); similar to conserved hypothetical protein [Medicago truncatula] (GB:ABD32254.1); contains domain NUCLEOREDOXIN (PTHR13871:SF2); contains domain THIOREDOXIN (PTHR13871)
AT5G35750	Encodes histidine kinase AHK2.
AT5G51960	similar to At5g51960 [Medicago truncatula] (GB:ABE81134.1)
AT2G46450	Member of Cyclic nucleotide gated channel family.Positive regulator of resistance against avirulent fungal pathogen.Suppresses the phenotype conferred by cpr22 in a dosage-dependent manner.
AT1G26580	similar to myb family transcription factor / ELM2 domain-containing protein [Arabidopsis thaliana] (TAIR:AT2G03470.1); similar to Os03g0425800 [Oryza sativa (japonica cultivar-group)] (GB:NP_001050406.1); similar to expressed protein [Oryza sativa (japonica cultivar-group)] (GB:AAS07212.1)
AT3G11840	Encodes a U-box-domain-containing E3 ubiquitin ligase that acts as a negative regulator of PAMP-triggered immunity.
AT4G09420	disease resistance protein (TIR-NBS class), putative; similar to disease resistance protein (TIR-NBS class), putative [Arabidopsis thaliana] (TAIR:AT1G72850.1); similar to unnamed protein product [Vitis vinifera] (GB:CAO64662.1); contains InterPro domain Disease resistance protein; (InterPro:IPR000767); contains InterPro domain Toll-Interleukin receptor; (InterPro:IPR000157); contains InterPro do…
AT3G23670	Microtubule motor kinesin PAKRP1L/Kinesin-12B. Together with PAKRP1/Kinesin-12A, serve as linkers of the plus ends of antiparallel microtubules in the phragmoplast.
AT2G18910	hydroxyproline-rich glycoprotein family protein; similar to unnamed protein product [Vitis vinifera] (GB:CAO43936.1)
AT3G52360	similar to unknown protein [Arabidopsis thaliana] (TAIR:AT2G35850.1)
AT1G76570	chlorophyll A-B binding family protein; similar to LHCB2:4 (Photosystem II light harvesting complex gene 2.3), chlorophyll binding [Arabidopsis thaliana] (TAIR:AT3G27690.1); similar to unnamed protein product [Vitis vinifera] (GB:CAO66305.1); contains InterPro domain Chlorophyll A-B binding protein; (InterPro:IPR001344)
AT4G15000	60S ribosomal protein L27 (RPL27C); Identical to 60S ribosomal protein L27-3 (RPL27C) [Arabidopsis Thaliana] (GB:P51419;GB:O23354); similar to 60S ribosomal protein L27 (RPL27B) [Arabidopsis thaliana] (TAIR:AT3G22230.1); similar to unknown [Populus trichocarpa] (GB:ABK92640.1); similar to unnamed protein product [Vitis vinifera] (GB:CAO41990.1); contains InterPro domain Ribosomal protein L27e; (I…
AT1G01430	similar to unknown protein [Arabidopsis thaliana] (TAIR:AT4G01080.1); similar to unknown protein Cr17 [Brassica napus] (GB:AAX51387.1); contains InterPro domain Protein of unknown function DUF231, plant; (InterPro:IPR004253)
AT4G12420	Encodes a protein of unknown function involved in directed root tip growth. It is a member of 19-member gene family and is distantly related structurally to the multiple-copper oxidases ascorbate oxidase and laccase, though it lacks the copper-binding domains. The protein is glycosylated and GPI-anchored. It is localized to the plasma membrane and the cell wall. The gene is expressed most strongl…
AT2G37470	histone H2B, putative; Identical to Histone H2B.4 [Arabidopsis Thaliana] (GB:Q9ZUS0); similar to histone H2B, putative [Arabidopsis thaliana] (TAIR:AT3G53650.1); similar to histone H2B-like protein [Solanum tuberosum] (GB:ABB72812.1); contains InterPro domain Histone-fold; (InterPro:IPR009072); contains InterPro domain Histone core; (InterPro:IPR007125); contains InterPro domain Histone H2B; (Int…
AT1G07010	calcineurin-like phosphoesterase family protein; similar to calcineurin-like phosphoesterase family protein [Arabidopsis thaliana] (TAIR:AT1G18480.1); similar to unnamed protein product [Vitis vinifera] (GB:CAO21376.1); contains InterPro domain Metallophosphoesterase; (InterPro:IPR004843)
AT5G22340	similar to Os03g0322600 [Oryza sativa (japonica cultivar-group)] (GB:NP_001049968.1)
AT3G17930	similar to unnamed protein product [Ostreococcus tauri] (GB:CAL56506.1); similar to Os01g0805200 [Oryza sativa (japonica cultivar-group)] (GB:NP_001044558.1)
AT1G20330	Encodes a sterol-C24-methyltransferases involved in sterol biosynthesis. Mutants display altered sterol composition, serrated petals and sepals and altered cotyledon vascular patterning as well as ectopic endoreduplication. This suggests that suppression of endoreduplication is important for petal morphogenesis and that normal sterol composition is required for this suppression.
AT3G25520	Encodes ribosomal protein L5 that binds to 5S ribosomal RNA and in involved in its export from the nucleus to the cytoplasm. Identified in a screen for enhancers of as1. as1/pgy double mutants show defects in leaf vascular patterning and adaxial cell fate. Double mutant analysis indicates pgy genes function in the same pathway as REV, KAN1 and KAN2.
AT2G32290	BAM6/BMY5 (BETA-AMYLASE 6); beta-amylase; similar to ATBETA-AMY (BETA-AMYLASE), beta-amylase [Arabidopsis thaliana] (TAIR:AT4G15210.1); similar to Chain A, Crystal Structure Of Soybean Beta-Amylase Mutant Substituted At Surface Region (GB:1UKO); similar to beta-amylase [Glycine max] (GB:AAY40266.1); similar to beta-amylase [Castanea crenata] (GB:AAK30294.1); contains InterPro domain Glycoside hyd…
AT1G16840	similar to unknown protein [Arabidopsis thaliana] (TAIR:AT1G78890.1); similar to At1g16840/F17F16.27-related [Medicago truncatula] (GB:ABE84583.1)
AT5G13840	WD-40 repeat family protein; similar to signal transducer [Arabidopsis thaliana] (TAIR:AT4G22910.1); similar to unnamed protein product [Vitis vinifera] (GB:CAO69179.1); similar to WD-repeat cell cycle regulatory protein [Glycine max] (GB:AAS13372.1); similar to B-type cell cycle switch protein ccs52B [Medicago truncatula] (GB:AAQ72359.1); contains InterPro domain WD40 repeat-like (InterPro:IPR01…
AT3G44590	60S acidic ribosomal protein P2 (RPP2D); Identical to 60S acidic ribosomal protein P2-4 (RPP2D) [Arabidopsis Thaliana] (GB:Q9LXM8); similar to 60S acidic ribosomal protein P2 (RPP2A) [Arabidopsis thaliana] (TAIR:AT2G27720.1); similar to unnamed protein product [Vitis vinifera] (GB:CAO15939.1); similar to hypothetical protein [Vitis vinifera] (GB:CAN73396.1); contains InterPro domain Ribosomal pro…
AT2G05630	in the Arabidopsis autophagy pathway
AT5G43810	Encodes a member of the EIF2C (elongation initiation factor 2c)/ Argonaute class of proteins. Required to establish the central-peripheral organization of the embryo apex. Along with WUS and CLV genes, controls the relative organization of central zone and peripheral zone cells in meristems.
AT2G38170	Encodes a high affinity vacuolar calcium antiporter. The residue His 338 is critical to Ca2+ transport activity. Disruption of CAX1 reduces manganese and zinc of shoot tissue and results in a decrease in the activity of vacuolar V-type proton ATPase.
AT5G51750	ATSBT1.3; subtilase; similar to ARA12, subtilase [Arabidopsis thaliana] (TAIR:AT5G67360.1); similar to subtilase family protein [Arabidopsis thaliana] (TAIR:AT2G05920.1); similar to SLP2 (subtilisin-like serine protease 2), subtilase [Arabidopsis thaliana] (TAIR:AT4G34980.1); similar to subtilisin-like protease [Nicotiana tabacum] (GB:ABQ58079.1); similar to unnamed protein product [Vitis vinifer…
AT3G23880	F-box family protein; Identical to F-box/Kelch-repeat protein At3g23880 [Arabidopsis Thaliana] (GB:Q9LIR8); similar to F-box family protein [Arabidopsis thaliana] (TAIR:AT3G06240.1); similar to hypothetical protein [Vitis vinifera] (GB:CAN75235.1); contains InterPro domain Cyclin-like F-box (InterPro:IPR001810); contains InterPro domain F-box associated type 1 (InterPro:IPR006527)
AT4G34390	XLG2 (EXTRA-LARGE GTP-BINDING PROTEIN 2); signal transducer; similar to XLG1 (EXTRA-LARGE G-PROTEIN 1), signal transducer [Arabidopsis thaliana] (TAIR:AT2G23460.1); similar to unnamed protein product [Vitis vinifera] (GB:CAO40667.1); similar to hypothetical protein [Vitis vinifera] (GB:CAN66844.1); contains InterPro domain Guanine nucleotide binding protein (G-protein), alpha subunit; (InterPro:I…
AT3G55605	mitochondrial glycoprotein family protein / MAM33 family protein; similar to mitochondrial glycoprotein family protein / MAM33 family protein [Arabidopsis thaliana] (TAIR:AT2G39795.1); similar to unnamed protein product [Vitis vinifera] (GB:CAO69135.1); contains InterPro domain Mitochondrial glycoprotein; (InterPro:IPR003428)
AT2G48100	exonuclease family protein; similar to exonuclease family protein [Arabidopsis thaliana] (TAIR:AT5G40310.1); similar to hypothetical protein [Vitis vinifera] (GB:CAN71456.1); contains InterPro domain Polynucleotidyl transferase, Ribonuclease H fold; (InterPro:IPR012337); contains InterPro domain Zinc finger, C2H2-like; (InterPro:IPR015880); contains InterPro domain Zinc finger, C2H2-type; (InterP…
AT1G62750	Nuclear encoded protein consists of the five domains conserved in EF-G proteins, with two GTP-binding sites in the first domain, and an additional transit peptide at the N-terminus. Localized in chloroplasts. Point mutation results in a delay in the onset of germination. At early developmental stage embryos still contain undifferentiated proplastids. The greening of cotyledons is severely impaire…
AT5G50230	nucleotide binding; similar to transducin family protein / WD-40 repeat family protein [Arabidopsis thaliana] (TAIR:AT3G49660.1); similar to unnamed protein product [Vitis vinifera] (GB:CAO64202.1); contains InterPro domain WD40 repeat-like (InterPro:IPR011046); contains InterPro domain WD40/YVTN repeat-like (InterPro:IPR015943); contains InterPro domain WD40 repeat (InterPro:IPR001680); contains…
AT1G29460	auxin-responsive protein, putative; similar to unknown protein [Arabidopsis thaliana] (TAIR:AT1G29440.1); similar to auxin-induced protein [Brassica rapa] (GB:ABV89641.1); contains InterPro domain Auxin responsive SAUR protein (InterPro:IPR003676)
AT5G63800	Involved in mucilage formation. Mutants form columella and outer cell wall architecture of the mucilage cells resembles wild-type. However, mum2 seeds completely lack seed coat mucilage. This mutation appears to represent a later step in the development of this cell-type. Encodes a beta-galactosidase involved in seed coat mucilage biosynthesis. Member of Glycoside Hydrolase Family 35
AT1G70580	Similar to glutamate-glyoxylate transaminase enzyme encoded by AOAT1
AT2G25830	YebC-related; Identical to UPF0082 protein At2g25830 [Arabidopsis Thaliana] (GB:O82314;GB:Q93ZW2); similar to unnamed protein product [Vitis vinifera] (GB:CAO44020.1); contains InterPro domain Protein of unknown function DUF28 (InterPro:IPR002876); contains InterPro domain Integrase, N-terminal zinc-binding; (InterPro:IPR003308)
AT4G16450	similar to Os08g0431500 [Oryza sativa (japonica cultivar-group)] (GB:NP_001061863.1); similar to unknown protein [Oryza sativa (japonica cultivar-group)] (GB:BAC99342.1)
AT4G40045	similar to Os12g0206700 [Oryza sativa (japonica cultivar-group)] (GB:NP_001066383.1)
AT3G48740	nodulin MtN3 family protein; similar to MTN3 (ARABIDOPSIS HOMOLOG OF MEDICAGO TRUNCATULA MTN3) [Arabidopsis thaliana] (TAIR:AT5G23660.1); similar to unnamed protein product [Vitis vinifera] (GB:CAO68342.1); similar to hypothetical protein [Vitis vinifera] (GB:CAN71371.1); similar to hypothetical protein OsI_035009 [Oryza sativa (indica cultivar-group)] (GB:EAY81050.1); contains InterPro domain Mt…
AT2G28790	osmotin-like protein, putative; similar to pathogenesis-related thaumatin family protein [Arabidopsis thaliana] (TAIR:AT1G75800.1); similar to thaumatin-like cytokinin-binding protein [Brassica oleracea] (GB:AAO12209.1); contains InterPro domain Thaumatin, pathogenesis-related (InterPro:IPR001938)
AT3G29030	Encodes an expansin. Naming convention from the Expansin Working Group (Kende et al, 2004. Plant Mol Bio)
AT4G01310	ribosomal protein L5 family protein; Identical to 50S ribosomal protein L5, chloroplast precursor (RPL5) [Arabidopsis Thaliana] (GB:O04603); similar to unknown [Populus trichocarpa x Populus deltoides] (GB:ABK96601.1); contains InterPro domain Ribosomal protein L5; (InterPro:IPR002132)
AT4G35980	similar to hypothetical protein MtrDRAFT_AC148217g8v1 [Medicago truncatula] (GB:ABE88169.1); contains domain gb def: Hypothetical protein (PTHR21068:SF3); contains domain FAMILY NOT NAMED (PTHR21068)
AT5G02710	similar to Uncharacterised protein family containing protein, expressed [Oryza sativa (japonica cultivar-group)] (GB:ABF96102.1); similar to Os03g0363400 [Oryza sativa (japonica cultivar-group)] (GB:NP_001050164.1); contains InterPro domain Protein of unknown function UPF0153; (InterPro:IPR005358)
AT2G26530	unknown function
AT1G23780	F-box family protein; Identical to F-box protein At1g23780 [Arabidopsis Thaliana] (GB:Q9ZUB8); similar to F-box family protein [Arabidopsis thaliana] (TAIR:AT1G23770.1); similar to hypothetical protein [Vitis vinifera] (GB:CAN73524.1); contains InterPro domain Cyclin-like F-box (InterPro:IPR001810)
AT3G07650	This gene belongs to the CO (CONSTANS) gene family. This gene family is divided in three subgroups: groups III, to which COL9 belongs, is characterised by one B-box (supposed to regulate protein-protein interactions) and a second diverged zinc finger. COL9 downregulates expression of CO (CONSTANS) as well as FT and SOC1 which are known regulatory targets of CO.
AT1G07070	60S ribosomal protein L35a (RPL35aA); Identical to 60S ribosomal protein L35a-1 (RPL35AA) [Arabidopsis Thaliana] (GB:Q9LMK0); similar to 60S ribosomal protein L35a (RPL35aC) [Arabidopsis thaliana] (TAIR:AT1G74270.1); similar to unknown [Populus trichocarpa] (GB:ABK93065.1); contains InterPro domain Ribosomal protein L35Ae; (InterPro:IPR001780)
AT2G11810	MGD3 is the major enzyme for galactolipid metabolism during phosphate starvation. Does not contribute to galactolipid synthesis under P1-sufficient conditions.
AT1G14150	oxygen evolving enhancer 3 (PsbQ) family protein; similar to oxygen evolving enhancer 3 (PsbQ) family protein [Arabidopsis thaliana] (TAIR:AT3G01440.1); similar to unnamed protein product [Vitis vinifera] (GB:CAO48361.1); contains InterPro domain Photosystem II oxygen evolving complex protein PsbQ; (InterPro:IPR008797)
AT1G31230	Encodes a bifunctional aspartate kinase/homoserine dehydrogenase. These two activities catalyze the first and the third steps toward the synthesis of the essential amino acids threonine, isoleucine and methionine.
AT5G23940	EMB3009 (EMBRYO DEFECTIVE 3009); transferase; similar to transferase family protein [Arabidopsis thaliana] (TAIR:AT5G01210.1); similar to putative acyltransferase [Clitoria ternatea] (GB:BAF49303.1); contains InterPro domain Transferase (InterPro:IPR003480)
AT5G44260	zinc finger (CCCH-type) family protein; similar to zinc finger (CCCH-type) family protein [Arabidopsis thaliana] (TAIR:AT1G03790.1); similar to unnamed protein product [Vitis vinifera] (GB:CAO69777.1); contains InterPro domain Zinc finger, CCCH-type; (InterPro:IPR000571)
AT5G53050	hydrolase, alpha/beta fold family protein; similar to epoxide hydrolase, putative [Arabidopsis thaliana] (TAIR:AT4G02340.1); similar to unnamed protein product [Vitis vinifera] (GB:CAO48636.1); contains InterPro domain Alpha/beta hydrolase; (InterPro:IPR003089); contains InterPro domain Alpha/beta hydrolase fold-1 (InterPro:IPR000073); contains InterPro domain Epoxide hydrolase-like; (InterPro:IP…
AT5G06630	proline-rich extensin-like family protein; similar to proline-rich extensin-like family protein [Arabidopsis thaliana] (TAIR:AT5G06640.1); contains InterPro domain Extensin-like region; (InterPro:IPR006706)
AT5G63840	radial swelling mutant shown to be specifically impaired in cellulose production. Encodes the alpha-subunit of a glucosidase II enzyme.
AT5G18140	DNAJ heat shock N-terminal domain-containing protein; similar to DNAJ heat shock family protein [Arabidopsis thaliana] (TAIR:AT2G22360.1); similar to unnamed protein product [Vitis vinifera] (GB:CAO23479.1); contains InterPro domain Heat shock protein DnaJ; (InterPro:IPR003095); contains InterPro domain Heat shock protein DnaJ, N-terminal; (InterPro:IPR001623); contains InterPro domain Molecular …
AT5G23920	similar to unknown protein [Arabidopsis thaliana] (TAIR:AT5G52420.1); similar to unknown [Xerophyta humilis] (GB:AAT45003.1)
AT5G15160	bHLH family protein; similar to PRE1 (PACLOBUTRAZOL RESISTANCE1), DNA binding / transcription factor [Arabidopsis thaliana] (TAIR:AT5G39860.1); similar to hypothetical protein [Vitis vinifera] (GB:CAN68305.1); contains InterPro domain Basic helix-loop-helix dimerisation region bHLH; (InterPro:IPR001092)
AT1G30120	Encodes a putative plastid pyruvate dehydrogenase E1 beta subunit that is distinct from the mitochondrial pyruvate dehydrogenase E1 beta subunit.
AT4G33490	aspartic-type endopeptidase/ pepsin A; similar to nucellin protein, putative [Arabidopsis thaliana] (TAIR:AT1G44130.1); similar to unnamed protein product [Vitis vinifera] (GB:CAO71664.1); contains InterPro domain Peptidase aspartic, catalytic; (InterPro:IPR009007); contains InterPro domain Peptidase A1; (InterPro:IPR001461)
AT4G39880	ribosomal protein L23 family protein; similar to ribosomal protein L23 family protein [Solanum tuberosum] (GB:ABB17000.1); contains InterPro domain Ribosomal protein L25/L23 (InterPro:IPR013025); contains InterPro domain Nucleotide-binding, alpha-beta plait; (InterPro:IPR012677); contains InterPro domain Ribosomal protein L23/L15e, core (InterPro:IPR012678)
AT5G05470	protein synthesis initiation factor eIF2 alpha
AT2G42210	Homologous to pea OEP16 and barley pPORA (OEP16), a member of Arabidopsis OEP16 family.
AT2G46500	phosphatidylinositol 3- and 4-kinase family protein / ubiquitin family protein; similar to phosphatidylinositol 3- and 4-kinase family protein / ubiquitin family protein [Arabidopsis thaliana] (TAIR:AT5G24240.1); similar to unnamed protein product [Vitis vinifera] (GB:CAO48656.1); similar to unnamed protein product [Vitis vinifera] (GB:CAO14377.1); similar to hypothetical protein [Vitis vinifera]…
AT1G03860	prohibitin 2
AT2G02800	Encodes protein kinase APK2b.
AT4G15440	Encodes a hydroperoxide lyase. Also a member of the CYP74B cytochrome p450 family. In the ecotype Columbia (Col) the gene contains a 10-nucleotide deletion in its first exon that causes it to code for a truncated protein that results in a non-functional hydroperoxide lyase.
AT1G43560	ATY2 (Arabidopsis thioredoxin y2); thiol-disulfide exchange intermediate; similar to ATY1 (Arabidopsis thioredoxin y1), thiol-disulfide exchange intermediate [Arabidopsis thaliana] (TAIR:AT1G76760.1); similar to unnamed protein product [Vitis vinifera] (GB:CAO43620.1); contains InterPro domain Thioredoxin family (InterPro:IPR015467); contains InterPro domain Thioredoxin-like fold (InterPro:IPR012…
AT4G39900	unknown protein
AT4G15490	Encodes a protein that might have sinapic acid:UDP-glucose glucosyltransferase activity.
AT1G33050	similar to unknown protein [Arabidopsis thaliana] (TAIR:AT4G10470.1)
AT1G55480	binding / protein binding; similar to LPA1 (LOW PSII ACCUMULATION1), binding [Arabidopsis thaliana] (TAIR:AT1G02910.1); similar to unnamed protein product [Vitis vinifera] (GB:CAO22110.1); contains InterPro domain Tetratricopeptide-like helical; (InterPro:IPR011990); contains InterPro domain PDZ/DHR/GLGF; (InterPro:IPR001478); contains InterPro domain Tetratricopeptide region (InterPro:IPR013026)
AT1G10200	WLIM1; transcription factor; similar to LIM domain-containing protein [Arabidopsis thaliana] (TAIR:AT2G39900.1); similar to LIM-domain protein [Brassica napus] (GB:ABB51614.1); contains InterPro domain Zinc finger, LIM-type; (InterPro:IPR001781)
AT3G09940	ATMDAR3/MDHAR (MONODEHYDROASCORBATE REDUCTASE); Identical to Probable monodehydroascorbate reductase, cytoplasmic isoform 1 [Arabidopsis Thaliana] (GB:Q9SR59); similar to ATMDAR2, monodehydroascorbate reductase (NADH) [Arabidopsis thaliana] (TAIR:AT5G03630.1); similar to unknown [Populus trichocarpa] (GB:ABK92458.1); contains InterPro domain FAD/NAD-linked reductase, dimerisation; (InterPro:IPR01…
AT1G52050	jacalin lectin family protein; similar to jacalin lectin family protein [Arabidopsis thaliana] (TAIR:AT1G52070.1); similar to jasmonate inducible protein [Brassica napus] (GB:CAA72271.1); contains InterPro domain Mannose-binding lectin (InterPro:IPR001229)
AT1G03900	member of NAP family, an heterogeneous subfamily of the ATP-binding Cassette (ABC) superfamily of membrane transporters. The NAPs proteins are characterized by having only one nucleotide-binding folds (NBFs) domain.
AT3G08920	rhodanese-like domain-containing protein; similar to rhodanese-like domain-containing protein [Arabidopsis thaliana] (TAIR:AT2G42220.1); similar to unnamed protein product [Vitis vinifera] (GB:CAO50144.1); contains InterPro domain Rhodanese-like (InterPro:IPR001763)
AT3G50830	cold acclimation protein WCOR413-like protein beta form. Transcript is not detectable.
AT3G54560	Encodes HTA11, a histone H2A protein.
AT5G58260	Encodes subunit NDH-N of NAD(P)H:plastoquinone dehydrogenase complex (Ndh complex) present in the thylakoid membrane of chloroplasts. This subunit is thought to be required for Ndh complex assembly.
AT4G33660	unknown protein
AT1G04250	Transcription regulator acting as repressor of auxin-inducible gene expression. Auxin-inducible AUX/IAA gene. Short-lived nuclear protein with four conserved domains. Domain III has homology to beta alpha alpha dimerization and DNA binding domains. Involved in auxin signaling. Auxin induces the degradation of the protein in a dosage-dependent manner in a process mediated by AtRac1. Auxin induced …
AT5G39950	encodes a cytosolic thioredoxin that reduces disulfide bridges of target proteins by the reversible formation of a disulfide bridge between two neighboring Cys residues present in the active site. Thioredoxins have been found to regulate a variety of biological reactions in prokaryotic and eukaryotic cells.
AT2G18790	Red/far-red photoreceptor involved in the regulation of de-etiolation. Exists in two inter-convertible forms: Pr and Pfr (active). Involved in the light-promotion of seed germination and in the shade avoidance response.
AT5G67480	BT4 (BTB AND TAZ DOMAIN PROTEIN 4); protein binding / transcription regulator; similar to BT5 (BTB and TAZ domain protein 5), protein binding / transcription regulator [Arabidopsis thaliana] (TAIR:AT4G37610.1); similar to unnamed protein product [Vitis vinifera] (GB:CAO72001.1); contains InterPro domain BTB/POZ fold; (InterPro:IPR011333); contains InterPro domain Kelch related (InterPro:IPR013089…
AT3G05030	member of Sodium proton exchanger family
AT1G19960	similar to transmembrane receptor [Arabidopsis thaliana] (TAIR:AT2G32140.1)
AT5G49100	similar to OJ000315_02.19 [Oryza sativa (japonica cultivar-group)] (GB:CAE05374.1); similar to Os02g0526700 [Oryza sativa (japonica cultivar-group)] (GB:NP_001047000.1); similar to OSJNBa0042I15.1 [Oryza sativa (japonica cultivar-group)] (GB:CAE04879.1)
AT1G54970	encodes a proline-rich protein that is specifically expressed in the root.
AT5G49030	OVA2 (OVULE ABORTION 2); ATP binding / aminoacyl-tRNA ligase; similar to isoleucyl-tRNA synthetase, putative / isoleucine--tRNA ligase, putative [Arabidopsis thaliana] (TAIR:AT4G10320.1); similar to hypothetical protein OsJ_008295 [Oryza sativa (japonica cultivar-group)] (GB:EAZ24812.1); similar to unnamed protein product [Vitis vinifera] (GB:CAO70990.1); similar to hypothetical protein OsI_00897…
AT5G56870	BGAL4 (beta-galactosidase 4); beta-galactosidase; Identical to Beta-galactosidase 4 precursor (BGAL4) [Arabidopsis Thaliana] (GB:Q9SCV8;GB:Q56WL4;GB:Q93Y27); similar to BGAL2 (beta-galactosidase 2), beta-galactosidase [Arabidopsis thaliana] (TAIR:AT3G52840.1); similar to BGAL12 (beta-galactosidase 12), beta-galactosidase [Arabidopsis thaliana] (TAIR:AT4G26140.2); similar to BGAL12 (beta-galactosi…
AT3G47000	glycosyl hydrolase family 3 protein; similar to glycosyl hydrolase family 3 protein [Arabidopsis thaliana] (TAIR:AT3G47050.1); similar to hydrolase, hydrolyzing O-glycosyl compounds [Arabidopsis thaliana] (TAIR:AT3G47010.1); similar to glycosyl hydrolase family 3 protein [Arabidopsis thaliana] (TAIR:AT3G47040.1); similar to hypothetical protein OsI_019483 [Oryza sativa (indica cultivar-group)] (G…
AT2G04450	ATNUDT6 (Arabidopsis thaliana Nudix hydrolase homolog 6); ADP-ribose diphosphatase/ NAD binding / hydrolase; Identical to Nudix hydrolase 6 (NUDT6) [Arabidopsis Thaliana] (GB:Q9SJC4); similar to AtNUDT7 (ARABIDOPSIS THALIANA NUDIX HYDROLASE HOMOLOG 7), hydrolase/ nucleoside-diphosphatase [Arabidopsis thaliana] (TAIR:AT4G12720.1); similar to AtNUDT7 (ARABIDOPSIS THALIANA NUDIX HYDROLASE HOMOLOG 7)…
AT2G26440	pectinesterase family protein; similar to ATPMEPCRB, pectinesterase [Arabidopsis thaliana] (TAIR:AT4G02330.1); similar to unnamed protein product [Vitis vinifera] (GB:CAO65169.1); contains InterPro domain Pectin lyase fold (InterPro:IPR012334); contains InterPro domain Pectinesterase, catalytic; (InterPro:IPR000070); contains InterPro domain Pectin lyase fold/virulence factor (InterPro:IPR011050)…
AT5G67030	Encodes a single copy zeaxanthin epoxidase gene that functions in first step of the biosynthesis of the abiotic stress hormone abscisic acid (ABA). Mutants in this gene are unable to express female sterility in response to beta-aminobutyric acid, as wild type plants do.
AT1G72680	cinnamyl-alcohol dehydrogenase, putative; similar to mannitol dehydrogenase, putative [Arabidopsis thaliana] (TAIR:AT4G39330.1); similar to unnamed protein product [Vitis vinifera] (GB:CAO62864.1); contains InterPro domain Alcohol dehydrogenase GroES-like (InterPro:IPR013154); contains InterPro domain NAD(P)-binding; (InterPro:IPR016040); contains InterPro domain D-isomer specific 2-hydroxyacid d…
AT5G28300	trihelix DNA-binding protein, putative; similar to trihelix DNA-binding protein, putative [Arabidopsis thaliana] (TAIR:AT1G76880.1); similar to unnamed protein product [Vitis vinifera] (GB:CAO43032.1); contains InterPro domain SANT, DNA-binding; (InterPro:IPR001005)
AT2G46750	FAD-binding domain-containing protein; similar to FAD-binding domain-containing protein [Arabidopsis thaliana] (TAIR:AT2G46740.1); similar to FAD-binding domain-containing protein [Arabidopsis thaliana] (TAIR:AT2G46760.1); similar to FAD-binding domain-containing protein [Arabidopsis thaliana] (TAIR:AT5G56490.1); similar to unnamed protein product [Vitis vinifera] (GB:CAO24313.1); similar to hypo…
AT5G18570	GTP1/OBG family protein; similar to GTP binding [Arabidopsis thaliana] (TAIR:AT1G07615.1); similar to hypothetical protein [Vitis vinifera] (GB:CAN76164.1); contains InterPro domain GTP-binding protein Obg/CgtA (InterPro:IPR014100); contains InterPro domain GTP1/OBG, conserved site; (InterPro:IPR006074); contains InterPro domain GTP-binding protein, HSR1-related; (InterPro:IPR002917); contains In…
AT2G34357	binding; similar to binding [Arabidopsis thaliana] (TAIR:AT4G23540.1); similar to hypothetical protein OsJ_008321 [Oryza sativa (japonica cultivar-group)] (GB:EAZ24838.1); similar to unnamed protein product [Vitis vinifera] (GB:CAO22257.1); similar to predicted protein [Physcomitrella patens subsp. patens] (GB:EDQ82138.1); contains InterPro domain Armadillo-type fold; (InterPro:IPR016024); contai…
AT2G31750	UGT74D1 (UDP-GLUCOSYL TRANSFERASE 74D1); UDP-glycosyltransferase/ abscisic acid glucosyltransferase/ transferase, transferring glycosyl groups / transferase, transferring hexosyl groups; similar to UDP-glucoronosyl/UDP-glucosyl transferase family protein [Arabidopsis thaliana] (TAIR:AT1G05680.1); similar to unnamed protein product [Vitis vinifera] (GB:CAO46327.1); contains InterPro domain UDP-glu…
AT5G51190	encodes a member of the ERF (ethylene response factor) subfamily B-3 of ERF/AP2 transcription factor family. The protein contains one AP2 domain. There are 18 members in this subfamily including ATERF-1, ATERF-2, AND ATERF-5.
AT1G33410	SAR1 (SUPPRESSOR OF AUXIN RESISTANCE1); similar to Os02g0142500 [Oryza sativa (japonica cultivar-group)] (GB:NP_001045864.1); similar to unnamed protein product [Vitis vinifera] (GB:CAO48903.1); contains domain PTHR21286 (PTHR21286)
AT3G22060	contains Pfam profile: PF01657 Domain of unknown function that is usually associated with protein kinase domain Pfam:PF00069, however this protein does not have the protein kinase domain
AT4G27880	seven in absentia (SINA) family protein; Identical to E3 ubiquitin-protein ligase SINAT4 (SINAT4) [Arabidopsis Thaliana] (GB:Q9STN8); similar to seven in absentia (SINA) family protein [Arabidopsis thaliana] (TAIR:AT3G61790.1); similar to unknown [Populus trichocarpa] (GB:ABK94975.1); contains InterPro domain Seven in absentia protein; (InterPro:IPR004162); contains InterPro domain SIAH-type (Int…
AT4G05390	Encodes a root-type ferredoxin:NADP(H) oxidoreductase.
AT5G36170	Required for normal processing of polycistronic plastidial transcripts
AT5G44730	haloacid dehalogenase-like hydrolase family protein; similar to predicted protein [Physcomitrella patens subsp. patens] (GB:EDQ82170.1); similar to Os06g0665100 [Oryza sativa (japonica cultivar-group)] (GB:NP_001058303.1); contains InterPro domain Haloacid dehalogenase-like hydrolase; (InterPro:IPR005834); contains InterPro domain HAD-superfamily hydrolase, subfamily IA, variant 1; (InterPro:IPR0…
AT3G19910	zinc finger (C3HC4-type RING finger) family protein; similar to BB (BIG BROTHER), protein binding / zinc ion binding [Arabidopsis thaliana] (TAIR:AT3G63530.2); similar to BB (BIG BROTHER), protein binding / zinc ion binding [Arabidopsis thaliana] (TAIR:AT3G63530.1); similar to Os09g0535100 [Oryza sativa (japonica cultivar-group)] (GB:NP_001063778.1); similar to hypothetical protein OsI_029129 [Or…
AT1G77940	60S ribosomal protein L30 (RPL30B); Identical to 60S ribosomal protein L30-2 (RPL30B) [Arabidopsis Thaliana] (GB:Q8VZ19;GB:Q9SH07); similar to 60S ribosomal protein L30 (RPL30A) [Arabidopsis thaliana] (TAIR:AT1G36240.1); similar to unknown [Populus trichocarpa] (GB:ABK93914.1); similar to unknown [Populus trichocarpa] (GB:ABK93838.1); similar to ribosomal protein L30e [Pisum sativum] (GB:ABU75308…
AT2G43640	signal recognition particle 14 kDa family protein / SRP14 family protein; Identical to Signal recognition particle 14 kDa protein (SRP14) [Arabidopsis Thaliana] (GB:O04421;GB:O22839;GB:Q53YG7); similar to unknown [Populus trichocarpa] (GB:ABK93883.1); contains InterPro domain Signal recognition particle, SRP14 subunit; (InterPro:IPR003210); contains InterPro domain Signal recognition particle, SR…
AT1G26910	60S ribosomal protein L10 (RPL10B); Identical to 60S ribosomal protein L10-2 (RPL10B) [Arabidopsis Thaliana] (GB:Q08770;GB:Q42327;GB:Q9ZVG7); similar to 60S ribosomal protein L10 (RPL10A) / Wilm's tumor suppressor protein-related [Arabidopsis thaliana] (TAIR:AT1G14320.1); similar to unknown [Populus trichocarpa] (GB:ABK92819.1); similar to unnamed protein product [Vitis vinifera] (GB:CAO68740.1);…
AT2G42610	similar to unknown protein [Arabidopsis thaliana] (TAIR:AT1G07090.1); similar to hypothetical protein [Vitis vinifera] (GB:CAN66524.1); contains InterPro domain Protein of unknown function DUF640 (InterPro:IPR006936)
AT4G13580	disease resistance-responsive family protein; similar to disease resistance-responsive family protein [Arabidopsis thaliana] (TAIR:AT3G24020.1); similar to unnamed protein product [Vitis vinifera] (GB:CAO71554.1); contains InterPro domain Plant disease resistance response protein (InterPro:IPR004265)
AT5G44870	disease resistance protein (TIR-NBS-LRR class), putative; similar to disease resistance protein (TIR-NBS-LRR class), putative [Arabidopsis thaliana] (TAIR:AT3G51570.1); similar to CSA1 (CONSTITUTIVE SHADE-AVOIDANCE1), ATP binding / protein binding / transmembrane receptor [Arabidopsis thaliana] (TAIR:AT5G17880.1); similar to disease resistance protein (TIR-NBS-LRR class), putative [Arabidopsis th…
AT1G56700	pyrrolidone-carboxylate peptidase family protein; similar to pyrrolidone-carboxylate peptidase family protein [Arabidopsis thaliana] (TAIR:AT1G23440.1); similar to unknown [Populus trichocarpa] (GB:ABK95482.1); contains InterPro domain Peptidase C15, pyroglutamyl peptidase I; (InterPro:IPR000816); contains InterPro domain Peptidase C15, pyroglutamyl peptidase I-like (InterPro:IPR016125)
AT1G79510	similar to unknown protein [Arabidopsis thaliana] (TAIR:AT1G16320.1); similar to hypothetical protein Npun02005080 [Nostoc punctiforme PCC 73102] (GB:ZP_00108317.1); similar to Os05g0215600 [Oryza sativa (japonica cultivar-group)] (GB:NP_001054933.1); similar to Os04g0613300 [Oryza sativa (japonica cultivar-group)] (GB:NP_001053853.1); contains domain NTF2-like (SSF54427)
AT3G27280	Part of protein complexes that are necessary for proficient mitochondrial function or biogenesis, thereby supporting cell division and differentiation in apical tissues
AT3G16260	catalytic; similar to metallo-beta-lactamase family protein [Arabidopsis thaliana] (TAIR:AT1G52160.1); similar to unnamed protein product [Vitis vinifera] (GB:CAO45858.1); similar to hypothetical protein OsJ_000975 [Oryza sativa (japonica cultivar-group)] (GB:EAZ11150.1); similar to hypothetical protein [Vitis vinifera] (GB:CAN70334.1); contains InterPro domain Beta-lactamase-like; (InterPro:IPR0…
AT4G18240	ATSS4/SSIV (STARCH SYNTHASE 4); transferase, transferring glycosyl groups; similar to ATSS3 (STARCH SYNTHASE 3), starch synthase/ transferase, transferring glycosyl groups [Arabidopsis thaliana] (TAIR:AT1G11720.1); similar to starch synthase IV [Triticum aestivum] (GB:ABD64538.1); similar to unnamed protein product [Vitis vinifera] (GB:CAO66915.1); similar to starch synthase, isoform V [Vigna ung…
AT1G18800	Double nrp1-1 nrp2-1 mutants show arrest of cell cycle progression at G2/M and disordered cellular organization occurred in root tips. Localize in the nucleus and can form homomeric and heteromeric protein complexes with NRP1. Bind histones Histone2A and Histone2B and associate with chromatin in vivo.
AT1G51400	photosystem II 5 kD protein; similar to PSBTN (photosystem II subunit T) [Arabidopsis thaliana] (TAIR:AT3G21055.1); similar to unknown [Brassica rapa] (GB:ABD91572.1); contains domain PD030057 (PD030057)
AT5G10780	similar to Os03g0360500 [Oryza sativa (japonica cultivar-group)] (GB:NP_001050154.1); similar to expressed protein [Oryza sativa (japonica cultivar-group)] (GB:ABF96076.1); contains InterPro domain Protein of unknown function DUF1077; (InterPro:IPR009445)
AT1G05720	selenoprotein family protein; similar to putative 15kDa selenoprotein [Brassica rapa] (GB:BAF81524.1); contains InterPro domain Sep15/SelM redox (InterPro:IPR014912)
AT3G01670	similar to unknown protein [Arabidopsis thaliana] (TAIR:AT3G01680.1); similar to conserved hypothetical protein [Medicago truncatula] (GB:ABD32254.1)
AT3G03250	Is thought to encode a cytosolic UDP-glucose pyrophosphorylase with strong similarity to potato UTP--glucose-1-phosphate uridylyltransferase. Downregulated by flooding.
AT5G49450	ATBZIP1 (ARABIDOPSIS THALIANA BASIC LEUCINE-ZIPPER 1); DNA binding / protein heterodimerization/ transcription factor; similar to GBF6 (ARABIDOPSIS THALIANA BASIC LEUCINE-ZIPPER 11), DNA binding / protein heterodimerization/ transcription factor [Arabidopsis thaliana] (TAIR:AT4G34590.1); similar to bZIP transcription factor bZIP41 [Glycine max] (GB:ABI34673.1); contains InterPro domain Basic-leuc…
AT1G61730	DNA-binding storekeeper protein-related; similar to transcription regulator [Arabidopsis thaliana] (TAIR:AT4G00390.1); similar to unknown [Populus trichocarpa] (GB:ABK93310.1); contains InterPro domain Protein of unknown function DUF573 (InterPro:IPR007592)
AT1G09250	transcription factor; similar to transcription factor [Arabidopsis thaliana] (TAIR:AT3G06590.1); similar to unknown protein [Arabidopsis thaliana] (TAIR:AT3G06590.2); similar to unnamed protein product [Vitis vinifera] (GB:CAO44932.1); contains InterPro domain Basic helix-loop-helix dimerisation region bHLH; (InterPro:IPR001092); contains InterPro domain Helix-loop-helix DNA-binding; (InterPro:IP…
AT4G26230	60S ribosomal protein L31 (RPL31B); Identical to 60S ribosomal protein L31-2 (RPL31B) [Arabidopsis Thaliana] (GB:Q9STR1); similar to 60S ribosomal protein L31 (RPL31C) [Arabidopsis thaliana] (TAIR:AT5G56710.1); similar to 60S ribosomal protein L31 (GB:P46290); contains InterPro domain Ribosomal protein L31e; (InterPro:IPR000054)
AT1G35612	pseudogene of Ulp1 protease family protein
AT3G21300	RNA methyltransferase family protein; similar to zinc finger (CCCH-type) family protein [Arabidopsis thaliana] (TAIR:AT2G28450.1); similar to hypothetical protein [Vitis vinifera] (GB:CAN65004.1); similar to hypothetical protein OsJ_000702 [Oryza sativa (japonica cultivar-group)] (GB:EAZ10877.1); similar to unnamed protein product [Vitis vinifera] (GB:CAO45745.1); contains InterPro domain (Uracil…
AT2G24980	proline-rich extensin-like family protein; Identical to Extensin-2 precursor (EXT2) [Arabidopsis Thaliana] (GB:Q9M1G9;GB:Q9CAZ9); similar to proline-rich extensin-like family protein [Arabidopsis thaliana] (TAIR:AT5G06630.1); contains InterPro domain Extensin-like region; (InterPro:IPR006706)
AT1G14345	oxidoreductase; similar to hypothetical protein [Vitis vinifera] (GB:CAN74870.1); contains InterPro domain Aldo/keto reductase; (InterPro:IPR001395)
AT2G46220	similar to unknown protein [Arabidopsis thaliana] (TAIR:AT1G16320.1); similar to hypothetical protein Npun02005080 [Nostoc punctiforme PCC 73102] (GB:ZP_00108317.1); similar to Os05g0215600 [Oryza sativa (japonica cultivar-group)] (GB:NP_001054933.1); similar to Os04g0613300 [Oryza sativa (japonica cultivar-group)] (GB:NP_001053853.1); contains domain NTF2-like (SSF54427)
AT3G16030	CES101 (CALLUS EXPRESSION OF RBCS 101); carbohydrate binding / kinase; similar to B120, protein kinase/ sugar binding [Arabidopsis thaliana] (TAIR:AT4G21390.1); similar to unnamed protein product [Vitis vinifera] (GB:CAO45907.1); contains InterPro domain Apple-like (InterPro:IPR003609); contains InterPro domain Serine/threonine protein kinase; (InterPro:IPR002290); contains InterPro domain Protei…
AT2G28800	member of Chloroplast membrane protein ALBINO3 family
AT4G08920	Encodes CRY1, a flavin-type blue-light photoreceptor with ATP binding and autophosphorylation activity. The photoreceptor may be involved in electron transport. Mutant phenotype displays a blue light-dependent inhibition of hypocotyl elongation. Photoreceptor activity requires light-induced homodimerisation of the N-terminal CNT1 domains of CRY1. Involved in blue-light induced stomatal opening. T…
AT1G15010	similar to unknown protein [Arabidopsis thaliana] (TAIR:AT2G01300.1); similar to Os01g0121500 [Oryza sativa (japonica cultivar-group)] (GB:NP_001041876.1); similar to Os01g0121600 [Oryza sativa (japonica cultivar-group)] (GB:NP_001041877.1)
AT1G59870	ATP binding cassette transporter. Localized to the plasma membrane in uninfected cells. In infected leaves, the protein concentrated at infection sites. Contributes to nonhost resistance to inappropriate pathogens that enter by direct penetration in a salicylic acid–dependent manner. Required for mlo resistance. Has Cd transporter activity (Cd2+ extrusion pump) and contributes to heavy metal resi…
AT4G33000	Encodes a member of the calcineurin B-like calcium sensor gene family. Mediates salt tolerance by regulating ion homeostasis in Arabidopsis.
AT2G43290	Encodes calmodulin-like MSS3.
AT2G37710	Induced in response to Salicylic acid.
AT5G13090	similar to unknown protein [Arabidopsis thaliana] (TAIR:AT1G24270.1); similar to hypothetical protein [Oryza sativa (japonica cultivar-group)] (GB:BAD23186.1)
AT5G19690	encodes an oligosaccharyl transferase involved response to high salt. Mutants are hypersensitive to high salt conditions
AT2G21130	peptidyl-prolyl cis-trans isomerase / cyclophilin (CYP2) / rotamase; Identical to Peptidyl-prolyl cis-trans isomerase CYP19-2 (CYP19-2) [Arabidopsis Thaliana] (GB:Q9SKQ0;GB:O22516); similar to ROC1 (rotamase CyP 1), peptidyl-prolyl cis-trans isomerase [Arabidopsis thaliana] (TAIR:AT4G38740.1); similar to cyclophilin [Thellungiella halophila] (GB:AAR27291.1); contains InterPro domain Cyclophilin-l…
AT1G29970	RPL18AA (60S RIBOSOMAL PROTEIN L18A-1); structural constituent of ribosome; similar to 60S ribosomal protein L18A (RPL18aA) [Arabidopsis thaliana] (TAIR:AT1G29965.1); similar to unknown [Populus trichocarpa] (GB:ABK93710.1); contains InterPro domain Ribosomal protein L18ae; (InterPro:IPR002670)
AT2G29500	17.6 kDa class I small heat shock protein (HSP17.6B-CI); similar to 17.8 kDa class I heat shock protein (HSP17.8-CI) [Arabidopsis thaliana] (TAIR:AT1G07400.1); similar to 17.5 kDa class I heat shock protein [Carica papaya] (GB:AAR25848.1); contains InterPro domain HSP20-like chaperone (InterPro:IPR008978); contains InterPro domain Heat shock protein Hsp20 (InterPro:IPR002068)
AT1G73500	member of MAP Kinase Kinase family. Autophosphorylates and also phosphorylates MPK3 and MPK6. Independently involved in ethylene and calmalexin biosynthesis. Induces transcription of ACS2, ACS6, ERF1, ERF2, ERF5, ERF6, CYP79B2, CYP79B3, CYP71A13 and PAD3.
AT2G44180	Encodes a MAP2 like methionine aminopeptidase. In MAP1A mutant background plants show an increased sensitivity to fumagillin resulting in defects in development. Phenotype is similar to RNAi lines which knock out all MAP2/MAP1 loci.
AT5G11420	similar to unknown protein [Arabidopsis thaliana] (TAIR:AT5G25460.1); similar to unknown [Ricinus communis] (GB:CAB02653.1); contains InterPro domain Galactose-binding like; (InterPro:IPR008979); contains InterPro domain Protein of unknown function DUF642; (InterPro:IPR006946)
AT2G45710	40S ribosomal protein S27 (RPS27A); Identical to 40S ribosomal protein S27-1 (RPS27A) [Arabidopsis Thaliana] (GB:O64650); similar to ARS27A (ARABIDOPSIS RIBOSOMAL PROTEIN S27), structural constituent of ribosome [Arabidopsis thaliana] (TAIR:AT3G61110.1); similar to ribosomal protein S27 [Brassica rapa] (GB:ABL97986.1); similar to unknown [Populus trichocarpa] (GB:ABK92659.1); contains InterPro do…
AT4G22750	zinc finger (DHHC type) family protein; similar to zinc finger (DHHC type) family protein [Arabidopsis thaliana] (TAIR:AT3G60800.1); similar to hypothetical protein [Vitis vinifera] (GB:CAN80505.1); contains InterPro domain Zinc finger, DHHC-type; (InterPro:IPR001594)
AT5G62130	Per1-like protein-related; similar to Per1-like family protein [Arabidopsis thaliana] (TAIR:AT1G16560.3); similar to Per1-like family protein [Arabidopsis thaliana] (TAIR:AT1G16560.1); similar to Per1-like family protein [Arabidopsis thaliana] (TAIR:AT1G16560.2); similar to unknown [Populus trichocarpa x Populus deltoides] (GB:ABK96708.1); contains InterPro domain Per1-like (InterPro:IPR007217)
AT3G23390	60S ribosomal protein L36a/L44 (RPL36aA); Identical to 60S ribosomal protein L36a (RPL36AB) [Arabidopsis Thaliana] (GB:O23290;GB:Q7GD84); similar to 60S ribosomal protein L36a/L44 (RPL36aB) [Arabidopsis thaliana] (TAIR:AT4G14320.1); similar to unknown [Populus trichocarpa] (GB:ABK94266.1); contains InterPro domain Ribosomal protein L44e; (InterPro:IPR000552); contains InterPro domain Ribosomal pr…
AT2G24600	ankyrin repeat family protein; similar to ankyrin repeat family protein [Arabidopsis thaliana] (TAIR:AT1G10340.1); similar to ankyrin repeat family protein [Arabidopsis thaliana] (TAIR:AT1G10340.2); similar to unnamed protein product [Vitis vinifera] (GB:CAO45850.1); contains InterPro domain Ankyrin (InterPro:IPR002110)
AT3G61220	short-chain dehydrogenase/reductase (SDR) family protein; similar to short-chain dehydrogenase/reductase (SDR) family protein [Arabidopsis thaliana] (TAIR:AT2G24190.1); similar to unnamed protein product [Vitis vinifera] (GB:CAO39528.1); contains InterPro domain Glucose/ribitol dehydrogenase; (InterPro:IPR002347); contains InterPro domain Short-chain dehydrogenase/reductase SDR; (InterPro:IPR0021…
AT5G52960	similar to hypothetical protein asr2994 [Nostoc sp. PCC 7120] (GB:NP_487034.1); similar to Os05g0569200 [Oryza sativa (japonica cultivar-group)] (GB:NP_001056361.1)
AT3G56170	Encodes a calcium-dependent nuclease with similarity to staphylococcal nuclease.
AT5G04810	pentatricopeptide (PPR) repeat-containing protein; similar to UDP-glucoronosyl/UDP-glucosyl transferase family protein [Arabidopsis thaliana] (TAIR:AT1G05670.1); similar to unnamed protein product [Vitis vinifera] (GB:CAO62398.1); similar to H0913C04.4 [Oryza sativa (indica cultivar-group)] (GB:CAJ86163.1); similar to pentatricopeptide repeat protein [Zea mays] (GB:NP_001105869.1); contains Inter…
AT1G48650	helicase domain-containing protein; similar to ATP binding / helicase/ nucleic acid binding [Arabidopsis thaliana] (TAIR:AT5G04895.1); similar to helicase domain-containing protein [Arabidopsis thaliana] (TAIR:AT2G35920.1); similar to ATP binding / helicase/ nucleic acid binding [Arabidopsis thaliana] (TAIR:AT2G01130.1); similar to hypothetical protein OsJ_000149 [Oryza sativa (japonica cultivar-…
AT3G11670	Responsible for the final assembly of galactolipids in photosynthetic membranes. Provides stability to the PS I core complex (e.g. subunits PsaD, PsaE).
AT2G43330	Encodes a tonoplast-localized myo-inositol exporter, involved in efflux of myo-inositol from the vacuole to the cytosol. The gene is ubiquitously expressed. Reduced root growth in knock-out mutants grown on low inositol agar medium.
AT5G08400	similar to oxidoreductase/ transition metal ion binding [Arabidopsis thaliana] (TAIR:AT4G29400.1); similar to unknown protein [Oryza sativa (japonica cultivar-group)] (GB:BAD23058.1); similar to Os02g0827600 [Oryza sativa (japonica cultivar-group)] (GB:NP_001048595.1)
AT1G14320	Encodes a ribosomal protein L10 and may be involved in translation regulation. Semi-dominant mutations in SAC552 can suppress defects in acaulis5, which encodes a thermospermine synthase, by enhancing translation of acl5 and itself.
AT3G23640	HGL1 (HETEROGLYCAN GLUCOSIDASE 1); similar to RSW3 (RADIAL SWELLING 3), hydrolase, hydrolyzing O-glycosyl compounds [Arabidopsis thaliana] (TAIR:AT5G63840.1); similar to hypothetical protein OsI_024870 [Oryza sativa (indica cultivar-group)] (GB:EAZ03638.1); similar to unnamed protein product [Vitis vinifera] (GB:CAO66696.1); similar to hypothetical protein OsJ_023041 [Oryza sativa (japonica culti…
AT2G27020	Encodes 20S proteasome subunit PAG1 (PAG1).
AT5G64860	Encodes a maltotriose-metabolizing enzyme with chloroplastic &#945;-1,4-glucanotransferase activity. Mutant has altered starch degradation.
AT5G45700	NLI interacting factor (NIF) family protein; similar to NLI interacting factor (NIF) family protein [Arabidopsis thaliana] (TAIR:AT1G29770.1); similar to unnamed protein product [Vitis vinifera] (GB:CAO48006.1); contains InterPro domain NLI interacting factor (InterPro:IPR004274); contains InterPro domain Dullard-like phosphatase domain; (InterPro:IPR011948)
AT5G13120	peptidyl-prolyl cis-trans isomerase cyclophilin-type family protein; Identical to Peptidyl-prolyl cis-trans isomerase CYP20-2, chloroplast precursor (CYP20-2) [Arabidopsis Thaliana] (GB:Q9ASS6;GB:Q53YK9;GB:Q8L9L5;GB:Q9FY98); similar to ROC4 (ROTAMASE CYP 4), peptidyl-prolyl cis-trans isomerase [Arabidopsis thaliana] (TAIR:AT3G62030.1); similar to hypothetical protein [Vitis vinifera] (GB:CAN82436…
AT2G45770	chloroplast SRP receptor homolog, alpha subunit CPFTSY
AT4G37640	Encodes a calmodulin-regulated Ca(2+)-pump located in the endoplasmic reticulum. Belongs to plant 2B ATPase's with an N-terminal autoinhibitor.
AT5G25610	responsive to dehydration 22 (RD22) mediated by ABA
AT5G39740	60S ribosomal protein L5 (RPL5B); Identical to 60S ribosomal protein L5-2 (RPL5B) [Arabidopsis Thaliana] (GB:P49227;GB:Q41921); similar to ATL5 (A. THALIANA RIBOSOMAL PROTEIN L5), structural constituent of ribosome [Arabidopsis thaliana] (TAIR:AT3G25520.1); similar to unnamed protein product [Vitis vinifera] (GB:CAO46314.1); contains InterPro domain Ribosomal protein L5, eukaryotic; (InterPro:IPR…
AT2G18700	Encodes an enzyme putatively involved in trehalose biosynthesis. The protein has a trehalose synthase (TPS)-like domain that may or may not be active as well as a trehalose phosphatase (TPP)-like domain.
AT5G63790	ANAC102 (Arabidopsis NAC domain containing protein 102); transcription factor; similar to ATAF2 (Arabidopsis NAC domain containing protein 81) [Arabidopsis thaliana] (TAIR:AT5G08790.1); similar to NAC-domain protein 5-1 [Brassica napus] (GB:AAP35050.1); contains InterPro domain No apical meristem (NAM) protein; (InterPro:IPR003441)
AT4G35490	MRPL11 (MITOCHONDRIAL RIBOSOMAL PROTEIN L11); structural constituent of ribosome; similar to PRPL11 (PLASTID RIBOSOMAL PROTEIN L11), structural constituent of ribosome [Arabidopsis thaliana] (TAIR:AT1G32990.1); similar to unknown [Populus trichocarpa] (GB:ABK93174.1); contains InterPro domain Ribosomal protein L11, bacterial-type; (InterPro:IPR006519); contains InterPro domain Ribosomal protein L…
AT1G52000	jacalin lectin family protein; similar to MBP1 (MYROSINASE-BINDING PROTEIN 1) [Arabidopsis thaliana] (TAIR:AT1G52040.1); similar to myrosinase binding protein [Brassica napus] (GB:CAA70587.1); contains InterPro domain Mannose-binding lectin (InterPro:IPR001229); contains InterPro domain Protein of unknown function GLTT (InterPro:IPR008165)
AT5G39580	peroxidase, putative; Identical to Peroxidase 62 precursor (PER62) [Arabidopsis Thaliana] (GB:Q9FKA4;GB:P93724); similar to peroxidase, putative [Arabidopsis thaliana] (TAIR:AT5G64120.1); similar to Cationic peroxidase 2 precursor (PNPC2) (GB:P22196); contains InterPro domain Plant peroxidase; (InterPro:IPR000823); contains InterPro domain Haem peroxidase; (InterPro:IPR010255); contains InterPro …
AT3G08690	UBC11 (ubiquitin-conjugating enzyme 11); ubiquitin-protein ligase; Identical to Ubiquitin-conjugating enzyme E2-17 kDa 11 (UBC11) [Arabidopsis Thaliana] (GB:P35134;GB:Q9M9J1); similar to UBC10 (UBIQUITIN-CONJUGATING ENZYME 10), ubiquitin-protein ligase [Arabidopsis thaliana] (TAIR:AT5G53300.2); similar to UBC10 (UBIQUITIN-CONJUGATING ENZYME 10), ubiquitin-protein ligase [Arabidopsis thaliana] (TA…
AT5G19510	elongation factor 1B alpha-subunit 2 (eEF1Balpha2); Identical to Elongation factor 1-beta 2 [Arabidopsis Thaliana] (GB:Q9SCX3); similar to elongation factor 1B alpha-subunit 1 (eEF1Balpha1) [Arabidopsis thaliana] (TAIR:AT5G12110.1); similar to unknown [Populus trichocarpa] (GB:ABK92471.1); contains InterPro domain Translation elongation factor EF1B, beta/delta chains, conserved site; (InterPro:IP…
AT1G18270	ketose-bisphosphate aldolase class-II family protein; similar to 6-phosphogluconate dehydrogenase NAD-binding domain-containing protein [Arabidopsis thaliana] (TAIR:AT1G71170.1); similar to unnamed protein product [Vitis vinifera] (GB:CAO68226.1); similar to hypothetical protein OsJ_020022 [Oryza sativa (japonica cultivar-group)] (GB:EAZ36539.1); similar to hypothetical protein OsI_021649 [Oryza …
AT5G12420	similar to unknown protein [Arabidopsis thaliana] (TAIR:AT5G16350.1); similar to Protein of unknown function DUF1298 [Medicago truncatula] (GB:ABE82755.1); contains InterPro domain Protein of unknown function UPF0089; (InterPro:IPR004255); contains InterPro domain Protein of unknown function DUF1298; (InterPro:IPR009721)
AT5G66490	similar to unknown protein [Arabidopsis thaliana] (TAIR:AT3G50900.1); similar to hypothetical protein [Thellun (GB:ABB45855.1)
AT1G52760	esterase/lipase/thioesterase family protein; similar to hydrolase, alpha/beta fold family protein [Arabidopsis thaliana] (TAIR:AT1G11090.1); similar to unnamed protein product [Vitis vinifera] (GB:CAO46025.1); contains InterPro domain Alpha/beta hydrolase; (InterPro:IPR003089); contains InterPro domain Alpha/beta hydrolase fold-1 (InterPro:IPR000073)
AT1G01060	myb-related putative transcription factor involved in circadian rhythm along with another myb transcription factor CCA1
AT3G04110	putative glutamate receptor (GLR1.1). Contains a functional cation - permeable pore domain. Involved in cellular cation homeostasis.
AT2G20670	similar to unknown protein [Arabidopsis thaliana] (TAIR:AT4G32480.1); similar to Protein of unknown function DUF506, plant [Medicago truncatula] (GB:ABD32359.1); contains InterPro domain Protein of unknown function DUF506, plant; (InterPro:IPR006502)
AT1G33811	GDSL-motif lipase/hydrolase family protein; similar to GDSL-motif lipase/hydrolase family protein [Arabidopsis thaliana] (TAIR:AT5G45670.1); similar to GDSL-motif lipase/hydrolase family protein [Arabidopsis thaliana] (TAIR:AT1G29670.1); similar to unnamed protein product [Vitis vinifera] (GB:CAO16349.1); contains InterPro domain Lipase, GDSL; (InterPro:IPR001087)
AT3G06080	similar to unknown protein [Arabidopsis thaliana] (TAIR:AT5G19160.1); similar to expressed protein [Oryza sativa (japonica cultivar-group)] (GB:ABA91480.2); contains InterPro domain Protein of unknown function DUF231, plant; (InterPro:IPR004253)
AT5G39840	ATP-dependent RNA helicase, mitochondrial, putative; similar to ATSUV3 (embryo sac development arrest 15) [Arabidopsis thaliana] (TAIR:AT4G14790.1); similar to hypothetical protein [Vitis vinifera] (GB:CAN60906.1); similar to hypothetical protein OsJ_014453 [Oryza sativa (japonica cultivar-group)] (GB:EAZ30970.1); similar to unnamed protein product [Vitis vinifera] (GB:CAO14959.1); contains Inter…
AT1G20630	Catalyzes the reduction of hydrogen peroxide using heme group as cofactor. Protects cells from toxicity by H2O2.
AT1G08130	Encodes the Arabidopsis DNA ligase 1 that provides the major DNA ligase activity in cells and plays a key role in both DNA replication and excision repair pathways. Indispensable for cell viability. AtLIG1 expresses one major and two minor mRNA transcripts differing only in the length of the 5' untranslated leader sequences preceding a common ORF. Translation from the first in-frame start codon p…
AT4G05180	Encodes the PsbQ subunit of the oxygen evolving complex of photosystem II.
AT4G24270	RNA recognition motif (RRM)-containing protein; similar to crooked neck protein, putative / cell cycle protein, putative [Arabidopsis thaliana] (TAIR:AT5G45990.1); similar to hypothetical protein OsJ_024779 [Oryza sativa (japonica cultivar-group)] (GB:EAZ41296.1); similar to hypothetical protein OsI_026608 [Oryza sativa (indica cultivar-group)] (GB:EAZ05376.1); similar to hypothetical protein [Vi…
AT2G34640	Present in transcriptionally active plastid chromosomes. Involved in plastid gene expression.
AT4G31810	enoyl-CoA hydratase/isomerase family protein; similar to enoyl-CoA hydratase/isomerase family protein [Arabidopsis thaliana] (TAIR:AT3G60510.1); similar to unnamed protein product [Vitis vinifera] (GB:CAO44346.1); contains InterPro domain Crotonase, core; (InterPro:IPR001753)
AT2G38400	alanine:glyoxylate aminotransferase 2 homolog (AGT3) mRNA,
AT1G63010	SPX (SYG1/Pho81/XPR1) domain-containing protein; Identical to Uncharacterized membrane protein At1g63010 [Arabidopsis Thaliana] (GB:Q2V4F9;GB:Q94C80;GB:Q9CAP0;GB:Q9LQ03); similar to SPX (SYG1/Pho81/XPR1) domain-containing protein [Arabidopsis thaliana] (TAIR:AT4G11810.1); similar to SPX (SYG1/Pho81/XPR1) domain-containing protein [Arabidopsis thaliana] (TAIR:AT4G22990.1); similar to unnamed prote…
AT1G13810	DNA binding / magnesium ion binding / nuclease; similar to DNA binding / magnesium ion binding / nuclease [Arabidopsis thaliana] (TAIR:AT1G67660.2); similar to DNA binding / magnesium ion binding / nuclease [Arabidopsis thaliana] (TAIR:AT1G67660.1); similar to unnamed protein product [Vitis vinifera] (GB:CAO62306.1); contains InterPro domain Exonuclease, phage-type; (InterPro:IPR011609); contains…
ATCG01060	Encodes the PsaC subunit of photosystem I.
AT3G06730	thioredoxin family protein; similar to ATY2 (Arabidopsis thioredoxin y2), thiol-disulfide exchange intermediate [Arabidopsis thaliana] (TAIR:AT1G43560.1); similar to unnamed protein product [Vitis vinifera] (GB:CAO42813.1); contains InterPro domain Thioredoxin family (InterPro:IPR015467); contains InterPro domain Thioredoxin-like fold (InterPro:IPR012336); contains InterPro domain Thioredoxin fol…
AT3G22290	similar to unknown protein [Arabidopsis thaliana] (TAIR:AT1G36050.1); similar to PREDICTED: hypothetical protein [Strongylocentrotus purpuratus] (GB:XP_792057.2); similar to Os03g0784400 [Oryza sativa (japonica cultivar-group)] (GB:NP_001051473.1); similar to Os04g0455900 [Oryza sativa (japonica cultivar-group)] (GB:NP_001052965.1); contains InterPro domain Protein of unknown function DUF1692; (I…
AT3G19900	similar to hypothetical protein [Oryza sativa (japonica cultivar-group)] (GB:BAD22944.1)
AT5G02050	mitochondrial glycoprotein family protein / MAM33 family protein; similar to mitochondrial glycoprotein family protein / MAM33 family protein [Arabidopsis thaliana] (TAIR:AT3G55605.1); similar to unnamed protein product [Vitis vinifera] (GB:CAO69135.1); contains InterPro domain Mitochondrial glycoprotein; (InterPro:IPR003428)
AT5G64380	fructose-1,6-bisphosphatase family protein; similar to fructose-1,6-bisphosphatase, putative / D-fructose-1,6-bisphosphate 1-phosphohydrolase, putative / FBPase, putative [Arabidopsis thaliana] (TAIR:AT3G54050.1); similar to chloroplast fructose-1,6-bisphosphatase II [Fragaria x ananassa] (GB:ABW38331.1); contains InterPro domain Inositol phosphatase/fructose-1,6-bisphosphatase; (InterPro:IPR0001…
AT4G13780	methionine--tRNA ligase, putative / methionyl-tRNA synthetase, putative / MetRS, putative; Identical to Probable methionyl-tRNA synthetase [Arabidopsis Thaliana] (GB:Q9SVN5); similar to tRNA-binding region domain-containing protein [Arabidopsis thaliana] (TAIR:AT2G40660.1); similar to unnamed protein product [Vitis vinifera] (GB:CAO50078.1); similar to unnamed protein product [Vitis vinifera] (GB…
AT1G02640	encodes a protein similar to a beta-xylosidase located in the extracellular matrix. This is a member of glycosyl hydrolase family 3 and has six other closely related members.
AT5G40950	RPL27; structural constituent of ribosome; Identical to 50S ribosomal protein L27, chloroplast precursor (RPL27) [Arabidopsis Thaliana] (GB:Q9FLN4); similar to ribosomal protein L27 family protein [Arabidopsis thaliana] (TAIR:AT5G15220.1); similar to ribosomal protein L27 family protein [Arabidopsis thaliana] (TAIR:AT2G16930.3); similar to ribosomal protein L27 family protein [Arabidopsis thalian…
AT1G54220	dihydrolipoamide S-acetyltransferase, putative; Identical to Dihydrolipoyllysine-residue acetyltransferase component 3 of pyruvate dehydrogenase complex, mitochondrial precursor [Arabidopsis Thaliana] (GB:Q5M729;GB:Q8L787;GB:Q94IP5;GB:Q9SLL0); similar to dihydrolipoamide S-acetyltransferase, putative [Arabidopsis thaliana] (TAIR:AT3G13930.1); similar to unknown [Populus trichocarpa] (GB:ABK95559.…
AT3G52850	Encodes the Vacuolar Sorting Receptor-1 (VSR-1)/Epidermal Growth Factor Receptor-like protein1(VSR-1/ATELP1). Binds vacuolar targeting signals. Involved in sorting seed storage proteins into vacuoles.
AT1G75750	GA-responsive GAST1 protein homolog regulated by BR and GA antagonistically. Possibly involved in cell elongation based on expression data
AT1G09795	ATP phosphoribosyl transferase, catalyses first step of histidine biosynthesis
AT2G21580	40S ribosomal protein S25 (RPS25B); Identical to 40S ribosomal protein S25-2 (RPS25B) [Arabidopsis Thaliana] (GB:Q9SIK2); similar to 40S ribosomal protein S25 (RPS25E) [Arabidopsis thaliana] (TAIR:AT4G39200.2); similar to 40S ribosomal protein S25 (RPS25E) [Arabidopsis thaliana] (TAIR:AT4G39200.1); similar to CM0216.350.nc [Lotus japonicus] (GB:BAF98218.1); contains InterPro domain Ribosomal prot…
AT4G19500	disease resistance protein (TIR-NBS-LRR class), putative; similar to SNC1 (SUPPRESSOR OF NPR1-1, CONSTITUTIVE 1) [Arabidopsis thaliana] (TAIR:AT4G16890.1); similar to unnamed protein product [Vitis vinifera] (GB:CAO16318.1); contains InterPro domain Disease resistance protein; (InterPro:IPR000767); contains InterPro domain Toll-Interleukin receptor; (InterPro:IPR000157); contains InterPro domain …
AT5G39610	Encodes a transcription factor. This gene is upregulated in response to salt stress in wildtype as well as NTHK1 transgenic lines although in the latter case the induction was drastically reduced. It was also upregulated by ABA, ACC and NAA treatment, although in the latter two cases, the induction occurred relatively late when compared with NaCl or ABA treatments. Note: this protein (AtNAC6) on …
AT3G56010	similar to conserved hypothetical protein [Medicago truncatula] (GB:ABE94028.1)
AT3G15110	similar to Os02g0307800 [Oryza sativa (japonica cultivar-group)] (GB:NP_001046643.1)
AT4G12480	a putative lipid transfer protein, vernalization-responsive and cold-induced
AT4G34200	EDA9 (embryo sac development arrest 9); NAD binding / amino acid binding / binding / catalytic/ cofactor binding / oxidoreductase, acting on the CH-OH group of donors, NAD or NADP as acceptor / phosphoglycerate dehydrogenase; similar to PGDH (3-PHOSPHOGLYCERATE DEHYDROGENASE), phosphoglycerate dehydrogenase [Arabidopsis thaliana] (TAIR:AT1G17745.1); similar to D-3-phosphoglycerate dehydrogenase, …
AT5G17870	plastid-specific ribosomal protein 6 precursor (Psrp-6) - like
AT2G33430	plastid developmental protein DAG, putative; similar to plastid developmental protein DAG, putative [Arabidopsis thaliana] (TAIR:AT2G35240.1); similar to hypothetical protein [Vitis vinifera] (GB:CAN67991.1); similar to unnamed protein product [Vitis vinifera] (GB:CAO71448.1)
AT2G40430	Identical to Protein At2g40430 [Arabidopsis Thaliana] (GB:O22892;GB:Q93XZ8); similar to Os05g0144200 [Oryza sativa (japonica cultivar-group)] (GB:NP_001054623.1); similar to unknown protein [Oryza sativa (japonica cultivar-group)] (GB:AAU90201.1); contains InterPro domain P60-like; (InterPro:IPR011687); contains InterPro domain Tumor suppressor protein Gltscr2; (InterPro:IPR011211)
AT3G61190	Encodes a protein with a C2 domain that binds to BON1 in yeast two hybrid analyses. Its ability to bind to phospholipids is enhanced by calcium ions. Involved in maintaining cell homeostasis.
AT5G22830	putative Mg(2+) transport protein
AT5G64330	Involved in blue light response signaling pathway; interacts with the blue light photoreceptor NPH1.Null mutations abolish phototrophic responses of etiolated seedlings to low fluence blue light. Protein contains multiple protein-protein interaction domains.
AT3G15190	chloroplast 30S ribosomal protein S20, putative; Identical to 30S ribosomal protein S20, chloroplast precursor (RPS20) [Arabidopsis Thaliana] (GB:Q9ASV6;GB:Q9LIL6); similar to unnamed protein product [Vitis vinifera] (GB:CAO39320.1); contains InterPro domain Ribosomal protein S20; (InterPro:IPR002583)
AT4G38690	1-phosphatidylinositol phosphodiesterase-related; similar to 1-phosphatidylinositol phosphodiesterase-related [Arabidopsis thaliana] (TAIR:AT4G34920.1); similar to unnamed protein product [Vitis vinifera] (GB:CAO47352.1); contains InterPro domain Phospholipase C, phosphatidylinositol-specific , X region; (InterPro:IPR000909)
AT4G22200	Encodes a photosynthate- and light-dependent inward rectifying potassium channel with unique gating properties that are regulated by phosphorylation. Expressed in guard cell protoplasts and in the phloem and xylem of aerial portions of the plant. The channel can coassemble with another K+ channel, KAT1, in vitro. In guard cells, AKT2/3 is responsible for the Ca2+ sensitivity of the K+ uptake chan…
AT3G13470	chaperonin, putative; similar to CPN60B (CHAPERONIN 60 BETA), ATP binding / protein binding / unfolded protein binding [Arabidopsis thaliana] (TAIR:AT1G55490.1); similar to CPN60B (CHAPERONIN 60 BETA), ATP binding / protein binding / unfolded protein binding [Arabidopsis thaliana] (TAIR:AT1G55490.2); similar to ATP binding / protein binding / unfolded protein binding [Arabidopsis thaliana] (TAIR:…
AT1G33290	sporulation protein-related; similar to sporulation protein-related [Arabidopsis thaliana] (TAIR:AT3G10420.2); similar to sporulation protein-related [Arabidopsis thaliana] (TAIR:AT3G10420.1); similar to expressed protein [Oryza sativa (japonica cultivar-group)] (GB:ABA96147.1); contains InterPro domain AAA+ ATPase, core; (InterPro:IPR003593)
AT3G29970	germination protein-related; similar to senescence-associated protein, putative [Arabidopsis thaliana] (TAIR:AT3G48140.1); similar to hypothetical protein OsI_025872 [Oryza sativa (indica cultivar-group)] (GB:EAZ04640.1); similar to Os07g0604600 [Oryza sativa (japonica cultivar-group)] (GB:NP_001060222.1); contains InterPro domain B12D (InterPro:IPR010530)
AT3G04890	similar to unknown protein [Arabidopsis thaliana] (TAIR:AT2G46100.1); similar to unknown [Picea sitchensis] (GB:ABK21558.1)
AT5G44410	FAD-binding domain-containing protein; similar to FAD-binding domain-containing protein [Arabidopsis thaliana] (TAIR:AT5G44440.1); similar to unnamed protein product [Vitis vinifera] (GB:CAO69910.1); contains InterPro domain FAD-binding, type 2; (InterPro:IPR016166); contains InterPro domain FAD linked oxidase, N-terminal; (InterPro:IPR006094); contains InterPro domain Oxygen oxidoreductase coval…
AT1G36370	Encodes a putative serine hydroxymethyltransferase.
AT1G08560	member of SYP11 Gene Family
AT4G38840	auxin-responsive protein, putative; similar to auxin-responsive protein, putative [Arabidopsis thaliana] (TAIR:AT2G21210.1); similar to auxin-induced SAUR-like protein [Capsicum annuum] (GB:AAM12778.1); contains InterPro domain Auxin responsive SAUR protein (InterPro:IPR003676)
AT1G22335	similar to RNA recognition motif (RRM)-containing protein [Arabidopsis thaliana] (TAIR:AT1G78260.1); similar to unnamed protein product [Tetraodon nigroviridis] (GB:CAF97972.1)
AT4G12750	sequence-specific DNA binding / transcription factor; similar to HB-1 (homeobox-1), transcription factor [Arabidopsis thaliana] (TAIR:AT1G28420.1); similar to unnamed protein product [Vitis vinifera] (GB:CAO47883.1); similar to hypothetical protein [Vitis vinifera] (GB:CAN81987.1); contains InterPro domain Homeobox; (InterPro:IPR001356)
AT3G01970	member of WRKY Transcription Factor; Group I
AT5G65840	similar to unknown protein [Arabidopsis thaliana] (TAIR:AT2G37240.1); similar to Os03g0729300 [Oryza sativa (japonica cultivar-group)] (GB:NP_001051154.1); similar to expressed protein [Oryza sativa (japonica cultivar-group)] (GB:ABF98680.1); similar to Os03g0729200 [Oryza sativa (japonica cultivar-group)] (GB:NP_001051153.1); contains InterPro domain Thioredoxin-like fold; (InterPro:IPR012336); …
AT1G68850	peroxidase, putative; Identical to Peroxidase 11 precursor (PER11) [Arabidopsis Thaliana] (GB:Q96519;GB:P93723); similar to peroxidase, putative [Arabidopsis thaliana] (TAIR:AT4G36430.1); similar to peroxidase 40 (PER40) (P40) [Arabidopsis thaliana] (TAIR:AT4G16270.1); similar to unnamed protein product [Vitis vinifera] (GB:CAO15373.1); contains InterPro domain Plant peroxidase; (InterPro:IPR0008…
AT4G26210	mitochondrial ATP synthase g subunit family protein; similar to mitochondrial ATP synthase g subunit family protein [Arabidopsis thaliana] (TAIR:AT4G29480.1); similar to unknown [Solanum tuberosum] (GB:ABA40451.1); contains InterPro domain ATPase, F0 complex, subunit G, mitochondrial; (InterPro:IPR006808)
AT1G23480	encodes a gene similar to cellulose synthase
AT2G27775	similar to binding [Arabidopsis thaliana] (TAIR:AT2G27800.1)
AT5G59910	HTB4; DNA binding; Identical to Histone H2B.11 [Arabidopsis Thaliana] (GB:P40283;GB:Q5PP00;GB:Q8LDE5;GB:Q9FJE5); similar to histone H2B, putative [Arabidopsis thaliana] (TAIR:AT2G28720.1); similar to histone H2B [Cicer arietinum] (GB:CAB88668.1); similar to unnamed protein product [Vitis vinifera] (GB:CAO21711.1); similar to unknown [Populus trichocarpa] (GB:ABK94388.1); contains InterPro domain …
AT2G47640	small nuclear ribonucleoprotein D2, putative / snRNP core protein D2, putative / Sm protein D2, putative; similar to unknown protein [Arabidopsis thaliana] (TAIR:AT3G62840.1); similar to unknown [Picea sitchensis] (GB:ABK21523.1); similar to Os05g0314100 [Oryza sativa (japonica cultivar-group)] (GB:NP_001055168.1); contains InterPro domain Like-Sm ribonucleoprotein, core; (InterPro:IPR001163); co…
AT3G25900	ATHMT-1/HMT-1; homocysteine S-methyltransferase; Identical to Homocysteine S-methyltransferase 1 (HMT-1) [Arabidopsis Thaliana] (GB:Q9SDL7); similar to HMT3 (Homocysteine S-methyltransferase 3), homocysteine S-methyltransferase [Arabidopsis thaliana] (TAIR:AT3G22740.1); similar to homocysteine methyltransferase 1 [Brassica oleracea var. italica] (GB:ABG74913.1); contains InterPro domain Homocyste…
AT5G47210	nuclear RNA-binding protein, putative; similar to nuclear RNA-binding protein, putative [Arabidopsis thaliana] (TAIR:AT4G17520.1); similar to nuclear RNA binding protein, putative [Brassica oleracea] (GB:ABD64914.1); contains InterPro domain Hyaluronan/mRNA binding protein (InterPro:IPR006861)
AT5G64580	AAA-type ATPase family protein; similar to VAR1 (VARIEGATED 1), ATP-dependent peptidase/ ATPase/ metallopeptidase [Arabidopsis thaliana] (TAIR:AT5G42270.1); similar to predicted protein [Physcomitrella patens subsp. patens] (GB:EDQ63075.1); similar to unnamed protein product [Vitis vinifera] (GB:CAO46426.1); contains InterPro domain AAA ATPase, conserved site; (InterPro:IPR003960); contains Inter…
AT4G30690	translation initiation factor 3 (IF-3) family protein; similar to translation initiation factor 3 (IF-3) family protein [Arabidopsis thaliana] (TAIR:AT2G24060.1); similar to unnamed protein product [Vitis vinifera] (GB:CAO66646.1); contains InterPro domain Initiation factor 3; (InterPro:IPR001288)
AT5G12190	RNA recognition motif (RRM)-containing protein; Identical to Pre-mRNA branch site p14-like protein [Arabidopsis Thaliana] (GB:Q9FMP4); similar to RNA recognition motif (RRM)-containing protein [Arabidopsis thaliana] (TAIR:AT2G14870.1); similar to hypothetical protein [Vitis vinifera] (GB:CAN62387.1); contains InterPro domain RNA recognition motif, RNP-1; (InterPro:IPR000504); contains InterPro do…
AT3G52140	tetratricopeptide repeat (TPR)-containing protein; similar to binding [Arabidopsis thaliana] (TAIR:AT1G15290.1); similar to predicted protein [Physcomitrella patens subsp. patens] (GB:EDQ80422.1); similar to hypothetical protein OsI_008531 [Oryza sativa (indica cultivar-group)] (GB:EAY87298.1); similar to unnamed protein product [Vitis vinifera] (GB:CAO15086.1); contains InterPro domain Tetratric…
AT1G69530	Member of Alpha-Expansin Gene Family. Naming convention from the Expansin Working Group (Kende et al, Plant Mol Bio). Involved in the formation of nematode-induced syncytia in roots of Arabidopsis thaliana.
AT3G11650	Encodes a protein whose sequence is similar to tobacco hairpin-induced gene (HIN1) and Arabidopsis non-race specific disease resistance gene (NDR1). Expression of this gene is induced by cucumber mosaic virus and spermine. Overexpression of the gene induces the expression of PR-1 gene and shows light-dependent 'speck disease-like' symptom on leaves. The gene product is localized to the chloroplast
AT2G42130	similar to unknown protein [Arabidopsis thaliana] (TAIR:AT3G58010.1); similar to unknown [Vitis pseudoreticulata] (GB:ABC69760.1)
AT3G53700	MEE40 (maternal effect embryo arrest 40); similar to pentatricopeptide (PPR) repeat-containing protein [Arabidopsis thaliana] (TAIR:AT5G64320.1); similar to hypothetical protein OsJ_011172 [Oryza sativa (japonica cultivar-group)] (GB:EAZ27689.1); similar to hypothetical protein OsI_012119 [Oryza sativa (indica cultivar-group)] (GB:EAY90886.1); similar to unnamed protein product [Vitis vinifera] (…
AT5G37780	encodes a calmodulin that is involved in thigmomorphogenesis. Gene expression is rapidly induced upon a variety of abiotic stimuli, including water spray, subirrigation, wind, touch, wounding, or darkness.
AT2G26240	Identical to UPF0136 membrane protein At2g26240 [Arabidopsis Thaliana] (GB:O64847); similar to unknown protein [Arabidopsis thaliana] (TAIR:AT3G43520.1); similar to PREDICTED: similar to MGC82997 protein [Gallus gallus] (GB:XP_419915.2); similar to Os04g0653100 [Oryza sativa (japonica cultivar-group)] (GB:NP_001054104.1); similar to Os03g0584300 [Oryza sativa (japonica cultivar-group)] (GB:NP_001…
AT1G18390	protein kinase family protein; Identical to Putative serine/threonine-protein kinase At1g18390 precursor [Arabidopsis Thaliana] (GB:P0C5E2;GB:Q9LPQ6); similar to serine/threonine protein kinase family protein [Arabidopsis thaliana] (TAIR:AT1G66880.1); similar to unnamed protein product [Vitis vinifera] (GB:CAO68095.1); contains InterPro domain Concanavalin A-like lectin/glucanase, subgroup (Inter…
AT5G11480	GTP binding; similar to EMB2001 (EMBRYO DEFECTIVE 2001), GTP binding [Arabidopsis thaliana] (TAIR:AT2G22870.1); similar to unnamed protein product [Vitis vinifera] (GB:CAO44074.1); contains InterPro domain GTP-binding; (InterPro:IPR005289); contains InterPro domain GTP-binding protein, HSR1-related; (InterPro:IPR002917)
AT3G63140	Encodes a protein with ribonuclease activity that is involved in plastid rRNA maturation.
AT3G45780	Blue-light photoreceptor. Contains a light activated serine-threonine kinase domain and LOV1 and LOV2 repeats. Mutants are defective in blue-light response. Mediates blue light-induced growth enhancements. PHOT1 and PHOT2 mediate blue light-dependent activation of the plasma membrane H+-ATPase in guard cell protoplasts. PHOT1 undergoes blue-light-dependent autophosphorylation. At least eight phos…
AT1G49600	ATRBP47A (ARABIDOPSIS THALIANA RNA-BINDING PROTEIN 47A); RNA binding; similar to ATRBP47B (RNA-BINDING PROTEIN 47B), RNA binding [Arabidopsis thaliana] (TAIR:AT3G19130.1); similar to unnamed protein product [Vitis vinifera] (GB:CAO47776.1); contains InterPro domain RNA recognition motif, RNP-1; (InterPro:IPR000504); contains InterPro domain Nucleotide-binding, alpha-beta plait; (InterPro:IPR01267…
AT2G36530	Involved in light-dependent cold tolerance and encodes an enolase.
AT1G51790	kinase; similar to leucine-rich repeat protein kinase, putative [Arabidopsis thaliana] (TAIR:AT1G51800.1); similar to light repressible receptor protein kinase [Arabidopsis thaliana] (TAIR:AT4G29990.1); similar to leucine-rich repeat protein kinase, putative [Arabidopsis thaliana] (TAIR:AT2G19210.1); similar to leaf senescence-associated receptor-like protein kinase [Phaseolus vulgaris] (GB:AAG00…
AT1G80720	mitochondrial glycoprotein family protein / MAM33 family protein; similar to mitochondrial glycoprotein family protein / MAM33 family protein [Arabidopsis thaliana] (TAIR:AT1G15870.1); similar to unnamed protein product [Vitis vinifera] (GB:CAO45048.1); contains InterPro domain Mitochondrial glycoprotein; (InterPro:IPR003428)
AT3G22630	Encodes 20S proteasome beta subunit PBD1 (PBD1).
AT2G33730	DEAD box RNA helicase, putative; Identical to DEAD-box ATP-dependent RNA helicase 21 (RH21) [Arabidopsis Thaliana] (GB:P93008); similar to DEAD box RNA helicase, putative [Arabidopsis thaliana] (TAIR:AT1G20920.2); similar to DEAD box RNA helicase, putative [Arabidopsis thaliana] (TAIR:AT1G20920.1); similar to pre-mRNA-splicing ATP-dependent RNA helicase [Chlamydomonas reinhardtii] (GB:XP_00169295…
AT3G47490	HNH endonuclease domain-containing protein; similar to HNH endonuclease domain-containing protein [Arabidopsis thaliana] (TAIR:AT1G18680.1); similar to unnamed protein product [Vitis vinifera] (GB:CAO64538.1); contains InterPro domain HNH nuclease (InterPro:IPR003615); contains InterPro domain HNH endonuclease; (InterPro:IPR002711)
AT3G12340	immunophilin, putative / FKBP-type peptidyl-prolyl cis-trans isomerase, putative, contains Pfam profile: PF00254, FKBP-type peptidyl-prolyl cis-trans isomerases
AT3G15450	similar to unknown protein [Arabidopsis thaliana] (TAIR:AT4G27450.1); similar to unknown [Glycine max] (GB:AAG00940.1); contains domain ASPARAGINE SYNTHETASE (PTHR11772); contains domain no description (G3D.3.60.20.10); contains domain N-terminal nucleophile aminohydrolases (Ntn hydrolases) (SSF56235)
AT4G26500	Sulfur acceptor that interacts with and activates the cysteine desulfurases, AtSufS in plastids and AtNifS1 in mitochondria, and both activations are vital during embryogenesis. Dual localization in mitochondria and chloroplasts. Involved in Fe-S cluster biogenesis in mitochondria and plastids. Expressed in all major tissues, with higher expression in green parts. Its expression is light-dependen…
AT3G07360	armadillo/beta-catenin repeat family protein / U-box domain-containing protein; similar to armadillo/beta-catenin repeat family protein / U-box domain-containing protein [Arabidopsis thaliana] (TAIR:AT5G18320.1); similar to unnamed protein product [Vitis vinifera] (GB:CAO38797.1); contains InterPro domain Armadillo-type fold; (InterPro:IPR016024); contains InterPro domain Armadillo (InterPro:IPR0…
AT4G13250	short-chain dehydrogenase/reductase (SDR) family protein; similar to short-chain dehydrogenase/reductase (SDR) family protein [Arabidopsis thaliana] (TAIR:AT5G04900.1); similar to Os01g0227100 [Oryza sativa (japonica cultivar-group)] (GB:NP_001042468.1); similar to unnamed protein product [Vitis vinifera] (GB:CAO65523.1); contains InterPro domain Glucose/ribitol dehydrogenase; (InterPro:IPR002347…
AT3G25230	Encodes a a high molecular weight member of the FK506 binding protein (FKBP) family. It has three FKBP12-like domains, tetratricopeptide repeats, and a putative calmodulin binding domain.
AT5G13420	transaldolase, putative; similar to unnamed protein product [Vitis vinifera] (GB:CAO68704.1); contains InterPro domain Transaldolase, bacterial/plant type (InterPro:IPR014634); contains InterPro domain Transaldolase subfamily; (InterPro:IPR004732); contains InterPro domain Transaldolase; (InterPro:IPR001585); contains InterPro domain Aldolase-type TIM barrel; (InterPro:IPR013785)
AT3G18524	Encodes a DNA mismatch repair homolog of human MutS gene, MSH6. MSH2 is involved in maintaining genome stability and repressing recombination of mismatched heteroduplexes.There are four MutS genes in Arabidopsis, MSH2, MSH3, MSH6, and MSH7, which all act as heterodimers and bind to 51-mer duplexes. MSH2 has different binding specificity to different mismatches in combination with MSH3, MSH6, or M…
AT5G26340	Encodes a protein with high affinity, hexose-specific/H+ symporter activity. The activity of the transporter appears to be negatively regulated by phosphorylation. Importantly, microarray analysis, as well as the study of the expression of this gene in mutants involved in programmed cell death (PCD) demonstrated a tight correlation between this gene's expression and PCD.
AT2G34490	Encodes a protein with C22-sterol desaturase activity. The enzyme was shown to catalyze the conversion of both 24-<i>epi</i>-campesterol and &beta;-sitosterol to brassicasterol and stigmasterol, respectively, in the presence of NADPH.
AT1G69830	Encodes a plastid-localized &#945;-amylase. Expression is reduced in the SEX4 mutant. Loss of function mutations show normal diurnal pattern of starch accumulation/degradation. Expression follows circadian rhythms.
AT4G29270	acid phosphatase class B family protein; similar to acid phosphatase class B family protein [Arabidopsis thaliana] (TAIR:AT4G29260.1); similar to unknown [Populus trichocarpa] (GB:ABK92831.1); contains InterPro domain Vegetative storage protein/acid phosphatase (InterPro:IPR014403); contains InterPro domain Plant acid phosphatase; (InterPro:IPR010028); contains InterPro domain Acid phosphatase (C…
AT4G24175	similar to OSJNBa0024J22.22 [Oryza sativa (japonica cultivar-group)] (GB:CAD37109.2); similar to Os04g0250700 [Oryza sativa (japonica cultivar-group)] (GB:NP_001052315.1); contains domain KINESIN HEAVY CHAIN (PTHR16012); contains domain KINESIN MOTOR PROTEIN 1-RELATED (PTHR16012:SF56)
AT5G48900	pectate lyase family protein; Identical to Probable pectate lyase 20 precursor [Arabidopsis Thaliana] (GB:Q93WF1;GB:Q8LDB4;GB:Q9FI81); similar to pectate lyase family protein [Arabidopsis thaliana] (TAIR:AT3G24670.1); similar to pectate lyase family protein [Arabidopsis thaliana] (TAIR:AT4G13210.1); similar to pectate lyase family protein [Arabidopsis thaliana] (TAIR:AT3G07010.1); similar to ripe…
AT5G43745	phosphotransferase-related; similar to unknown protein [Arabidopsis thaliana] (TAIR:AT5G02940.1); similar to unnamed protein product [Vitis vinifera] (GB:CAO71282.1); similar to hypothetical protein OsI_009890 [Oryza sativa (indica cultivar-group)] (GB:EAY88657.1); similar to Unknown protein [Oryza sativa (japonica cultivar-group)] (GB:AAN06856.1); contains InterPro domain Protein of unknown func…
AT5G20620	encodes a ubiquitin polyprotein.
AT5G58720	PRLI-interacting factor, putative; similar to SDE5 (SILENCING DEFECTIVE 5) [Arabidopsis thaliana] (TAIR:AT3G15390.1); similar to unnamed protein product [Vitis vinifera] (GB:CAO21457.1); contains InterPro domain Smr protein/MutS2 C-terminal (InterPro:IPR002625); contains InterPro domain Region of unknown function DUF1771 (InterPro:IPR013899); contains InterPro domain UBA-like (InterPro:IPR009060)
AT4G23810	member of WRKY Transcription Factor; Group III
AT4G02620	(VACUOLAR ATPASE SUBUNIT F); hydrogen ion transporting ATP synthase, rotational mechanism / hydrogen ion transporting ATPase, rotational mechanism; Identical to Probable vacuolar proton pump subunit F (VATF) [Arabidopsis Thaliana] (GB:Q9ZQX4); similar to hypothetical protein [Vitis vinifera] (GB:CAN63147.1); contains InterPro domain ATPase, V1 complex, subunit F, eukaryotic; (InterPro:IPR005772);…
AT3G23805	Member of a diversely expressed predicted peptide family showing sequence similarity to tobacco Rapid Alkalinization Factor (RALF), and is believed to play an essential role in the physiology of Arabidopsis. Consists of a single exon and is characterized by a conserved C-terminal motif and N-terminal signal peptide.
AT5G12470	similar to unknown protein [Arabidopsis thaliana] (TAIR:AT2G40400.2); similar to Trimeric LpxA-like [Medicago truncatula] (GB:ABE84885.1); similar to Os01g0957200 [Oryza sativa (japonica cultivar-group)] (GB:NP_001045446.1); similar to Os05g0388600 [Oryza sativa (japonica cultivar-group)] (GB:NP_001055430.1)
AT5G61520	hexose transporter, putative; Identical to Sugar transport protein 3 (STP3) [Arabidopsis Thaliana] (GB:Q8L7R8;GB:Q9ZS56); similar to STP4 (SUGAR TRANSPORTER 4), carbohydrate transmembrane transporter/ sugar:hydrogen ion symporter [Arabidopsis thaliana] (TAIR:AT3G19930.1); similar to putative hexose transporter [Vitis vinifera] (GB:AAT09978.1); contains InterPro domain General substrate transporte…
AT3G53260	Encodes phenylalanine lyase.
AT5G03555	permease, cytosine/purines, uracil, thiamine, allantoin family protein; similar to unnamed protein product [Vitis vinifera] (GB:CAO62981.1); similar to hypothetical protein [Vitis vinifera] (GB:CAN65774.1); contains InterPro domain Permease for cytosine/purines, uracil, thiamine, allantoin; (InterPro:IPR001248)
AT1G48850	EMB1144 (EMBRYO DEFECTIVE 1144); chorismate synthase; Identical to Chorismate synthase, chloroplast precursor [Arabidopsis Thaliana] (GB:P57720;GB:Q570J9;GB:Q93ZI3); similar to unknown [Populus trichocarpa] (GB:ABK95550.1); contains InterPro domain Chorismate synthase; (InterPro:IPR000453)
AT1G76590	zinc-binding family protein; similar to zinc-binding family protein [Arabidopsis thaliana] (TAIR:AT1G21000.1); similar to unknown [Populus trichocarpa x Populus deltoides] (GB:ABK96587.1); contains InterPro domain Protein of unknown function DUF597 (InterPro:IPR006734)
AT5G50375	Converts pentacyclic cyclopropyl sterols to conventional tetracyclic sterols. CPI1 function during and just after division and support gravitropism by establishing polar PIN2 localization. Required for endocytosis of PIN2
AT5G46180	ornithine delta-aminotransferase
AT1G69270	RPK1 is a leucine-rich receptor-like kinase located in the plasma membrane which is upregulated by abscisic acid, dehydration, high salt, low temperature, but not by other plant hormones. RPK1 knock-out and antisense plants show an ABA-insensitive phenotype. RPK1 plays a role in ABA-controlled cell proliferation and is a regulator of the ABA signal transduction pathway. Overexpression of the LRR …
AT4G20150	similar to Os07g0498300 [Oryza sativa (japonica cultivar-group)] (GB:NP_001059709.1); similar to unknown [Populus trichocarpa] (GB:ABK94837.1)
AT1G09310	similar to unknown protein [Arabidopsis thaliana] (TAIR:AT1G56580.1); similar to Os12g0563600 [Oryza sativa (japonica cultivar-group)] (GB:NP_001067038.1); similar to hypothetical protein [Oryza sativa (japonica cultivar-group)] (GB:BAC10818.1); similar to Os11g0683600 [Oryza sativa (japonica cultivar-group)] (GB:NP_001068462.1); contains InterPro domain Protein of unknown function DUF538; (Inter…
AT4G37040	encodes a methionine aminopeptidase
AT2G46600	calcium-binding protein, putative; similar to PBP1 (PINOID-BINDING PROTEIN 1), calcium ion binding [Arabidopsis thaliana] (TAIR:AT5G54490.1); similar to unnamed protein product [Vitis vinifera] (GB:CAO14415.1); contains InterPro domain EF-Hand type; (InterPro:IPR011992); contains InterPro domain Calcium-binding EF-hand; (InterPro:IPR002048)
AT1G20510	OPCL1 (OPC-8:0 COA LIGASE1); 4-coumarate-CoA ligase; Identical to 4-coumarate--CoA ligase-like 5 (4CLL5) [Arabidopsis Thaliana] (GB:Q84P21;GB:Q9C5H2;GB:Q9LMV8); similar to 4-coumarate--CoA ligase family protein / 4-coumaroyl-CoA synthase family protein [Arabidopsis thaliana] (TAIR:AT1G20480.1); similar to 4-coumarate--CoA ligase family protein / 4-coumaroyl-CoA synthase family protein [Arabidopsi…
AT2G06990	encodes a putative DExH-box RNA helicase that acts redundantly with HEN1, HUA1, and HUA2 in the specification of floral organ identity in the third whorl.
AT3G57290	Encodes a protein that is found in not only the eif3 complex but also in association with subunits of the COP9 signalosome. eIF3e appears to be subjected to proteasome-dependent degradation that requires the PCI domain of eIF3e. The level of eIF3e present in cells appears to affect the rate of translation.
AT5G20150	SPX (SYG1/Pho81/XPR1) domain-containing protein; similar to SPX (SYG1/Pho81/XPR1) domain-containing protein [Arabidopsis thaliana] (TAIR:AT2G26660.1); similar to hypothetical protein [Vitis vinifera] (GB:CAN70098.1); contains InterPro domain SPX, N-terminal (InterPro:IPR004331)
AT5G37360	similar to Os02g0815400 [Oryza sativa (japonica cultivar-group)] (GB:NP_001048502.1)
AT1G63000	NRS/ER (NUCLEOTIDE-RHAMNOSE SYNTHASE/EPIMERASE-REDUCTASE); similar to RHM1/ROL1 (RHAMNOSE BIOSYNTHESIS1), UDP-L-rhamnose synthase/ UDP-glucose 4,6-dehydratase/ catalytic [Arabidopsis thaliana] (TAIR:AT1G78570.1); similar to unnamed protein product [Vitis vinifera] (GB:CAO63647.1); contains InterPro domain NAD-dependent epimerase/dehydratase; (InterPro:IPR001509); contains InterPro domain NAD(P)-b…
AT5G44420	Encodes an ethylene- and jasmonate-responsive plant defensin. mRNA levels are not responsive to salicylic acid treatment; although jasmonate and salicylic acid can act synergistically to enhance the expression of this gene.
AT4G05400	similar to unknown protein [Arabidopsis thaliana] (TAIR:AT4G21140.1); similar to Os01g0511200 [Oryza sativa (japonica cultivar-group)] (GB:NP_001043171.1)
AT1G49780	U-box domain-containing protein; similar to U-box domain-containing protein [Arabidopsis thaliana] (TAIR:AT3G19380.1); similar to U-box domain-containing protein [Brassica rapa] (GB:ABV89622.1); contains InterPro domain Armadillo-type fold; (InterPro:IPR016024); contains InterPro domain Zinc finger, RING/FYVE/PHD-type (InterPro:IPR013083); contains InterPro domain Armadillo-like helical; (InterPr…
AT5G20700	senescence-associated protein-related; similar to senescence-associated protein-related [Arabidopsis thaliana] (TAIR:AT1G74940.1); similar to unknown [Populus trichocarpa] (GB:ABK92901.1); contains InterPro domain Protein of unknown function DUF581 (InterPro:IPR007650)
AT3G19480	D-3-phosphoglycerate dehydrogenase, putative / 3-PGDH, putative; similar to PGDH (3-PHOSPHOGLYCERATE DEHYDROGENASE), phosphoglycerate dehydrogenase [Arabidopsis thaliana] (TAIR:AT1G17745.1); similar to EDA9 (embryo sac development arrest 9), NAD binding / amino acid binding / binding / catalytic/ cofactor binding / oxidoreductase, acting on the CH-OH group of donors, NAD or NADP as acceptor / pho…
AT1G06110	SKIP16 (SKP1/ASK-INTERACTING PROTEIN 16); protein binding; similar to Os11g0265200 [Oryza sativa (japonica cultivar-group)] (GB:NP_001067658.1); similar to expressed protein [Oryza sativa (japonica cultivar-group)] (GB:AAX96082.1); contains InterPro domain ApaG (InterPro:IPR007474)
AT4G11120	translation elongation factor Ts (EF-Ts), putative; similar to EMB2726 (EMBRYO DEFECTIVE 2726), translation elongation factor [Arabidopsis thaliana] (TAIR:AT4G29060.1); similar to ethylene-responsive elongation factor EF-Ts precursor [Lycopersicon esculentum] (GB:AAD46403.1); contains InterPro domain Translation elongation factor EFTs/EF1B; (InterPro:IPR001816); contains InterPro domain UBA-like …
AT5G46450	disease resistance protein (TIR-NBS-LRR class), putative; similar to disease resistance protein (TIR-NBS-LRR class), putative [Arabidopsis thaliana] (TAIR:AT4G08450.1); similar to disease resistance protein (TIR-NBS-LRR class), putative [Arabidopsis thaliana] (TAIR:AT5G46470.1); similar to ATP binding / nucleoside-triphosphatase/ nucleotide binding / protein binding / transmembrane receptor [Arab…
AT1G03160	A new plant-specific member of the dynamin superfamily; defines a new protein class within the dynamin superfamily of membrane remodeling GTPases that regulates organization of the thylakoid network in plants. Targeted to chloroplasts and associated with thylakoid and envelope membranes as punctate structures. Knockout mutants have abnormalities in chloroplast and thylakoid morphology, including …
AT5G47910	NADPH/respiratory burst oxidase protein D (RbohD).Interacts with AtrbohF gene to fine tune the spatial control of ROI production and hypersensitive response to cell in and around infection site.
AT5G44020	acid phosphatase class B family protein; similar to acid phosphatase class B family protein [Arabidopsis thaliana] (TAIR:AT1G04040.1); similar to unknown [Populus trichocarpa] (GB:ABK93764.1); contains InterPro domain Vegetative storage protein/acid phosphatase (InterPro:IPR014403); contains InterPro domain Plant acid phosphatase; (InterPro:IPR010028); contains InterPro domain Acid phosphatase (C…
AT4G05150	octicosapeptide/Phox/Bem1p (PB1) domain-containing protein; similar to octicosapeptide/Phox/Bem1p (PB1) domain-containing protein [Arabidopsis thaliana] (TAIR:AT2G01190.1); similar to hypothetical protein [Vitis vinifera] (GB:CAN65141.1); similar to unnamed protein product [Vitis vinifera] (GB:CAO40679.1); contains InterPro domain Octicosapeptide/Phox/Bem1p (InterPro:IPR000270)
AT4G33150	is a splice variant of the LKR/SDH locus. It encodes a bifunctional polypeptide lysine-ketoglutarate reductase and saccharopine dehydrogenase involved in lysine degradation. There is another splice variant that encodes a mono saccharopine dehydrogenase protein. Gene expression is induced by abscisic acid, jasmonate, and under sucrose starvation.
AT1G75990	26S proteasome regulatory subunit S3, putative (RPN3); Identical to Probable 26S proteasome non-ATPase regulatory subunit 3b [Arabidopsis Thaliana] (GB:Q9LQR8); similar to EMB2719 (EMBRYO DEFECTIVE 2719) [Arabidopsis thaliana] (TAIR:AT1G20200.1); similar to Probable 26S proteasome non-ATPase regulatory subunit 3 (26S proteasome subunit S3) (Nuclear antigen 21D7) (GB:Q06364); similar to unnamed pr…
AT3G16640	Encodes a protein homologous to TRANSCRIPTIONALLY CONTROLLED TUMOR PROTEIN (TCTP).
AT4G28660	Similar to PsbW subunit of photosystem II.
AT1G50320	encodes a prokaryotic thioredoxin
AT1G73630	calcium-binding protein, putative; similar to calcium-binding protein, putative [Arabidopsis thaliana] (TAIR:AT1G18210.1); similar to calcium-binding protein, putative [Arabidopsis thaliana] (TAIR:AT1G18210.2); similar to calcium binding protein [Sesbania rostrata] (GB:CAC43238.1); contains InterPro domain EF-Hand type; (InterPro:IPR011992); contains InterPro domain Calcium-binding EF-hand; (Inte…
AT1G59760	ATP-dependent RNA helicase, putative; similar to HEN2 (HUA ENHANCER 2), ATP-dependent helicase [Arabidopsis thaliana] (TAIR:AT2G06990.1); similar to hypothetical protein OsI_036736 [Oryza sativa (indica cultivar-group)] (GB:EAY82777.1); similar to hypothetical protein OsJ_034372 [Oryza sativa (japonica cultivar-group)] (GB:EAZ20163.1); similar to unnamed protein product [Vitis vinifera] (GB:CAO67…
AT2G47550	pectinesterase family protein; similar to ATPMEPCRB, pectinesterase [Arabidopsis thaliana] (TAIR:AT4G02330.1); similar to pectinesterase family protein [Arabidopsis thaliana] (TAIR:AT1G02810.1); similar to unnamed protein product [Vitis vinifera] (GB:CAO40042.1); similar to papillar cell-specific pectin methylesterase-like protein [Brassica napus] (GB:AAK84428.1); contains InterPro domain Pectin …
AT3G27060	Encodes one of the 3 ribonucleotide reductase (RNR) small subunit genes. TSO2 transcription occurs predominantly at the S-phase of the cell cycle and its expression pattern is consistent with its role in dNDP biosynthesis during DNA replication in actively dividing cells. Critical for cell cycle progression, DNA damage repair and plant development.
AT3G49260	IQD21 (IQ-DOMAIN 21, IQ-domain 21); calmodulin binding; similar to IQD5 (IQ-domain 5), calmodulin binding [Arabidopsis thaliana] (TAIR:AT3G22190.1); similar to unnamed protein product [Vitis vinifera] (GB:CAO48646.1); contains InterPro domain IQ calmodulin-binding region (InterPro:IPR000048)
AT1G15690	Encodes a H(+)-translocating (pyrophosphate-energized) inorganic pyrophosphatase (H(+)-PPase; EC 3.6.1.1) located in the vacuolar membrane. Expression is found in all tissues examined, including meristems and floral organ primordium. Expression is particularly enhanced in pollen, and is repressed by light. Over expression and loss of function phenotypes suggest AVP1 is involved in regulation of a…
AT5G54290	cytochrome c biogenesis protein family; similar to c-type cytochrome biogenesis protein [Descurainia sophia] (GB:AAQ95739.1); contains InterPro domain Cytochrome c assembly protein, transmembrane region; (InterPro:IPR003834)
AT1G73530	RNA recognition motif (RRM)-containing protein; similar to RNA recognition motif (RRM)-containing protein [Arabidopsis thaliana] (TAIR:AT5G54580.1); similar to unnamed protein product [Vitis vinifera] (GB:CAO63240.1); contains InterPro domain RNA recognition motif, RNP-1; (InterPro:IPR000504); contains InterPro domain Nucleotide-binding, alpha-beta plait; (InterPro:IPR012677)
AT5G08430	SWIB complex BAF60b domain-containing protein / plus-3 domain-containing protein / GYF domain-containing protein; Identical to Uncharacterized protein At5g08430 [Arabidopsis Thaliana] (GB:Q9FT92); similar to zinc finger (C3HC4 type RING finger) family protein [Arabidopsis thaliana] (TAIR:AT5G63700.1); similar to hypothetical protein OsJ_017826 [Oryza sativa (japonica cultivar-group)] (GB:EAZ34343…
AT1G69840	band 7 family protein; similar to band 7 family protein [Arabidopsis thaliana] (TAIR:AT5G62740.1); similar to hypersensitive-induced response protein [Cucumis sativus] (GB:AAQ72788.1); contains InterPro domain Band 7 protein (InterPro:IPR001107)
AT2G22510	hydroxyproline-rich glycoprotein family protein
AT1G22885	unknown protein
AT2G20270	glutaredoxin family protein; Identical to Monothiol glutaredoxin-S12, chloroplast precursor (GRXS12) [Arabidopsis Thaliana] (GB:Q8LBS4;GB:Q9SK75); similar to glutaredoxin family protein [Arabidopsis thaliana] (TAIR:AT4G28730.1); similar to unknown [Populus trichocarpa] (GB:ABK93540.1); contains InterPro domain Thioredoxin-like fold (InterPro:IPR012336); contains InterPro domain Glutaredoxin, euka…
AT5G10390	histone H3; Identical to Histone H3.2 (HTR1) [Arabidopsis Thaliana] (GB:P59226); similar to histone H3 [Arabidopsis thaliana] (TAIR:AT5G65360.1); similar to histone H3 [Arabidopsis thaliana] (TAIR:AT5G10400.1); similar to histone H3 [Arabidopsis thaliana] (TAIR:AT3G27360.1); similar to Histone H3.2 (GB:P68427); similar to histone H3 (H3-1.1) (GB:AAA32655.1); similar to histone 3 (GB:AAA33907.1); …
AT4G21960	Encodes AT4g21960 (AT4g21960/T8O5_170).
AT4G23460	beta-adaptin, putative; similar to beta-adaptin, putative [Arabidopsis thaliana] (TAIR:AT4G11380.1); similar to hypothetical protein OsJ_010430 [Oryza sativa (japonica cultivar-group)] (GB:EAZ26947.1); similar to Adapter-related protein complex 1 beta 1 subunit, putative, expressed [Oryza sativa (japonica cultivar-group)] (GB:ABF96009.1); similar to unnamed protein product [Vitis vinifera] (GB:CA…
AT1G07830	ribosomal protein L29 family protein; similar to unknown [Populus trichocarpa] (GB:ABK93723.1); contains InterPro domain Ribosomal protein L47, mitochondrial; (InterPro:IPR010729); contains InterPro domain Ribosomal protein L29; (InterPro:IPR001854)
AT4G26400	zinc finger (C3HC4-type RING finger) family protein; similar to zinc finger (C3HC4-type RING finger) family protein [Arabidopsis thaliana] (TAIR:AT5G56340.1); similar to unnamed protein product [Vitis vinifera] (GB:CAO22124.1); contains InterPro domain Zinc finger, RING/FYVE/PHD-type (InterPro:IPR013083); contains InterPro domain Zinc finger, RING-type; (InterPro:IPR001841)
AT5G05010	clathrin adaptor complexes medium subunit-related; Identical to Coatomer subunit delta [Arabidopsis Thaliana] (GB:Q93Y22;GB:Q56WY5;GB:Q93Y42;GB:Q9FF73); similar to unnamed protein product [Vitis vinifera] (GB:CAO41963.1); similar to hypothetical protein [Vitis vinifera] (GB:CAN60953.1); contains InterPro domain Longin-like; (InterPro:IPR011012); contains InterPro domain Clathrin adaptor, mu subun…
AT5G11520	Encodes the chloroplastic isozyme of aspartate aminotransferase. Involved in aspartate biosynthesis and nitrogen metabolism. mRNA is expressed in senescing leaves.
AT5G19620	AtOEP80 is paralog to the chloroplastic protein translocation channel Toc75
AT3G55120	Catalyzes the conversion of chalcones into flavanones. Required for the accumulation of purple anthocyanins in leaves and stems.
AT3G48720	transferase family protein; similar to transferase family protein [Arabidopsis thaliana] (TAIR:AT5G63560.1); similar to unnamed protein product [Vitis vinifera] (GB:CAO68331.1); contains InterPro domain Transferase (InterPro:IPR003480)
AT4G24610	similar to unknown protein [Arabidopsis thaliana] (TAIR:AT5G65440.1); similar to unknown protein [Arabidopsis thaliana] (TAIR:AT5G48310.1); similar to Os02g0760200 [Oryza sativa (japonica cultivar-group)] (GB:NP_001048187.1); similar to Os02g0198400 [Oryza sativa (japonica cultivar-group)] (GB:NP_001046207.1); similar to unknown protein [Oryza sativa (japonica cultivar-group)] (GB:BAD19403.1); co…
AT1G14410	Encodes a homolog of the potato p24 protein. Binds single strand telomeric repeats. Negatively regulates telomerase activity and telomere length.
AT2G44370	DC1 domain-containing protein; similar to DC1 domain-containing protein [Arabidopsis thaliana] (TAIR:AT2G17740.1); similar to unnamed protein product [Vitis vinifera] (GB:CAO67189.1); contains InterPro domain C1-like (InterPro:IPR011424); contains InterPro domain DC1 (InterPro:IPR004146)
AT3G03330	short-chain dehydrogenase/reductase (SDR) family protein; similar to short-chain dehydrogenase/reductase (SDR) family protein [Arabidopsis thaliana] (TAIR:AT3G03350.1); similar to hypothetical protein [Vitis vinifera] (GB:CAN68791.1); contains InterPro domain Glucose/ribitol dehydrogenase; (InterPro:IPR002347); contains InterPro domain Short-chain dehydrogenase/reductase SDR; (InterPro:IPR002198)…
AT4G26120	ankyrin repeat family protein / BTB/POZ domain-containing protein; similar to NPR1 (NONEXPRESSER OF PR GENES 1), protein binding [Arabidopsis thaliana] (TAIR:AT1G64280.1); similar to putative NPR1 transcriptional factor [Brassica juncea] (GB:AAV52267.1); contains InterPro domain BTB/POZ fold; (InterPro:IPR011333); contains InterPro domain BTB/POZ-like; (InterPro:IPR000210); contains InterPro doma…
AT2G43430	glyoxalase II mitochondrial isozyme (Glx2-1) mRNA, nuclear
AT3G04400	EMB2171 (EMBRYO DEFECTIVE 2171); structural constituent of ribosome; Identical to 60S ribosomal protein L23 (RPL23C) [Arabidopsis Thaliana] (GB:P49690;GB:Q8L8P0;GB:Q9SDB5); similar to 60S ribosomal protein L23 (RPL23A) [Arabidopsis thaliana] (TAIR:AT1G04480.1); similar to 60S ribosomal protein L23 (RPL23B) [Arabidopsis thaliana] (TAIR:AT2G33370.1); similar to ribosomal protein L17 [Castanea sativ…
AT4G05520	Encodes AtEHD2, one of the Arabidopsis Eps15 homology domain proteins involved in endocytosis (AtEHD1, At3g20290).
AT2G28900	Encodes AtOEP16, a 16-KDa plastid outer membrane protein involved in plastid import of protochlorophyllide oxidoreductase A. Predominantly expressed in leaves and is also inducible by cold treatment.
AT3G18780	Encodes an actin that is constitutively expressed in vegetative structures but not pollen.
AT5G17010	sugar transporter family protein; Identical to D-xylose-proton symporter-like 2 [Arabidopsis Thaliana] (GB:Q6AWX0;GB:Q9LFK1); similar to ATVGT1 (ARABIDOPSIS THALIANA VACUOLAR GLUCOSE TRANSPORTER 1), carbohydrate transmembrane transporter/ fructose transmembrane transporter/ glucose transmembrane transporter/ sugar:hydrogen ion symporter [Arabidopsis thaliana] (TAIR:AT3G03090.1); similar to unknow…
AT1G71697	Encodes choline kinase. mRNA levels are increased in response to wounding.
AT4G14070	Plastidic acyl activating enzyme involved in the elongation of exogenous medium-chain fatty acids to 16- and 18-carbon fatty acids.
AT5G51940	DNA-directed RNA polymerase II, putative; similar to DNA-directed RNA polymerase II, putative [Arabidopsis thaliana] (TAIR:AT2G04630.1); similar to DNA-directed RNA polymerase, 14 to 18 kDa subunit [Medicago truncatula] (GB:ABN08140.1); contains InterPro domain RNA polymerase Rpb6; (InterPro:IPR006110); contains InterPro domain DNA-directed RNA polymerase, 14 to 18 kDa subunit; (InterPro:IPR00611…
AT4G17280	auxin-responsive family protein; similar to auxin-responsive protein, putative [Arabidopsis thaliana] (TAIR:AT5G47530.1); similar to hypothetical protein 31.t00023 [Brassica oleracea] (GB:ABD65115.1); contains InterPro domain Cytochrome b561 / ferric reductase transmembrane (InterPro:IPR006593); contains InterPro domain Protein of unknown function DUF568, DOMON-like (InterPro:IPR007613); contains…
AT1G21500	similar to conserved hypothetical protein [Medicago truncatula] (GB:ABE83904.1)
AT1G32790	RNA-binding protein, putative, similar to RNA-binding protein GB:CAB40027 GI:4539439 from (Arabidopsis thaliana).Member of a family of PAB2 binding domain proteins.
AT3G22660	rRNA processing protein-related; Identical to Probable rRNA-processing protein EBP2 homolog [Arabidopsis Thaliana] (GB:Q9LUJ5); similar to Os07g0475800 [Oryza sativa (japonica cultivar-group)] (GB:NP_001059623.1); similar to hypothetical protein OsI_025068 [Oryza sativa (indica cultivar-group)] (GB:EAZ03836.1); contains InterPro domain Eukaryotic rRNA processing (InterPro:IPR008610)
AT5G27950	kinesin motor protein-related; similar to microtubule motor [Arabidopsis thaliana] (TAIR:AT1G55550.1); similar to BY-2 kinesin-like protein 5 [Nicotiana tabacum] (GB:BAB40709.1); contains InterPro domain Kinesin, motor region; (InterPro:IPR001752)
AT1G04550	IAA12/BDL plays a role in auxin-mediated processes of apical-basal patterning in the embryo. bdl mutants lack a primary root meristem
AT5G26830	Encodes a dual-targeted threonyl-tRNA synthetase found in both the chloroplast and mitochondrion.
AT3G59040	pentatricopeptide (PPR) repeat-containing protein; similar to pentatricopeptide (PPR) repeat-containing protein [Arabidopsis thaliana] (TAIR:AT5G02860.1); similar to Os08g0191900 [Oryza sativa (japonica cultivar-group)] (GB:NP_001061174.1); similar to hypothetical protein OsI_027103 [Oryza sativa (indica cultivar-group)] (GB:EAZ05871.1); similar to unnamed protein product [Vitis vinifera] (GB:CAO…
AT2G39850	subtilase; similar to subtilase family protein [Arabidopsis thaliana] (TAIR:AT5G59190.1); similar to hypothetical protein [Vitis vinifera] (GB:CAN72966.1); contains InterPro domain Peptidase S8 and S53, subtilisin, kexin, sedolisin; (InterPro:IPR000209); contains InterPro domain Proteinase inhibitor I9, subtilisin propeptide; (InterPro:IPR010259); contains InterPro domain Peptidase S8, subtilisin…
AT5G61210	membrane localized t-SNARE SNAP25 homologue, probably involved in cytokinesis and cell plate formation
AT4G15470	similar to glutamate binding [Arabidopsis thaliana] (TAIR:AT1G03070.1); similar to Os05g0402300 [Oryza sativa (japonica cultivar-group)] (GB:NP_001055493.1); similar to putative receptor associated protein [Capsicum chinense] (GB:CAI53895.2); contains InterPro domain Protein of unknown function UPF0005; (InterPro:IPR006214)
AT1G04400	Blue light receptor mediating blue-light regulated cotyledon expansion and flowering time. Positive regulator of the flowering-time gene CONSTANS. This gene possesses a light-induced CNT2 N-terminal homodimerisation domain.Involved in blue-light induced stomatal opening. Involved in triggering chromatin decondensation. An 80-residue motif (NC80) is sufficient to confer CRY2's physiological functi…
AT1G34130	Encodes homolog of yeast STT3, a subunit of oligosaccharyltransferase.
AT3G08710	ATH9 (thioredoxin H-type 9); thiol-disulfide exchange intermediate; similar to thioredoxin family protein [Arabidopsis thaliana] (TAIR:AT2G40790.1); similar to hypothetical protein [Vitis vinifera] (GB:CAN75870.1); similar to unnamed protein product [Vitis vinifera] (GB:CAO18319.1); contains InterPro domain Thioredoxin family (InterPro:IPR015467); contains InterPro domain Thioredoxin-like fold (I…
AT1G05070	similar to unknown protein [Arabidopsis thaliana] (TAIR:AT2G32580.1); similar to unknown protein [Phytophthora sojae] (GB:AAO24648.1); contains InterPro domain Protein of unknown function DUF1068; (InterPro:IPR010471)
AT2G19310	similar to HSP18.2 (HEAT SHOCK PROTEIN 18.2) [Arabidopsis thaliana] (TAIR:AT5G59720.1); similar to low molecular weight heat-shock protein [Corylus avellana] (GB:AAD15628.1); similar to 18.5 kDa class I heat shock protein (HSP 18.5) (GB:P05478); contains InterPro domain HSP20-like chaperone; (InterPro:IPR008978)
AT3G15950	Similar to TSK-associating protein 1 (TSA1), contains 10 EFE repeats, a novel repeat sequence unique to plants. Expressed preferentially in the roots.Protein is localized to ER bodies- an endoplasmic reticulum derived structure. Loss of function mutations lack ER bodies.
AT3G26410	methyltransferase/ nucleic acid binding; similar to unknown [Populus trichocarpa] (GB:ABK95153.1); similar to unnamed protein product [Vitis vinifera] (GB:CAO43446.1); similar to hypothetical protein [Vitis vinifera] (GB:CAN78018.1); contains InterPro domain tRNA guanosine-2&apos; (InterPro:IPR016691); contains InterPro domain Putative RNA methylase (InterPro:IPR000241); contains InterPro domain …
AT1G76310	core cell cycle genes
AT3G06030	NPK1-related protein kinase 3
AT3G60770	40S ribosomal protein S13 (RPS13A); Identical to 40S ribosomal protein S13-1 (RPS13A) [Arabidopsis Thaliana] (GB:P59223;GB:P49203;GB:Q93V69;GB:Q93WJ4;GB:Q9LZY6); similar to ATRPS13A (RIBOSOMAL PROTEIN S13A), structural constituent of ribosome [Arabidopsis thaliana] (TAIR:AT4G00100.1); similar to cytoplasmic ribosomal protein S13 [Panax ginseng] (GB:BAA96366.1); contains InterPro domain Ribosomal …
AT1G75800	pathogenesis-related thaumatin family protein; similar to pathogenesis-related thaumatin family protein [Arabidopsis thaliana] (TAIR:AT1G20030.2); similar to pathogenesis-related thaumatin family protein [Brassica rapa] (GB:ABV89616.1); contains InterPro domain Thaumatin, pathogenesis-related (InterPro:IPR001938)
AT1G23400	ATCAF2/CAF2 (ARABIDOPSIS THALIANA HOMOLOG OF MAIZE CAF2); Identical to CRS2-associated factor 2, chloroplast precursor [Arabidopsis Thaliana] (GB:Q9LDA9); similar to unknown protein [Arabidopsis thaliana] (TAIR:AT2G20020.1); similar to unnamed protein product [Vitis vinifera] (GB:CAO66095.1); contains InterPro domain CRS1/YhbY (InterPro:IPR001890)
AT1G30610	EMB2279 (EMBRYO DEFECTIVE 2279); similar to EMB1408 (EMBRYO DEFECTIVE 1408) [Arabidopsis thaliana] (TAIR:AT5G67570.1); similar to unnamed protein product [Vitis vinifera] (GB:CAO42612.1); similar to hypothetical protein OsI_003191 [Oryza sativa (indica cultivar-group)] (GB:EAY75344.1); similar to hypothetical protein OsJ_002887 [Oryza sativa (japonica cultivar-group)] (GB:EAZ13062.1); contains In…
AT4G11160	translation initiation factor IF-2, mitochondrial, putative; similar to FUG1 (FU-GAERI1), translation initiation factor [Arabidopsis thaliana] (TAIR:AT1G17220.1); similar to Os09g0515500 [Oryza sativa (japonica cultivar-group)] (GB:NP_001063668.1); similar to hypothetical protein OsI_030980 [Oryza sativa (indica cultivar-group)] (GB:EAZ09748.1); contains InterPro domain Small GTP-binding protein;…
AT2G38270	Encodes protein homologous to CXIP1. CXIP1 is a PICOT domain containing protein interacts with CAX1, a high capacity calcium transporter. However, CXP2 does not interact with CAX1 and only moderately activates another calcium transporter CAX4.
AT1G71980	protease-associated zinc finger (C3HC4-type RING finger) family protein; similar to peptidase/ protein binding / zinc ion binding [Arabidopsis thaliana] (TAIR:AT4G09560.1); similar to unnamed protein product [Vitis vinifera] (GB:CAO15460.1); contains InterPro domain Protease-associated PA (InterPro:IPR003137); contains InterPro domain Zinc finger, RING/FYVE/PHD-type (InterPro:IPR013083); contains…
ATCG01070	NADH dehydrogenase ND4L
AT5G51545	Encodes LPA2 (low psii accumulation2), an intrinsic thylakoid membrane protein required for efficient assembly of Photosystem II.
AT3G47650	bundle-sheath defective protein 2 family / bsd2 family; similar to hypothetical protein [Vitis vinifera] (GB:CAN62523.1); contains InterPro domain Heat shock protein DnaJ, cysteine-rich region; (InterPro:IPR001305)
AT4G05070	unknown protein
AT2G32450	calcium-binding EF hand family protein; Identical to Uncharacterized TPR repeat-containing protein At2g32450 [Arabidopsis Thaliana] (GB:Q8S8L9); similar to calcium-binding EF hand family protein [Arabidopsis thaliana] (TAIR:AT1G05150.1); similar to unnamed protein product [Vitis vinifera] (GB:CAO61050.1); similar to hypothetical protein OsI_010581 [Oryza sativa (indica cultivar-group)] (GB:EAY893…
AT4G30720	oxidoreductase; similar to hypothetical protein OsJ_017778 [Oryza sativa (japonica cultivar-group)] (GB:EAZ34295.1); similar to unnamed protein product [Vitis vinifera] (GB:CAO68211.1); similar to hypothetical protein OsI_019271 [Oryza sativa (indica cultivar-group)] (GB:EAY98038.1); contains InterPro domain Adrenodoxin reductase; (InterPro:IPR000759); contains InterPro domain FAD dependent oxido…
AT4G24350	phosphorylase family protein; similar to phosphorylase family protein [Arabidopsis thaliana] (TAIR:AT4G24340.1); similar to unnamed protein product [Vitis vinifera] (GB:CAO17977.1); contains InterPro domain Nucleoside phosphorylase; (InterPro:IPR000845)
AT4G04610	Encodes a protein disulfide isomerase-like (PDIL) protein, a member of a multigene family within the thioredoxin (TRX) superfamily. This protein also belongs to the adenosine 5'-phosphosulfate reductase-like (APRL) group.
AT5G58330	malate dehydrogenase (NADP), chloroplast, putative; similar to malate dehydrogenase, cytosolic, putative [Arabidopsis thaliana] (TAIR:AT5G56720.1); similar to Malate dehydrogenase [NADP], chloroplast precursor (NADP-MDH) (GB:O48902); contains InterPro domain Lactate dehydrogenase/glycoside hydrolase, family 4, C-terminal; (InterPro:IPR015955); contains InterPro domain Lactate/malate dehydrogenase…
AT5G14780	Encodes a NAD-dependent formate dehydrogenase.
AT1G72320	APUM23 (ARABIDOPSIS PUMILIO 23); RNA binding; similar to unnamed protein product [Vitis vinifera] (GB:CAO45541.1); similar to hypothetical protein [Vitis vinifera] (GB:CAN79607.1); contains InterPro domain Armadillo-type fold; (InterPro:IPR016024); contains InterPro domain Pumilio RNA-binding region; (InterPro:IPR001313); contains InterPro domain Armadillo-like helical; (InterPro:IPR011989)
AT1G11720	Encodes a starch synthase that in addition to its role in starch biosynthesis also has a negative regulatory function in the biosynthesis of transient starch. The protein apparently contains a starch-binding domain (SBD).
AT1G21065	similar to Protein of unknown function UPF0047 [Medicago truncatula] (GB:ABC75362.1); contains InterPro domain Protein of unknown function UPF0047; (InterPro:IPR001602)
AT5G24120	Encodes a specialized sigma factor that functions in regulation of plastid genes and is responsible for the light-dependent transcription at the psbD LRP. Activation of SIG5 is dependent upon blue light and mediated by cryptochromes.
AT3G25140	Quasimodo1, encodes a glycosyltransferase, involved in homogalacturonan biosynthesis; mutant shows cell adhesion defect and lower wall uronic acid content.
AT1G63840	zinc finger (C3HC4-type RING finger) family protein; similar to zinc finger (C3HC4-type RING finger) family protein [Arabidopsis thaliana] (TAIR:AT5G41400.1); similar to At1g63840-like protein [Arabidopsis lyrata] (GB:AAZ73388.1); contains InterPro domain Zinc finger, RING/FYVE/PHD-type (InterPro:IPR013083); contains InterPro domain Zinc finger, RING-type; (InterPro:IPR001841)
AT1G55960	similar to unknown protein [Arabidopsis thaliana] (TAIR:AT3G13062.1); similar to Lipid-binding START [Medicago truncatula] (GB:ABE91086.1); contains InterPro domain Lipid-binding START; (InterPro:IPR002913)
AT2G17120	LYM2 (LYSM DOMAIN GPI-ANCHORED PROTEIN 2 PRECURSOR); Identical to LysM domain-containing GPI-anchored protein 2 precursor [Arabidopsis Thaliana] (GB:O23006;GB:Q8L9K9); similar to LYM1 (LYSM DOMAIN GPI-ANCHORED PROTEIN 1 PRECURSOR) [Arabidopsis thaliana] (TAIR:AT1G21880.2); similar to Erwinia induced protein 1 [Solanum tuberosum] (GB:AAO32065.1); contains InterPro domain Peptidoglycan-binding LysM…
AT3G13790	Encodes a protein with invertase activity.
AT1G09390	GDSL-motif lipase/hydrolase family protein; similar to GDSL-motif lipase/hydrolase family protein [Arabidopsis thaliana] (TAIR:AT1G56670.1); similar to unnamed protein product [Vitis vinifera] (GB:CAO17380.1); contains InterPro domain Lipase, GDSL; (InterPro:IPR001087)
AT2G22990	sinapoylglucose:malate sinapoyltransferase. Catalyzes the formation of sinapoylmalate from sinapoylglucose. Mutants accumulate excess sinapoylglucose.
AT4G10470	similar to unknown protein [Arabidopsis thaliana] (TAIR:AT1G33050.1)
AT3G02730	ATF1/TRXF1 (THIOREDOXIN F-TYPE 1); thiol-disulfide exchange intermediate; Identical to Thioredoxin F-type 1, chloroplast precursor [Arabidopsis Thaliana] (GB:Q9XFH8;GB:Q9M8R5); similar to ATF2/TRXF2 (THIOREDOXIN F2), thiol-disulfide exchange intermediate [Arabidopsis thaliana] (TAIR:AT5G16400.1); similar to Thioredoxin F-type, chloroplast precursor (Trx-F) (GB:O48897); contains InterPro domain Th…
AT4G24280	CPHSC70-1 (chloroplast heat shock protein 70-1); ATP binding / unfolded protein binding; similar to MTHSC70-1 (mitochondrial heat shock protein 70-1), ATP binding / unfolded protein binding [Arabidopsis thaliana] (TAIR:AT4G37910.1); similar to mtHSC70-2 (HEAT SHOCK PROTEIN 70), ATP binding / unfolded protein binding [Arabidopsis thaliana] (TAIR:AT5G09590.1); similar to cpHSC70-2 (HEAT SHOCK PROTE…
AT1G70310	Spermidine synthase.
AT4G30210	Encodes NADPH-cytochrome P450 reductase that catalyzes the first oxidative step of the phenylpropanoid general pathway.
AT1G56300	DNAJ heat shock N-terminal domain-containing protein; similar to DNAJ heat shock N-terminal domain-containing protein [Arabidopsis thaliana] (TAIR:AT1G71000.1); similar to DnaJ-like protein [Glycine max] (GB:AAM23263.1); contains InterPro domain Heat shock protein DnaJ, N-terminal; (InterPro:IPR001623); contains InterPro domain Molecular chaperone, heat shock protein, Hsp40, DnaJ (InterPro:IPR015…
AT1G49670	ARP protein (REF); similar to oxidoreductase, zinc-binding dehydrogenase family protein [Arabidopsis thaliana] (TAIR:AT3G56460.1); similar to hypothetical protein OsI_030620 [Oryza sativa (indica cultivar-group)] (GB:EAZ09388.1); similar to unnamed protein product [Vitis vinifera] (GB:CAO47793.1); similar to hypothetical protein OsJ_028486 [Oryza sativa (japonica cultivar-group)] (GB:EAZ45003.1);…
AT5G10350	polyadenylate-binding protein family protein / PABP family protein; similar to polyadenylate-binding protein family protein / PABP family protein [Arabidopsis thaliana] (TAIR:AT5G65260.1); similar to poly(A)-binding protein II-like [Brassica rapa] (GB:ABL97957.1); contains InterPro domain RNA recognition motif, RNP-1; (InterPro:IPR000504); contains InterPro domain Nucleotide-binding, alpha-beta p…
AT4G27500	interacts with H+-ATPase, and regulates its activity
AT4G32320	Encodes a cytosolic ascorbate peroxidase APX6. Ascorbate peroxidases are enzymes that scavenge hydrogen peroxide in plant cells. Eight types of APX have been described for Arabidopsis: three cytosolic (APX1, APX2, APX6), two chloroplastic types (stromal sAPX, thylakoid tAPX), and three microsomal (APX3, APX4, APX5) isoforms.
AT3G57480	zinc finger (C2H2 type, AN1-like) family protein; Identical to Zinc finger AN1 and C2H2 domain-containing stress-associated protein 13 (SAP13) [Arabidopsis Thaliana] (GB:Q9SCM4); similar to zinc finger (C2H2 type, AN1-like) family protein [Arabidopsis thaliana] (TAIR:AT2G41835.1); similar to putative zinc finger protein [Cucumis sativus] (GB:CAI30888.1); contains InterPro domain Zinc finger, C2H2…
AT2G47800	Encodes a plasma membrane localized ATPase transporter involved in multidrug transport. The expression of this gene is upregulated by herbicide safeners such as benoxacor, fluxofenim and fenclorim.
AT5G48630	cyclin family protein; Identical to Cyclin-C1-2 (CYCC1-2) [Arabidopsis Thaliana] (GB:Q9FJK7); similar to cyclin family protein [Arabidopsis thaliana] (TAIR:AT5G48640.1); similar to unknown [Populus trichocarpa] (GB:ABK96032.1); contains InterPro domain Cyclin (InterPro:IPR006670); contains InterPro domain Cyclin-related (InterPro:IPR013763); contains InterPro domain Transcription regulator cyclin…
AT5G61170	40S ribosomal protein S19 (RPS19C); Identical to 40S ribosomal protein S19-3 (RPS19C) [Arabidopsis Thaliana] (GB:Q9FNP8); similar to 40S ribosomal protein S19 (RPS19B) [Arabidopsis thaliana] (TAIR:AT5G15520.1); similar to 40S ribosomal protein S19 (RPS19A) [Arabidopsis thaliana] (TAIR:AT3G02080.1); similar to unknown [Populus trichocarpa] (GB:ABK95517.1); contains InterPro domain Ribosomal protei…
AT4G14960	Encodes an alpha-tubulin isoform required for right handed helical growth.
AT2G22860	Phytosulfokine 2 precursor, coding for a unique plant peptide growth factor.
AT4G38580	putative farnesylated protein (At4g38580) mRNA, complete
AT4G31040	proton extrusion protein-related; similar to unnamed protein product [Vitis vinifera] (GB:CAO66548.1); contains InterPro domain CemA; (InterPro:IPR004282)
AT1G09970	leucine-rich repeat transmembrane protein kinase, putative; similar to IKU2 (HAIKU2), ATP binding / protein kinase [Arabidopsis thaliana] (TAIR:AT3G19700.1); similar to leucine-rich repeat transmembrane protein kinase, putative [Arabidopsis thaliana] (TAIR:AT5G49660.1); similar to HSL1 (HAESA-LIKE 1), ATP binding / kinase/ protein serine/threonine kinase [Arabidopsis thaliana] (TAIR:AT1G28440.1);…
AT1G72450	JAZ6 transcript levels rise in response to a jasmonate stimulus and a GFP:JAZ6 fusion protein localizes to the nucleus. Application of jasmonate methyl ester to Arabidopsis roots reduces the levels of a JAZ6:GUS fusion protein, presumably by stimulating ubiquitin-proteasome-mediated degradation.
AT3G59920	RAB GDP DISSOCIATION INHIBITOR 2
AT5G51070	ATP-dependent Clp protease regulatory subunit
AT4G26910	2-oxoacid dehydrogenase family protein; similar to 2-oxoacid dehydrogenase family protein [Arabidopsis thaliana] (TAIR:AT5G55070.1); similar to unknown [Populus trichocarpa x Populus deltoides] (GB:ABK96550.1); contains InterPro domain Single hybrid motif (InterPro:IPR011053); contains InterPro domain Catalytic domain of components of various dehydrogenase complexes; (InterPro:IPR001078); contain…
AT2G01450	member of MAP Kinase
AT3G28180	encodes a gene similar to cellulose synthase
AT3G19850	phototropic-responsive NPH3 family protein; similar to phototropic-responsive NPH3 family protein [Arabidopsis thaliana] (TAIR:AT1G50280.1); similar to unnamed protein product [Vitis vinifera] (GB:CAO15402.1); contains InterPro domain NPH3; (InterPro:IPR004249); contains InterPro domain BTB/POZ fold; (InterPro:IPR011333); contains InterPro domain BTB/POZ-like; (InterPro:IPR000210)
AT5G15200	40S ribosomal protein S9 (RPS9B); Identical to 40S ribosomal protein S9-1 (RPS9B) [Arabidopsis Thaliana] (GB:Q9LXG1); similar to 40S ribosomal protein S9 (RPS9C) [Arabidopsis thaliana] (TAIR:AT5G39850.1); similar to unknown [Picea sitchensis] (GB:ABK21901.1); contains InterPro domain RNA-binding S4; (InterPro:IPR002942); contains InterPro domain Ribosomal protein S4/S9, eukaryotic/archaeal; (Inte…
AT3G51270	ATP binding / protein serine/threonine kinase; similar to RIO1 family protein [Arabidopsis thaliana] (TAIR:AT2G24990.1); similar to RIO1 family protein [Arabidopsis thaliana] (TAIR:AT5G37350.1); similar to unknown [Populus trichocarpa] (GB:ABK95498.1); contains InterPro domain Protein kinase-like (InterPro:IPR011009); contains InterPro domain RIO kinase; (InterPro:IPR000687); contains InterPro do…
AT5G64510	similar to ORF; able to induce HR-like lesions [Nicotiana tabacum] (GB:AAC49976.1); similar to Os01g0767600 [Oryza sativa (japonica cultivar-group)] (GB:NP_001044361.1)
AT4G28085	unknown protein
AT5G62575	similar to unknown protein [Arabidopsis thaliana] (TAIR:AT3G47833.1); similar to Os09g0382500 [Oryza sativa (japonica cultivar-group)] (GB:NP_001063065.1)
AT2G26180	IQD6 (IQ-domain 6); calmodulin binding; similar to IQD8 (IQ-domain 8), calmodulin binding [Arabidopsis thaliana] (TAIR:AT1G72670.1); similar to hypothetical protein [Vitis vinifera] (GB:CAN83680.1); contains InterPro domain IQ calmodulin-binding region (InterPro:IPR000048)
AT4G29900	one of the type IIB calcium pump isoforms. encodes an autoinhibited Ca(2+)-ATPase that contains an N-terminal calmodulin binding autoinhibitory domain.
AT4G35730	similar to unknown protein [Arabidopsis thaliana] (TAIR:AT1G34220.2); similar to unknown protein [Oryza sativa (japonica cultivar-group)] (GB:BAD46466.1); similar to Os09g0547200 [Oryza sativa (japonica cultivar-group)] (GB:NP_001063848.1); contains InterPro domain Protein of unknown function DUF292, eukaryotic; (InterPro:IPR005061)
AT5G15390	tRNA/rRNA methyltransferase (SpoU) family protein; similar to tRNA/rRNA methyltransferase (SpoU) family protein [Arabidopsis thaliana] (TAIR:AT2G19870.1); similar to unnamed protein product [Vitis vinifera] (GB:CAO15040.1); contains InterPro domain tRNA/rRNA methyltransferase, SpoU; (InterPro:IPR001537)
AT3G63210	encodes a novel zinc-finger protein with a proline-rich N-terminus, identical to senescence-associated protein SAG102
AT2G31350	Encodes a mitochondrial glyoxalase 2 that can accommodate a number of different metal centers and with the predominant metal center being Fe(III)Zn(II).
[truncated: 4,013 more rows]

## Sheet: List of Nodes in 0.4 Network
GeneId	Description
[truncated: 2,212 more rows]
