# Supplementary material for: Large-scale analysis of Arabidopsis transcription reveals a basal co-regulation network
Source: BMC Syst Biol. 2009 Sep 3;3:86. doi: 10.1186/1752-0509-3-86 (PMC2944327; doi:10.1186/1752-0509-3-86)
Supplement: Additional file 4 — Edges of the 0.3 network. A list of the edges appearing in the 0.3 network. Each line lists the gene identifiers of the two nodes connected by an edge. [file 1752-0509-3-86-S4.txt]

AT2G42130	AT2G42220
AT2G42130	AT2G30695
AT2G42130	AT2G37660
AT2G42130	AT2G38270
AT2G42130	AT2G34640
AT2G42130	AT2G46910
AT2G42130	AT2G35500
AT2G42130	AT2G24090
AT2G42130	AT2G47940
AT2G42130	AT2G29180
AT2G42130	AT1G55490
AT2G42130	AT1G02150
AT2G42130	AT2G36230
AT2G42130	AT2G21280
AT2G42130	AT2G21385
AT2G42130	AT2G31890
AT2G42130	AT2G22230
AT2G42130	AT1G10522
AT2G42130	AT1G78630
AT2G42130	AT1G79560
AT2G42130	AT1G62780
AT2G42130	AT1G73060
AT2G42130	AT1G48350
AT2G42130	AT1G74970
AT2G42130	AT1G11430
AT2G42130	AT1G75350
AT2G42130	AT1G53520
AT2G42130	AT1G21350
AT2G42130	AT1G06950
AT2G42130	AT1G17650
AT2G42130	AT1G32470
AT2G42130	AT2G43560
AT2G42130	AT1G69200
AT2G42130	AT1G12410
AT2G42130	AT3G08010
AT2G42130	AT3G21200
AT2G42130	AT3G12930
AT2G42130	AT3G18680
AT2G42130	AT3G24430
AT2G42130	AT1G32550
AT2G42130	AT4G01310
AT2G42130	AT4G01690
AT2G42130	AT4G02990
AT2G42130	AT4G09010
AT2G42130	AT4G11175
AT2G42130	AT4G13670
AT2G42130	AT4G24770
AT2G42130	AT4G25050
AT2G42130	AT4G27600
AT2G42130	AT4G28660
AT2G42130	AT4G29060
AT2G42130	AT4G30950
AT2G42130	AT4G33680
AT2G42130	AT4G34090
AT2G42130	AT4G34290
AT2G42130	AT4G37510
AT2G42130	AT4G39460
AT2G42130	AT3G47450
AT2G42130	AT3G48420
AT2G42130	AT3G48730
AT2G42130	AT3G51140
AT2G42130	AT3G54090
AT2G42130	AT3G63170
AT2G42130	AT3G63140
AT2G42130	AT3G63490
AT2G42130	AT5G04900
AT2G42130	AT5G06290
AT2G42130	AT5G08050
AT2G42130	AT5G09650
AT2G42130	AT5G11450
AT2G42130	AT5G11480
AT2G42130	AT5G14210
AT2G42130	AT5G14660
AT2G42130	AT5G16620
AT2G42130	AT5G39830
AT2G42130	AT5G40950
AT2G42130	AT5G45680
AT2G42130	AT5G45930
AT2G42130	AT5G46580
AT2G42130	AT5G47190
AT2G42130	AT5G48300
AT2G42130	AT5G50250
AT2G42130	AT5G51100
AT2G42130	AT5G54600
AT2G42130	AT5G55220
AT2G42130	AT5G64580
AT2G42130	AT5G65220
AT2G42130	AT5G19370
AT2G42130	AT5G13120
AT2G42130	AT5G13510
AT2G42130	AT1G26230
AT2G42130	AT4G15110
AT2G42220	AT2G26690
AT2G42220	AT2G41950
AT2G42220	AT2G30570
AT2G42220	AT2G33800
AT2G42220	AT2G34770
AT2G42220	AT2G23670
AT2G42220	AT2G22990
AT2G42220	AT2G30950
AT2G42220	AT2G37660
AT2G42220	AT2G38290
AT2G42220	AT2G40960
AT2G42220	AT2G34460
AT2G42220	AT2G39470
AT2G42220	AT2G34620
AT2G42220	AT2G45990
AT2G42220	AT2G44920
AT2G42220	AT2G46910
AT2G42220	AT2G46820
AT2G42220	AT2G25840
AT2G42220	AT2G25830
AT2G42220	AT2G29650
AT2G42220	AT2G35500
AT2G42220	AT2G14880
AT2G42220	AT2G24090
AT2G42220	AT2G24060
AT2G42220	AT2G35260
AT2G42220	AT2G47940
AT2G42220	AT2G01590
AT2G42220	AT2G29290
AT2G42220	AT2G29360
AT2G42220	AT2G28800
AT2G42220	AT2G42320
AT2G42220	AT2G35780
AT2G42220	AT2G05620
AT2G42220	AT2G20890
AT2G42220	AT2G10940
AT2G42220	AT2G06520
AT2G42220	AT2G20260
AT2G42220	AT2G43030
AT2G42220	AT2G43010
AT2G42220	AT1G23740
AT2G42220	AT1G51400
AT2G42220	AT1G55480
AT2G42220	AT1G55490
AT2G42220	AT1G03860
AT2G42220	AT1G61520
AT2G42220	AT1G77090
AT2G42220	AT1G60600
AT2G42220	AT1G60550
AT2G42220	AT1G03600
AT2G42220	AT1G03630
AT2G42220	AT1G03680
AT2G42220	AT1G09750
AT2G42220	AT1G04530
AT2G42220	AT1G05190
AT2G42220	AT1G10360
AT2G42220	AT2G25110
AT2G42220	AT2G25080
AT2G42220	AT1G11860
AT2G42220	AT1G54820
AT2G42220	AT1G54780
AT2G42220	AT2G28470
AT2G42220	AT2G03750
AT2G42220	AT2G36835
AT2G42220	AT2G40400
AT2G42220	AT2G21340
AT2G42220	AT2G21330
AT2G42220	AT2G21385
AT2G42220	AT1G60000
AT2G42220	AT1G26920
AT2G42220	AT1G04420
AT2G42220	AT2G21620
AT2G42220	AT2G28605
AT2G42220	AT2G04039
AT2G42220	AT1G03130
AT2G42220	AT1G78630
AT2G42220	AT1G75690
AT2G42220	AT1G65820
AT2G42220	AT1G64770
AT2G42220	AT1G64720
AT2G42220	AT1G62790
AT2G42220	AT1G14030
AT2G42220	AT1G14150
AT2G42220	AT1G06680
AT2G42220	AT1G31330
AT2G42220	AT1G17100
AT2G42220	AT1G17200
AT2G42220	AT1G70760
AT2G42220	AT1G68590
AT2G42220	AT1G48350
AT2G42220	AT1G74730
AT2G42220	AT1G74960
AT2G42220	AT1G52510
AT2G42220	AT1G35680
AT2G42220	AT1G64680
AT2G42220	AT1G64510
AT2G42220	AT1G11430
AT2G42220	AT1G15980
AT2G42220	AT1G76100
AT2G42220	AT1G76150
AT2G42220	AT1G08380
AT2G42220	AT1G08520
AT2G42220	AT1G01970
AT2G42220	AT1G01080
AT2G42220	AT1G71720
AT2G42220	AT1G14280
AT2G42220	AT1G21065
AT2G42220	AT1G07700
AT2G42220	AT1G05385
AT2G42220	AT1G79790
AT2G42220	AT1G44920
AT2G42220	AT1G32990
AT2G42220	AT1G12900
AT2G42220	AT1G12800
AT2G42220	AT1G04980
AT2G42220	AT1G19740
AT2G42220	AT1G75350
AT2G42220	AT1G07320
AT2G42220	AT1G07440
AT2G42220	AT1G53520
AT2G42220	AT1G06040
AT2G42220	AT1G21500
AT2G42220	AT1G29070
AT2G42220	AT1G21900
AT2G42220	AT1G48210
AT2G42220	AT1G17650
AT2G42220	AT1G32470
AT2G42220	AT1G55960
AT2G42220	AT2G43560
AT2G42220	AT1G69700
AT2G42220	AT1G69740
AT2G42220	AT1G74470
AT2G42220	AT1G52870
AT2G42220	AT1G79850
AT2G42220	AT1G36390
AT2G42220	AT1G73655
AT2G42220	AT1G29980
AT2G42220	AT1G53670
AT2G42220	AT1G76450
AT2G42220	AT1G52220
AT2G42220	AT1G52230
AT2G42220	AT1G77490
AT2G42220	AT1G60950
AT2G42220	AT1G42970
AT2G42220	AT1G15820
AT2G42220	AT1G15730
AT2G42220	AT1G44000
AT2G42220	AT1G01620
AT2G42220	AT3G01060
AT2G42220	AT3G07670
AT2G42220	AT3G01550
AT2G42220	AT3G01480
AT2G42220	AT3G10230
AT2G42220	AT3G07430
AT2G42220	AT3G09210
AT2G42220	AT3G09390
AT2G42220	AT3G08920
AT2G42220	AT3G08940
AT2G42220	AT3G01440
AT2G42220	AT3G10060
AT2G42220	AT3G08600
AT2G42220	AT3G08010
AT2G42220	AT3G02730
AT2G42220	AT3G02720
AT2G42220	AT3G06950
AT2G42220	AT3G06860
AT2G42220	AT3G05970
AT2G42220	AT3G06770
AT2G42220	AT3G22370
AT2G42220	AT3G15520
AT2G42220	AT3G16000
AT2G42220	AT3G16140
AT2G42220	AT3G15850
AT2G42220	AT3G27690
AT2G42220	AT3G24590
AT2G42220	AT3G18050
AT2G42220	AT3G25920
AT2G42220	AT3G26060
AT2G42220	AT3G21200
AT2G42220	AT3G16240
AT2G42220	AT3G16250
AT2G42220	AT3G19480
AT2G42220	AT3G19800
AT2G42220	AT3G17040
AT2G42220	AT3G28460
AT2G42220	AT3G12930
AT2G42220	AT3G26710
AT2G42220	AT3G27050
AT2G42220	AT3G18680
AT2G42220	AT3G23050
AT2G42220	AT3G29185
AT2G42220	AT3G18390
AT2G42220	AT3G25805
AT2G42220	AT3G16850
AT2G42220	AT3G26520
AT2G42220	AT3G14930
AT2G42220	AT3G13120
AT2G42220	AT3G23700
AT2G42220	AT3G24430
AT2G42220	AT3G21055
AT2G42220	AT3G27160
AT2G42220	AT3G25660
AT2G42220	AT3G18890
AT2G42220	AT1G66100
AT2G42220	AT1G30380
AT2G42220	AT1G50900
AT2G42220	AT1G16880
AT2G42220	AT1G18060
AT2G42220	AT1G20810
AT2G42220	AT1G19150
AT2G42220	AT1G34000
AT2G42220	AT1G67080
AT2G42220	AT2G40490
AT2G42220	AT2G33450
AT2G42220	AT1G18650
AT2G42220	AT1G32080
AT2G42220	AT1G32060
AT2G42220	AT4G01310
AT2G42220	AT4G01150
AT2G42220	AT4G01050
AT2G42220	AT4G01690
AT2G42220	AT4G01870
AT2G42220	AT4G02790
AT2G42220	AT4G02770
AT2G42220	AT4G02990
AT2G42220	AT4G03280
AT2G42220	AT4G04640
AT2G42220	AT4G05180
AT2G42220	AT4G09010
AT2G42220	AT4G09650
AT2G42220	AT4G10340
AT2G42220	AT4G12980
AT2G42220	AT4G18480
AT2G42220	AT4G18970
AT2G42220	AT4G19100
AT2G42220	AT4G19170
AT2G42220	AT4G19830
AT2G42220	AT4G21280
AT2G42220	AT4G23290
AT2G42220	AT4G24750
AT2G42220	AT4G24770
AT2G42220	AT4G25050
AT2G42220	AT4G25080
AT2G42220	AT4G26670
AT2G42220	AT4G27710
AT2G42220	AT4G27720
AT2G42220	AT4G27700
AT2G42220	AT4G28660
AT2G42220	AT4G28750
AT2G42220	AT4G29060
AT2G42220	AT4G29590
AT2G42220	AT4G30950
AT2G42220	AT4G32260
AT2G42220	AT4G32570
AT2G42220	AT4G33470
AT2G42220	AT4G33540
AT2G42220	AT4G34190
AT2G42220	AT4G34090
AT2G42220	AT4G34350
AT2G42220	AT4G34590
AT2G42220	AT4G35250
AT2G42220	AT4G35630
AT2G42220	AT4G37510
AT2G42220	AT4G37760
AT2G42220	AT4G38160
AT2G42220	AT4G37930
AT2G42220	AT4G38520
AT2G42220	AT4G39040
AT2G42220	AT4G39800
AT2G42220	AT4G39970
AT2G42220	AT3G46630
AT2G42220	AT3G46780
AT2G42220	AT3G47470
AT2G42220	AT3G48500
AT2G42220	AT3G48420
AT2G42220	AT3G50685
AT2G42220	AT3G50820
AT2G42220	AT3G50790
AT2G42220	AT3G51510
AT2G42220	AT3G52150
AT2G42220	AT3G52960
AT2G42220	AT3G53470
AT2G42220	AT3G53420
AT2G42220	AT3G54210
AT2G42220	AT3G54050
AT2G42220	AT3G54500
AT2G42220	AT3G54890
AT2G42220	AT3G54900
AT2G42220	AT3G55040
AT2G42220	AT3G55330
AT2G42220	AT3G55800
AT2G42220	AT3G56650
AT2G42220	AT3G56940
AT2G42220	AT3G59400
AT2G42220	AT3G60210
AT2G42220	AT3G61080
AT2G42220	AT3G61430
AT2G42220	AT3G61870
AT2G42220	AT3G63140
AT2G42220	AT3G63190
AT2G42220	AT3G63410
AT2G42220	AT3G63510
AT2G42220	AT3G63490
AT2G42220	AT5G01530
AT2G42220	AT5G02120
AT2G42220	AT5G02160
AT2G42220	AT5G04900
AT2G42220	AT5G06290
AT2G42220	AT5G06980
AT2G42220	AT5G07470
AT2G42220	AT5G08050
AT2G42220	AT5G08650
AT2G42220	AT5G09650
AT2G42220	AT5G09660
AT2G42220	AT5G11450
AT2G42220	AT5G11480
AT2G42220	AT5G12050
AT2G42220	AT5G13410
AT2G42220	AT5G13630
AT2G42220	AT5G14260
AT2G42220	AT5G16400
AT2G42220	AT5G17230
AT2G42220	AT5G17990
AT2G42220	AT5G18660
AT2G42220	AT5G19220
AT2G42220	AT5G22620
AT2G42220	AT5G23060
AT2G42220	AT5G35630
AT2G42220	AT5G35970
AT2G42220	AT5G37360
AT2G42220	AT5G37600
AT2G42220	AT5G38520
AT2G42220	AT5G40950
AT2G42220	AT5G42070
AT2G42220	AT5G42270
AT2G42220	AT5G42765
AT2G42220	AT5G43750
AT2G42220	AT5G44190
AT2G42220	AT5G45170
AT2G42220	AT5G45680
AT2G42220	AT5G45930
AT2G42220	AT5G46110
AT2G42220	AT5G46420
AT2G42220	AT5G46580
AT2G42220	AT5G46800
AT2G42220	AT5G47110
AT2G42220	AT5G47190
AT2G42220	AT5G47840
AT2G42220	AT5G48220
AT2G42220	AT5G48490
AT2G42220	AT5G48790
AT2G42220	AT5G50250
AT2G42220	AT5G51110
AT2G42220	AT5G52100
AT2G42220	AT5G52960
AT2G42220	AT5G54270
AT2G42220	AT5G54600
AT2G42220	AT5G55220
AT2G42220	AT5G57040
AT2G42220	AT5G57345
AT2G42220	AT5G57660
AT2G42220	AT5G58250
AT2G42220	AT5G59250
AT2G42220	AT5G63310
AT2G42220	AT5G64040
AT2G42220	AT5G64770
AT2G42220	AT5G64940
AT2G42220	AT5G65220
AT2G42220	AT5G66570
AT2G42220	AT5G66590
AT2G42220	AT5G67030
AT2G42220	AT5G25460
AT2G42220	AT5G27290
AT2G42220	AT5G27360
AT2G42220	AT5G28020
AT2G42220	AT5G35170
AT2G42220	AT5G14970
AT2G42220	AT5G14910
AT2G42220	AT5G15910
AT2G42220	AT5G16030
AT2G42220	AT5G16140
AT2G42220	AT5G16710
AT2G42220	AT3G44890
AT2G42220	AT3G56910
AT2G42220	AT3G51820
AT2G42220	AT1G31800
AT2G42220	AT4G37200
AT2G42220	AT4G37040
AT2G42220	AT5G19940
AT2G42220	AT5G19370
AT2G42220	AT5G08330
AT2G42220	AT5G13120
AT2G42220	AT5G28750
AT2G42220	AT5G13510
AT2G42220	AT1G26230
AT2G42220	AT1G32200
AT2G42220	AT1G32220
AT2G42220	AT1G32160
AT2G42220	AT1G45474
AT2G42220	AT1G73470
AT2G42220	AT1G51100
AT2G42220	AT4G15110
AT2G42220	AT4G17810
AT2G42220	AT4G14890
AT2G42220	AT4G17600
AT2G42220	AT4G17560
AT2G42220	AT4G15510
AT2G42220	AT4G15560
AT2G42220	AT4G17740
AT2G42220	AT1G44446
AT2G42220	AT1G44575
AT2G42220	AT1G67740
AT2G42220	AT1G67700
AT2G42220	AT1G67840
AT2G42220	AT5G12470
AT2G42220	AT2G47450
AT2G42190	AT2G29290
AT2G42190	AT1G54780
AT2G42190	AT2G03750
AT2G42190	AT1G15260
AT2G42190	AT4G33000
AT2G42190	AT3G59400
AT2G42190	AT5G54630
AT2G42190	AT5G16030
AT2G42190	AT2G47450
AT2G42210	AT4G20150
AT2G42200	AT5G55280
AT2G32950	AT1G64500
AT2G32860	AT3G01680
AT2G32860	AT3G01670
AT2G33040	AT2G21870
AT2G33040	AT1G04410
AT2G33040	AT1G26630
AT2G33040	AT4G31700
AT2G32920	AT2G25110
AT2G32920	AT1G09210
AT2G32920	AT2G21160
AT2G32920	AT1G21750
AT2G32920	AT1G14360
AT2G32920	AT1G04980
AT2G32920	AT1G77510
AT2G32920	AT3G20050
AT2G32920	AT3G23990
AT2G32920	AT1G56340
AT2G32920	AT1G34130
AT2G32920	AT4G21150
AT2G32920	AT4G24190
AT2G32920	AT4G29520
AT2G32920	AT3G54960
AT2G32920	AT3G62600
AT2G32920	AT5G14030
AT2G32920	AT5G58710
AT2G32920	AT5G61790
AT2G32920	AT5G66680
AT2G32920	AT5G67500
AT2G32920	AT4G16660
AT2G32920	AT2G47470
AT2G26770	AT1G07180
AT2G26690	AT2G22990
AT2G26690	AT2G34460
AT2G26690	AT2G45960
AT2G26690	AT2G35260
AT2G26690	AT2G39010
AT2G26690	AT2G19650
AT2G26690	AT2G36630
AT2G26690	AT1G23740
AT2G26690	AT1G62250
AT2G26690	AT1G10370
AT2G26690	AT2G42750
AT2G26690	AT2G04039
AT2G26690	AT1G76100
AT2G26690	AT1G01120
AT2G26690	AT1G14280
AT2G26690	AT1G75100
AT2G26690	AT1G52190
AT2G26690	AT3G27690
AT2G26690	AT3G21670
AT2G26690	AT3G26570
AT2G26690	AT1G66100
AT2G26690	AT1G07010
AT2G26690	AT1G07180
AT2G26690	AT4G00430
AT2G26690	AT4G25960
AT2G26690	AT4G37760
AT2G26690	AT4G37980
AT2G26690	AT3G47295
AT2G26690	AT3G48460
AT2G26690	AT3G50750
AT2G26690	AT3G53420
AT2G26690	AT3G59060
AT2G26690	AT3G59400
AT2G26690	AT3G61430
AT2G26690	AT5G02120
AT2G26690	AT5G02940
AT2G26690	AT5G06980
AT2G26690	AT5G44190
AT2G26690	AT5G48490
AT2G26690	AT5G55620
AT2G26690	AT5G25610
AT2G26690	AT1G44446
AT2G39650	AT2G23810
AT2G39650	AT2G38470
AT2G39650	AT1G24140
AT2G39650	AT1G66090
AT2G39650	AT4G24380
AT2G39650	AT4G27280
AT2G39650	AT4G29780
AT2G39650	AT4G33920
AT2G39650	AT3G50930
AT2G39650	AT3G55980
AT2G39650	AT5G47070
AT2G39650	AT5G52750
AT2G39650	AT5G54490
AT2G39650	AT1G35210
AT2G39660	AT2G41100
AT2G39660	AT2G02220
AT2G39660	AT2G31880
AT2G39660	AT1G34370
AT2G39660	AT1G52200
AT2G39660	AT3G05200
AT2G39660	AT3G01290
AT2G39660	AT3G12740
AT2G39660	AT4G23190
AT2G39660	AT4G23260
AT2G39660	AT3G57550
AT2G39660	AT5G01540
AT2G39660	AT5G06320
AT2G39660	AT5G39050
AT2G39660	AT5G66210
AT2G39660	AT5G25930
AT2G39660	AT1G33600
AT2G39700	AT1G03820
AT2G39700	AT5G23660
AT2G39670	AT2G30695
AT2G39670	AT2G34640
AT2G39670	AT2G35500
AT2G39670	AT2G14880
AT2G39670	AT2G24060
AT2G39670	AT2G29180
AT2G39670	AT2G27680
AT2G39670	AT1G55490
AT2G39670	AT1G02150
AT2G39670	AT2G28000
AT2G39670	AT2G04530
AT2G39670	AT2G31890
AT2G39670	AT1G14810
AT2G39670	AT1G21600
AT2G39670	AT1G06950
AT2G39670	AT1G06190
AT2G39670	AT1G69200
AT2G39670	AT3G03710
AT2G39670	AT3G06980
AT2G39670	AT3G26060
AT2G39670	AT3G16290
AT2G39670	AT3G17170
AT2G39670	AT3G28460
AT2G39670	AT3G12930
AT2G39670	AT3G18680
AT2G39670	AT3G29185
AT2G39670	AT3G18390
AT2G39670	AT3G52380
AT2G39670	AT3G12080
AT2G39670	AT2G33430
AT2G39670	AT4G02510
AT2G39670	AT4G09730
AT2G39670	AT4G26370
AT2G39670	AT4G30720
AT2G39670	AT4G33760
AT2G39670	AT4G34290
AT2G39670	AT4G37510
AT2G39670	AT4G38160
AT2G39670	AT4G39620
AT2G39670	AT3G46740
AT2G39670	AT3G47450
AT2G39670	AT3G48500
AT2G39670	AT3G54090
AT2G39670	AT3G59040
AT2G39670	AT3G59980
AT2G39670	AT3G62910
AT2G39670	AT5G03940
AT2G39670	AT5G18570
AT2G39670	AT5G22640
AT2G39670	AT5G23310
AT2G39670	AT5G44785
AT2G39670	AT5G46580
AT2G39670	AT5G52520
AT2G39670	AT5G55220
AT2G39670	AT5G64580
AT2G39670	AT5G16715
AT2G39670	AT3G44890
AT2G39670	AT5G20040
AT2G39670	AT4G16390
AT2G30790	AT3G27690
AT2G30695	AT2G41950
AT2G30695	AT2G33800
AT2G30695	AT2G34860
AT2G30695	AT2G25840
AT2G30695	AT2G14880
AT2G30695	AT2G24060
AT2G30695	AT1G55490
AT2G30695	AT1G60600
AT2G30695	AT1G03475
AT2G30695	AT1G03630
AT2G30695	AT1G03680
AT2G30695	AT1G08640
AT2G30695	AT1G05190
AT2G30695	AT2G36230
AT2G30695	AT1G31230
AT2G30695	AT2G31840
AT2G30695	AT2G22230
AT2G30695	AT1G10522
AT2G30695	AT1G78630
AT2G30695	AT1G59840
AT2G30695	AT1G62780
AT2G30695	AT1G15140
AT2G30695	AT1G68590
AT2G30695	AT1G56050
AT2G30695	AT1G01080
AT2G30695	AT1G63610
AT2G30695	AT1G14270
AT2G30695	AT1G32990
AT2G30695	AT1G75350
AT2G30695	AT1G21350
AT2G30695	AT1G21500
AT2G30695	AT1G29070
AT2G30695	AT1G17650
AT2G30695	AT1G69200
AT2G30695	AT3G07670
AT2G30695	AT3G01440
AT2G30695	AT3G02660
AT2G30695	AT3G25860
AT2G30695	AT3G16290
AT2G30695	AT3G16250
AT2G30695	AT3G25480
AT2G30695	AT3G25530
AT2G30695	AT3G12930
AT2G30695	AT3G29185
AT2G30695	AT3G18390
AT2G30695	AT3G20230
AT2G30695	AT3G52380
AT2G30695	AT4G02790
AT2G30695	AT4G09730
AT2G30695	AT4G18480
AT2G30695	AT4G20960
AT2G30695	AT4G34190
AT2G30695	AT4G39040
AT2G30695	AT4G39460
AT2G30695	AT3G45050
AT2G30695	AT3G47650
AT2G30695	AT3G48730
AT2G30695	AT3G52150
AT2G30695	AT3G52960
AT2G30695	AT3G54090
AT2G30695	AT3G62910
AT2G30695	AT5G03940
AT2G30695	AT5G05740
AT2G30695	AT5G06290
AT2G30695	AT5G14460
AT2G30695	AT5G39830
AT2G30695	AT5G45930
AT2G30695	AT5G47190
AT2G30695	AT5G50250
AT2G30695	AT5G51100
AT2G30695	AT5G52520
AT2G30695	AT5G52970
AT2G30695	AT5G55220
AT2G30695	AT5G58250
AT2G30695	AT5G59500
AT2G30695	AT5G27560
AT2G30695	AT5G30510
AT2G30695	AT3G44890
AT2G30695	AT4G37040
AT2G30695	AT5G08280
AT2G30695	AT4G15110
AT2G30695	AT4G17600
AT2G30695	AT4G17560
AT2G30695	AT2G41680
AT2G30695	AT2G26550
AT2G41990	AT2G40490
AT2G41950	AT2G23670
AT2G41950	AT2G30200
AT2G41950	AT2G34640
AT2G41950	AT2G44640
AT2G41950	AT2G25830
AT2G41950	AT2G35500
AT2G41950	AT2G14880
AT2G41950	AT2G24060
AT2G41950	AT2G29180
AT2G41950	AT2G37860
AT2G41950	AT2G01250
AT2G41950	AT2G46500
AT2G41950	AT2G36620
AT2G41950	AT1G55490
AT2G41950	AT1G60600
AT2G41950	AT1G03630
AT2G41950	AT1G08640
AT2G41950	AT1G70200
AT2G41950	AT1G04190
AT2G41950	AT1G02150
AT2G41950	AT1G02280
AT2G41950	AT2G28000
AT2G41950	AT2G21120
AT2G41950	AT2G21860
AT2G41950	AT2G22230
AT2G41950	AT2G20450
AT2G41950	AT2G15290
AT2G41950	AT1G10522
AT2G41950	AT1G16350
AT2G41950	AT1G14030
AT2G41950	AT2G48120
AT2G41950	AT1G68590
AT2G41950	AT1G56050
AT2G41950	AT1G11430
AT2G41950	AT1G49975
AT2G41950	AT1G48460
AT2G41950	AT1G12800
AT2G41950	AT2G43360
AT2G41950	AT1G69200
AT2G41950	AT1G79850
AT2G41950	AT1G36390
AT2G41950	AT3G03630
AT2G41950	AT3G04840
AT2G41950	AT3G07430
AT2G41950	AT3G08920
AT2G41950	AT3G10610
AT2G41950	AT3G06980
AT2G41950	AT3G06730
AT2G41950	AT3G02660
AT2G41950	AT3G02450
AT2G41950	AT3G16000
AT2G41950	AT3G23390
AT2G41950	AT3G24590
AT2G41950	AT3G26060
AT2G41950	AT3G16290
AT2G41950	AT3G17170
AT2G41950	AT3G28460
AT2G41950	AT3G12930
AT2G41950	AT3G18680
AT2G41950	AT3G29185
AT2G41950	AT3G15570
AT2G41950	AT3G23760
AT2G41950	AT3G14110
AT2G41950	AT3G13470
AT2G41950	AT3G52380
AT2G41950	AT3G18890
AT2G41950	AT3G12630
AT2G41950	AT3G12400
AT2G41950	AT1G48630
AT2G41950	AT1G20810
AT2G41950	AT1G17880
AT2G41950	AT2G40490
AT2G41950	AT2G33450
AT2G41950	AT2G33430
AT2G41950	AT1G18540
AT2G41950	AT4G00370
AT2G41950	AT4G01690
AT2G41950	AT4G02790
AT2G41950	AT4G02990
AT2G41950	AT4G09730
AT2G41950	AT4G10480
AT2G41950	AT4G11175
AT2G41950	AT4G12060
AT2G41950	AT4G19100
AT2G41950	AT4G19640
AT2G41950	AT4G20960
AT2G41950	AT4G26370
AT2G41950	AT4G29410
AT2G41950	AT4G30620
AT2G41950	AT4G31700
AT2G41950	AT4G33680
AT2G41950	AT4G34290
AT2G41950	AT4G36250
AT2G41950	AT4G38890
AT2G41950	AT4G39040
AT2G41950	AT3G45040
AT2G41950	AT3G48500
AT2G41950	AT3G48730
AT2G41950	AT3G49470
AT2G41950	AT3G51140
AT2G41950	AT3G53700
AT2G41950	AT3G54090
AT2G41950	AT3G55280
AT2G41950	AT3G56340
AT2G41950	AT3G58610
AT2G41950	AT3G60370
AT2G41950	AT3G62910
AT2G41950	AT5G03940
AT2G41950	AT5G05100
AT2G41950	AT5G05740
AT2G41950	AT5G09650
AT2G41950	AT5G10910
AT2G41950	AT5G11450
AT2G41950	AT5G14660
AT2G41950	AT5G18660
AT2G41950	AT5G22340
AT2G41950	AT5G22440
AT2G41950	AT5G23010
AT2G41950	AT5G23310
AT2G41950	AT5G45130
AT2G41950	AT5G45680
AT2G41950	AT5G45930
AT2G41950	AT5G46580
AT2G41950	AT5G49910
AT2G41950	AT5G50250
AT2G41950	AT5G51070
AT2G41950	AT5G55220
AT2G41950	AT5G55740
AT2G41950	AT5G58250
AT2G41950	AT5G61130
AT2G41950	AT5G63310
AT2G41950	AT5G64580
AT2G41950	AT5G67070
AT2G41950	AT3G44890
AT2G41950	AT3G51870
AT2G41950	AT3G51820
AT2G41950	AT5G20040
AT2G41950	AT5G20720
AT2G41950	AT5G19750
AT2G41950	AT1G26230
AT2G41950	AT4G14510
AT2G41950	AT4G16390
AT2G41950	AT4G17540
AT2G41950	AT4G17600
AT2G41950	AT1G67830
AT2G41950	AT2G33180
AT2G41950	AT2G41680
AT2G41870	AT4G19170
AT2G41870	AT5G39860
AT2G32680	AT2G30250
AT2G32680	AT2G37710
AT2G32680	AT2G38290
AT2G32680	AT2G47130
AT2G32680	AT2G18660
AT2G32680	AT2G18690
AT2G32680	AT2G37110
AT2G32680	AT1G76970
AT2G32680	AT1G10340
AT2G32680	AT2G17040
AT2G32680	AT2G31880
AT2G32680	AT1G08450
AT2G32680	AT1G35710
AT2G32680	AT1G21900
AT2G32680	AT1G69840
AT2G32680	AT1G74360
AT2G32680	AT1G72280
AT2G32680	AT1G01560
AT2G32680	AT1G13470
AT2G32680	AT3G26210
AT2G32680	AT1G66880
AT2G32680	AT1G07000
AT2G32680	AT4G01700
AT2G32680	AT4G04500
AT2G32680	AT4G08850
AT2G32680	AT4G11890
AT2G32680	AT4G12720
AT2G32680	AT4G26270
AT2G32680	AT4G33050
AT2G32680	AT4G38550
AT2G32680	AT4G39830
AT2G32680	AT3G47540
AT2G32680	AT3G50770
AT2G32680	AT3G51430
AT2G32680	AT3G57260
AT2G32680	AT3G60420
AT2G32680	AT5G01540
AT2G32680	AT5G02290
AT2G32680	AT5G04720
AT2G32680	AT5G10380
AT2G32680	AT5G10760
AT2G32680	AT5G18470
AT2G32680	AT5G24210
AT2G32680	AT5G35735
AT2G32680	AT5G40780
AT2G32680	AT5G48380
AT2G32680	AT5G52760
AT2G32680	AT5G55450
AT2G32680	AT5G64000
AT2G32680	AT5G26920
AT2G32680	AT5G14930
AT2G32680	AT1G51890
AT2G32680	AT5G21090
AT2G32680	AT4G14365
AT2G32680	AT2G26560
AT2G32640	AT1G62750
AT2G32640	AT1G06690
AT2G32640	AT1G80030
AT2G32640	AT1G12800
AT2G32640	AT3G07670
AT2G32640	AT3G25410
AT2G32640	AT3G24430
AT2G32640	AT3G18890
AT2G32640	AT4G00370
AT2G32640	AT4G27030
AT2G32640	AT4G28080
AT2G32640	AT4G29590
AT2G32640	AT5G07020
AT2G32640	AT5G08050
AT2G32640	AT5G10470
AT2G32640	AT5G46800
AT2G32640	AT5G58140
AT2G32640	AT5G20140
AT2G32640	AT1G26230
AT2G32640	AT1G45474
AT2G32800	AT4G23220
AT2G32800	AT5G54630
AT2G32800	AT5G11060
AT2G32800	AT2G26440
AT2G45560	AT2G15970
AT2G45560	AT2G25080
AT2G45560	AT1G70820
AT2G45560	AT1G20020
AT2G45560	AT1G06040
AT2G45560	AT4G19120
AT2G45560	AT4G26530
AT2G45560	AT4G28080
AT2G45560	AT5G58310
AT2G45560	AT5G62350
AT2G45560	AT5G19540
AT2G45520	AT5G13680
AT2G45710	AT2G39990
AT2G45710	AT2G37600
AT2G45710	AT2G34260
AT2G45710	AT2G34480
AT2G45710	AT2G39390
AT2G45710	AT2G39460
AT2G45710	AT2G44860
AT2G45710	AT2G19730
AT2G45710	AT2G19750
AT2G45710	AT2G35605
AT2G45710	AT2G23930
AT2G45710	AT2G27840
AT2G45710	AT2G37990
AT2G45710	AT2G32060
AT2G45710	AT2G36620
AT2G45710	AT1G61570
AT2G45710	AT1G08580
AT2G45710	AT1G22780
AT2G45710	AT1G65290
AT2G45710	AT1G26910
AT2G45710	AT1G26880
AT2G45710	AT1G04480
AT2G45710	AT2G21580
AT2G45710	AT2G20490
AT2G45710	AT2G20450
AT2G45710	AT2G36170
AT2G45710	AT1G15250
AT2G45710	AT1G02870
AT2G45710	AT1G02780
AT2G45710	AT1G01100
AT2G45710	AT1G28395
AT2G45710	AT1G29250
AT2G45710	AT1G14980
AT2G45710	AT1G52930
AT2G45710	AT3G04840
AT2G45710	AT3G10090
AT2G45710	AT3G07230
AT2G45710	AT3G07110
AT2G45710	AT3G06680
AT2G45710	AT3G06700
AT2G45710	AT3G16780
AT2G45710	AT3G16080
AT2G45710	AT3G23390
AT2G45710	AT3G14600
AT2G45710	AT3G25520
AT2G45710	AT3G18740
AT2G45710	AT3G13230
AT2G45710	AT3G13860
AT2G45710	AT3G23830
AT2G45710	AT3G12390
AT2G45710	AT1G48830
AT2G45710	AT1G18080
AT2G45710	AT1G07070
AT2G45710	AT1G34030
AT2G45710	AT1G22270
AT2G45710	AT1G16740
AT2G45710	AT4G00810
AT2G45710	AT4G10480
AT2G45710	AT4G12600
AT2G45710	AT4G13170
AT2G45710	AT4G13850
AT2G45710	AT4G18040
AT2G45710	AT4G25740
AT2G45710	AT4G25890
AT2G45710	AT4G29390
AT2G45710	AT4G29410
AT2G45710	AT4G30220
AT2G45710	AT4G30800
AT2G45710	AT4G31700
AT2G45710	AT4G35490
AT2G45710	AT4G37910
AT2G45710	AT4G38100
AT2G45710	AT4G39300
AT2G45710	AT3G44590
AT2G45710	AT3G44750
AT2G45710	AT3G46560
AT2G45710	AT3G47370
AT2G45710	AT3G52040
AT2G45710	AT3G53430
AT2G45710	AT3G55280
AT2G45710	AT3G55605
AT2G45710	AT3G56070
AT2G45710	AT3G58700
AT2G45710	AT3G59540
AT2G45710	AT3G60770
AT2G45710	AT3G61110
AT2G45710	AT3G62870
AT2G45710	AT5G02050
AT2G45710	AT5G03850
AT2G45710	AT5G06360
AT2G45710	AT5G39740
AT2G45710	AT5G40770
AT2G45710	AT5G41010
AT2G45710	AT5G43970
AT2G45710	AT5G52470
AT2G45710	AT5G52650
AT2G45710	AT5G56670
AT2G45710	AT5G56940
AT2G45710	AT5G57290
AT2G45710	AT5G59850
AT2G45710	AT5G61170
AT2G45710	AT5G61220
AT2G45710	AT5G61310
AT2G45710	AT5G64140
AT2G45710	AT5G27850
AT2G45710	AT5G20160
AT2G45710	AT4G15770
AT2G45710	AT4G16720
AT2G45710	AT4G15000
AT2G45710	AT2G47610
AT2G45640	AT2G18740
AT2G45640	AT3G22230
AT2G30570	AT2G26340
AT2G30570	AT2G44920
AT2G30570	AT2G46820
AT2G30570	AT2G24270
AT2G30570	AT2G05620
AT2G30570	AT2G10940
AT2G30570	AT2G06520
AT2G30570	AT2G20260
AT2G30570	AT2G43030
AT2G30570	AT1G51400
AT2G30570	AT1G55480
AT2G30570	AT1G61520
AT2G30570	AT1G03600
AT2G30570	AT1G03680
AT2G30570	AT1G55670
AT2G30570	AT1G54780
AT2G30570	AT1G79040
AT2G30570	AT2G21960
AT2G30570	AT2G21330
AT2G30570	AT1G09340
AT2G30570	AT2G13360
AT2G30570	AT1G03130
AT2G30570	AT1G23310
AT2G30570	AT1G75690
AT2G30570	AT1G06680
AT2G30570	AT1G31330
AT2G30570	AT1G73060
AT2G30570	AT1G68590
AT2G30570	AT1G74730
AT2G30570	AT1G64510
AT2G30570	AT1G08380
AT2G30570	AT1G12900
AT2G30570	AT1G21500
AT2G30570	AT1G29070
AT2G30570	AT2G47400
AT2G30570	AT1G74470
AT2G30570	AT1G68010
AT2G30570	AT1G72610
AT2G30570	AT1G52220
AT2G30570	AT1G52230
AT2G30570	AT1G77490
AT2G30570	AT1G60950
AT2G30570	AT1G42970
AT2G30570	AT1G15820
AT2G30570	AT3G11630
AT2G30570	AT3G01500
AT2G30570	AT3G08920
AT2G30570	AT3G08940
AT2G30570	AT3G15360
AT2G30570	AT3G16140
AT2G30570	AT3G26650
AT2G30570	AT3G12780
AT2G30570	AT3G26520
AT2G30570	AT3G13120
AT2G30570	AT3G23700
AT2G30570	AT3G21055
AT2G30570	AT1G30380
AT2G30570	AT1G20340
AT2G30570	AT1G32060
AT2G30570	AT4G01150
AT2G30570	AT4G01050
AT2G30570	AT4G02770
AT2G30570	AT4G03280
AT2G30570	AT4G04640
AT2G30570	AT4G05180
AT2G30570	AT4G09010
AT2G30570	AT4G09650
AT2G30570	AT4G10340
AT2G30570	AT4G12800
AT2G30570	AT4G18480
AT2G30570	AT4G20360
AT2G30570	AT4G21280
AT2G30570	AT4G22890
AT2G30570	AT4G25050
AT2G30570	AT4G25080
AT2G30570	AT4G27700
AT2G30570	AT4G28750
AT2G30570	AT4G30950
AT2G30570	AT4G32260
AT2G30570	AT4G34190
AT2G30570	AT4G34620
AT2G30570	AT4G35250
AT2G30570	AT4G37930
AT2G30570	AT4G38970
AT2G30570	AT3G46780
AT2G30570	AT3G47470
AT2G30570	AT3G47650
AT2G30570	AT3G50685
AT2G30570	AT3G50820
AT2G30570	AT3G51510
AT2G30570	AT3G53470
AT2G30570	AT3G54210
AT2G30570	AT3G54890
AT2G30570	AT3G55800
AT2G30570	AT3G56650
AT2G30570	AT3G56940
AT2G30570	AT3G63140
AT2G30570	AT3G63490
AT2G30570	AT5G01530
AT2G30570	AT5G02160
AT2G30570	AT5G09660
AT2G30570	AT5G13770
AT2G30570	AT5G14320
AT2G30570	AT5G23120
AT2G30570	AT5G35630
AT2G30570	AT5G42070
AT2G30570	AT5G43750
AT2G30570	AT5G45680
AT2G30570	AT5G46110
AT2G30570	AT5G51010
AT2G30570	AT5G51110
AT2G30570	AT5G51545
AT2G30570	AT5G54270
AT2G30570	AT5G54770
AT2G30570	AT5G57345
AT2G30570	AT5G61410
AT2G30570	AT5G64040
AT2G30570	AT5G65220
AT2G30570	AT5G66190
AT2G30570	AT5G66570
AT2G30570	AT5G35170
AT2G30570	AT5G14740
AT2G30570	AT5G14910
AT2G30570	AT3G56910
AT2G30570	AT5G19940
AT2G30570	AT5G13510
AT2G30570	AT1G44575
AT2G30570	AT1G67740
AT2G30570	AT2G39730
AT2G30570	AT2G26500
AT2G30570	ATCG00340
AT2G30570	ATCG00720
AT2G30620	AT1G06760
AT2G30550	AT2G29350
AT2G30550	AT1G64680
AT2G30550	AT4G21580
AT2G30550	AT3G63140
AT2G30540	AT3G51920
AT2G30490	AT2G37040
AT2G30490	AT4G34050
AT2G30490	AT5G40760
AT2G30490	AT5G54160
AT2G30490	AT2G40890
AT2G30390	AT2G31040
AT2G30390	AT2G32480
AT2G30390	AT2G45740
AT2G30390	AT2G35370
AT2G30390	AT2G29180
AT2G30390	AT2G03550
AT2G30390	AT1G03630
AT2G30390	AT1G08550
AT2G30390	AT1G05140
AT2G30390	AT2G36835
AT2G30390	AT1G54350
AT2G30390	AT1G14150
AT2G30390	AT1G49380
AT2G30390	AT1G76100
AT2G30390	AT1G44920
AT2G30390	AT1G75460
AT2G30390	AT3G01660
AT2G30390	AT3G01440
AT2G30390	AT3G15850
AT2G30390	AT3G16250
AT2G30390	AT1G19150
AT2G30390	AT4G18370
AT2G30390	AT4G29590
AT2G30390	AT4G33500
AT2G30390	AT3G51420
AT2G30390	AT3G53130
AT2G30390	AT3G54050
AT2G30390	AT3G55630
AT2G30390	AT3G62910
AT2G30390	AT5G05740
AT2G30390	AT5G13730
AT2G30390	AT5G17170
AT2G30390	AT5G35790
AT2G30390	AT5G39210
AT2G30390	AT5G45680
AT2G30390	AT5G52780
AT2G30390	AT5G55710
AT2G30390	AT5G57170
AT2G30390	AT5G58260
AT2G30390	AT5G64860
AT2G30390	AT5G20935
AT2G30390	AT1G26230
AT2G02740	AT2G35040
AT2G02740	AT2G14880
AT2G02740	AT1G09900
AT2G02740	AT2G28000
AT2G02740	AT2G42740
AT2G02740	AT2G04530
AT2G02740	AT1G26910
AT2G02740	AT1G10522
AT2G02740	AT1G14810
AT2G02740	AT1G56050
AT2G02740	AT1G69200
AT2G02740	AT3G07430
AT2G02740	AT3G01790
AT2G02740	AT3G17170
AT2G02740	AT3G12930
AT2G02740	AT3G23830
AT2G02740	AT1G72040
AT2G02740	AT3G11250
AT2G02740	AT4G09730
AT2G02740	AT4G34290
AT2G02740	AT3G53560
AT2G02740	AT5G47210
AT2G02740	AT5G51100
AT2G02740	AT5G52520
AT2G02740	AT5G55280
AT2G02740	AT5G19750
AT2G02710	AT2G33830
AT2G02710	AT2G40000
AT2G02710	AT2G38400
AT2G02710	AT2G39570
AT2G02710	AT2G25900
AT2G02710	AT2G46220
AT2G02710	AT2G45170
AT2G02710	AT2G18700
AT2G02710	AT2G05540
AT2G02710	AT2G15890
AT2G02710	AT2G15960
AT2G02710	AT2G20670
AT2G02710	AT1G10070
AT2G02710	AT1G27290
AT2G02710	AT1G70290
AT2G02710	AT1G60140
AT2G02710	AT1G54740
AT2G02710	AT2G36320
AT2G02710	AT2G40420
AT2G02710	AT2G38820
AT2G02710	AT1G03090
AT2G02710	AT1G23870
AT2G02710	AT1G23390
AT2G02710	AT1G06570
AT2G02710	AT1G11260
AT2G02710	AT1G80180
AT2G02710	AT1G80920
AT2G02710	AT1G12780
AT2G02710	AT1G21920
AT2G02710	AT1G80440
AT2G02710	AT1G71030
AT2G02710	AT1G15740
AT2G02710	AT3G10740
AT2G02710	AT3G15450
AT2G02710	AT3G17510
AT2G02710	AT3G26740
AT2G02710	AT3G26510
AT2G02710	AT3G13450
AT2G02710	AT1G56220
AT2G02710	AT4G03510
AT2G02710	AT4G05070
AT2G02710	AT4G19160
AT2G02710	AT4G21810
AT2G02710	AT4G27450
AT2G02710	AT4G28040
AT2G02710	AT4G33150
AT2G02710	AT4G34030
AT2G02710	AT4G35770
AT2G02710	AT4G35750
AT2G02710	AT4G36040
AT2G02710	AT4G38470
AT2G02710	AT3G45300
AT2G02710	AT3G47340
AT2G02710	AT3G48530
AT2G02710	AT3G59940
AT2G02710	AT3G61060
AT2G02710	AT5G04040
AT2G02710	AT5G18140
AT2G02710	AT5G18650
AT2G02710	AT5G18630
AT2G02710	AT5G19120
AT2G02710	AT5G22920
AT2G02710	AT5G49360
AT2G02710	AT5G49450
AT2G02710	AT5G54080
AT2G02710	AT5G56100
AT2G02710	AT5G56870
AT2G02710	AT5G61590
AT2G02710	AT1G58180
AT2G02710	AT3G51840
AT2G02710	AT5G20250
AT2G02710	AT5G21170
AT2G02710	AT4G16520
AT2G02710	AT4G17245
AT2G02810	AT2G25110
AT2G02810	AT1G09210
AT2G02810	AT1G21750
AT2G02810	AT1G14360
AT2G02810	AT1G29310
AT2G02810	AT1G77510
AT2G02810	AT1G56340
AT2G02810	AT4G24190
AT2G02810	AT4G29520
AT2G02810	AT3G62600
AT2G02810	AT5G50460
AT2G02810	AT5G55450
AT2G02810	AT5G61790
AT2G02810	AT4G16660
AT2G02760	AT3G15840
AT2G02760	AT4G39090
AT2G02800	AT2G29310
AT2G02800	AT5G59670
AT2G19130	AT2G24160
AT2G19130	AT3G60420
AT2G33730	AT1G12270
AT2G33850	AT5G23940
AT2G33830	AT2G28840
AT2G33830	AT2G15890
AT2G33830	AT2G15960
AT2G33830	AT1G10070
AT2G33830	AT2G36320
AT2G33830	AT1G03090
AT2G33830	AT1G21670
AT2G33830	AT1G21680
AT2G33830	AT1G11260
AT2G33830	AT1G80180
AT2G33830	AT1G26665
AT2G33830	AT1G12780
AT2G33830	AT1G76590
AT2G33830	AT3G10020
AT2G33830	AT3G15450
AT2G33830	AT3G15840
AT2G33830	AT3G15630
AT2G33830	AT3G26740
AT2G33830	AT3G26580
AT2G33830	AT3G13450
AT2G33830	AT3G12320
AT2G33830	AT1G56220
AT2G33830	AT4G04330
AT2G33830	AT4G11360
AT2G33830	AT4G32340
AT2G33830	AT4G35750
AT2G33830	AT4G38470
AT2G33830	AT4G39090
AT2G33830	AT3G48530
AT2G33830	AT3G50500
AT2G33830	AT5G02160
AT2G33830	AT5G06690
AT2G33830	AT5G10860
AT2G33830	AT5G19120
AT2G33830	AT5G49360
AT2G33830	AT5G51970
AT2G33830	AT5G56870
AT2G33830	AT5G63190
AT2G33830	AT1G28330
AT2G33830	AT4G14270
AT2G33800	AT2G37660
AT2G33800	AT2G38140
AT2G33800	AT2G44650
AT2G33800	AT2G44920
AT2G33800	AT2G35370
AT2G33800	AT2G35500
AT2G33800	AT2G24090
AT2G33800	AT2G47940
AT2G33800	AT2G47910
AT2G33800	AT2G20890
AT2G33800	AT2G10940
AT2G33800	AT2G06520
AT2G33800	AT2G43030
AT2G33800	AT1G55490
AT2G33800	AT1G61520
AT2G33800	AT1G03600
AT2G33800	AT1G03680
AT2G33800	AT1G05190
AT2G33800	AT1G55670
AT2G33800	AT1G11860
AT2G33800	AT1G54780
AT2G33800	AT1G22700
AT2G33800	AT1G02280
AT2G33800	AT2G21170
AT2G33800	AT2G21280
AT2G33800	AT1G78630
AT2G33800	AT1G54500
AT2G33800	AT1G06680
AT2G33800	AT1G68590
AT2G33800	AT1G48350
AT2G33800	AT1G74730
AT2G33800	AT1G74970
AT2G33800	AT1G35680
AT2G33800	AT1G64510
AT2G33800	AT1G15980
AT2G33800	AT1G08380
AT2G33800	AT1G71720
AT2G33800	AT1G20020
AT2G33800	AT1G32990
AT2G33800	AT1G12900
AT2G33800	AT1G75350
AT2G33800	AT1G07320
AT2G33800	AT1G53520
AT2G33800	AT1G29070
AT2G33800	AT1G17650
AT2G33800	AT1G32470
AT2G33800	AT1G79850
AT2G33800	AT1G52220
AT2G33800	AT1G42970
AT2G33800	AT1G12410
AT2G33800	AT1G15820
AT2G33800	AT3G11630
AT2G33800	AT3G01480
AT2G33800	AT3G08920
AT2G33800	AT3G04260
AT2G33800	AT3G15520
AT2G33800	AT3G15360
AT2G33800	AT3G25920
AT2G33800	AT3G26060
AT2G33800	AT3G21200
AT2G33800	AT3G12930
AT2G33800	AT3G29185
AT2G33800	AT3G18390
AT2G33800	AT3G12780
AT2G33800	AT3G13120
AT2G33800	AT3G24430
AT2G33800	AT3G14110
AT2G33800	AT3G21055
AT2G33800	AT3G15190
AT2G33800	AT3G27160
AT2G33800	AT1G32550
AT2G33800	AT1G30380
AT2G33800	AT1G50900
AT2G33800	AT2G33450
AT2G33800	AT1G32060
AT2G33800	AT4G01310
AT2G33800	AT4G01150
AT2G33800	AT4G02530
AT2G33800	AT4G02770
AT2G33800	AT4G03280
AT2G33800	AT4G04640
AT2G33800	AT4G05180
AT2G33800	AT4G09010
AT2G33800	AT4G10340
AT2G33800	AT4G12800
AT2G33800	AT4G18480
AT2G33800	AT4G20360
AT2G33800	AT4G21280
AT2G33800	AT4G24770
AT2G33800	AT4G25050
AT2G33800	AT4G25080
AT2G33800	AT4G27600
AT2G33800	AT4G29060
AT2G33800	AT4G30950
AT2G33800	AT4G32260
AT2G33800	AT4G34620
AT2G33800	AT4G38160
AT2G33800	AT4G39040
AT2G33800	AT4G38970
AT2G33800	AT3G46780
AT2G33800	AT3G47650
AT2G33800	AT3G49470
AT2G33800	AT3G50820
AT2G33800	AT3G52150
AT2G33800	AT3G53460
AT2G33800	AT3G54210
AT2G33800	AT3G54050
AT2G33800	AT3G55800
AT2G33800	AT3G58140
AT2G33800	AT3G62030
AT2G33800	AT3G62910
AT2G33800	AT3G63140
AT2G33800	AT3G63190
AT2G33800	AT3G63490
AT2G33800	AT5G03940
AT2G33800	AT5G05740
AT2G33800	AT5G06290
AT2G33800	AT5G07020
AT2G33800	AT5G11450
AT2G33800	AT5G14320
AT2G33800	AT5G16400
AT2G33800	AT5G18660
AT2G33800	AT5G22640
AT2G33800	AT5G40950
AT2G33800	AT5G42070
AT2G33800	AT5G45680
AT2G33800	AT5G46580
AT2G33800	AT5G47190
AT2G33800	AT5G51545
AT2G33800	AT5G52970
AT2G33800	AT5G54600
AT2G33800	AT5G58250
AT2G33800	AT5G63310
AT2G33800	AT5G65220
AT2G33800	AT5G66190
AT2G33800	AT5G30510
AT2G33800	AT5G14910
AT2G33800	AT3G56910
AT2G33800	AT5G19370
AT2G33800	AT5G08280
AT2G33800	AT5G20630
AT2G33800	AT5G13510
AT2G33800	AT1G26230
AT2G33800	AT4G14890
AT2G33800	AT4G17600
AT2G33800	AT4G15510
AT2G33800	AT1G67740
AT2G33800	AT2G33180
AT2G33800	AT2G26500
AT2G34780	AT1G29940
AT2G34780	AT3G16810
AT2G34930	AT2G35290
AT2G34930	AT2G06050
AT2G34930	AT1G03370
AT2G34930	AT2G21120
AT2G34930	AT1G15010
AT2G34930	AT1G19380
AT2G34930	AT3G25780
AT2G34930	AT1G66760
AT2G34930	AT4G30210
AT2G34930	AT4G34150
AT2G34930	AT4G35480
AT2G34930	AT4G39640
AT2G34930	AT3G51450
AT2G34930	AT3G53620
AT2G34930	AT5G06870
AT2G34930	AT5G42650
AT2G34930	AT5G44050
AT2G34930	AT5G45280
AT2G34930	AT5G66210
AT2G34930	AT1G50740
AT2G34930	AT5G20230
AT2G35040	AT2G22870
AT2G35040	AT2G27840
AT2G35040	AT1G04170
AT2G35040	AT2G20450
AT2G35040	AT1G56050
AT2G35040	AT1G56110
AT2G35040	AT1G49760
AT2G35040	AT1G28395
AT2G35040	AT1G48570
AT2G35040	AT1G53645
AT2G35040	AT1G72370
AT2G35040	AT3G10690
AT2G35040	AT3G18190
AT2G35040	AT3G18130
AT2G35040	AT3G25520
AT2G35040	AT3G17170
AT2G35040	AT3G23940
AT2G35040	AT3G18600
AT2G35040	AT1G72040
AT2G35040	AT1G48630
AT2G35040	AT1G16870
AT2G35040	AT1G18080
AT2G35040	AT4G10450
AT2G35040	AT4G12600
AT2G35040	AT4G25630
AT2G35040	AT4G34740
AT2G35040	AT4G38100
AT2G35040	AT4G39280
AT2G35040	AT3G44750
AT2G35040	AT3G55010
AT2G35040	AT3G58660
AT2G35040	AT5G02870
AT2G35040	AT5G10920
AT2G35040	AT5G11240
AT2G35040	AT5G14050
AT2G35040	AT5G22650
AT2G35040	AT5G23070
AT2G35040	AT5G47210
AT2G35040	AT1G48920
AT2G35040	AT3G51800
AT2G35040	AT4G15640
AT2G35040	AT4G17520
AT2G35040	AT4G16720
AT2G35040	AT2G23350
AT2G35060	AT2G31380
AT2G35060	AT4G32770
AT2G35060	AT4G37760
AT2G35060	AT3G47500
AT2G35060	AT5G23660
AT2G35060	AT5G64940
AT2G35060	AT5G67030
AT2G34810	AT1G31550
AT2G34810	AT1G19670
AT2G34810	AT3G45140
AT2G34810	AT3G51450
AT2G34810	AT5G02940
AT2G34860	AT2G32500
AT2G34860	AT2G39470
AT2G34860	AT2G35370
AT2G34860	AT2G27680
AT2G34860	AT1G55480
AT2G34860	AT1G03680
AT2G34860	AT2G21960
AT2G34860	AT2G21330
AT2G34860	AT2G21385
AT2G34860	AT1G09340
AT2G34860	AT1G04420
AT2G34860	AT2G36145
AT2G34860	AT1G65230
AT2G34860	AT1G54500
AT2G34860	AT1G62750
AT2G34860	AT1G50320
AT2G34860	AT1G49380
AT2G34860	AT1G70760
AT2G34860	AT1G68590
AT2G34860	AT1G74880
AT2G34860	AT1G15980
AT2G34860	AT1G14345
AT2G34860	AT1G20020
AT2G34860	AT1G12900
AT2G34860	AT1G07320
AT2G34860	AT1G32470
AT2G34860	AT2G43560
AT2G34860	AT1G76450
AT2G34860	AT1G42970
AT2G34860	AT3G09050
AT2G34860	AT3G01480
AT2G34860	AT3G10060
AT2G34860	AT3G08740
AT2G34860	AT3G16250
AT2G34860	AT3G25480
AT2G34860	AT3G12930
AT2G34860	AT3G26710
AT2G34860	AT3G29185
AT2G34860	AT3G12780
AT2G34860	AT3G25805
AT2G34860	AT3G13120
AT2G34860	AT3G24430
AT2G34860	AT3G22210
AT2G34860	AT3G52380
AT2G34860	AT1G18170
AT2G34860	AT1G32080
AT2G34860	AT1G32060
AT2G34860	AT4G01310
AT2G34860	AT4G01050
AT2G34860	AT4G03280
AT2G34860	AT4G19100
AT2G34860	AT4G21280
AT2G34860	AT4G25050
AT2G34860	AT4G29060
AT2G34860	AT4G31850
AT2G34860	AT4G39970
AT2G34860	AT3G47650
AT2G34860	AT3G48420
AT2G34860	AT3G52150
AT2G34860	AT3G54050
AT2G34860	AT3G55800
AT2G34860	AT3G56010
AT2G34860	AT3G56650
AT2G34860	AT3G61080
AT2G34860	AT3G62030
AT2G34860	AT3G63410
AT2G34860	AT5G07020
AT2G34860	AT5G08050
AT2G34860	AT5G08650
AT2G34860	AT5G09660
AT2G34860	AT5G11450
AT2G34860	AT5G17670
AT2G34860	AT5G22340
AT2G34860	AT5G38660
AT2G34860	AT5G38520
AT2G34860	AT5G39830
AT2G34860	AT5G43750
AT2G34860	AT5G48220
AT2G34860	AT5G48790
AT2G34860	AT5G51110
AT2G34860	AT5G52960
AT2G34860	AT5G53580
AT2G34860	AT5G58260
AT2G34860	AT5G64040
AT2G34860	AT5G27560
AT2G34860	AT5G20140
AT2G34860	AT5G28750
AT2G34860	AT1G26230
AT2G34860	AT5G04140
AT2G34860	AT4G14890
AT2G34860	AT4G17600
AT2G34860	AT2G41680
AT2G26240	AT2G44180
AT2G26240	AT4G17070
AT2G26180	AT1G02730
AT2G26180	AT3G17680
AT2G26230	AT3G12490
AT2G26300	AT1G32080
AT2G26300	AT4G29900
AT2G26300	AT1G57630
AT2G26330	AT1G18250
AT2G26330	AT5G43810
AT2G26330	AT5G55230
AT2G26250	AT1G14280
AT2G26250	AT1G07720
AT2G26250	AT1G68530
AT2G26250	AT3G12110
AT2G26250	AT1G17840
AT2G26250	AT4G24510
AT2G26250	AT4G25960
AT2G26250	AT3G43720
AT2G26250	AT3G48720
AT2G26250	AT5G13400
AT2G26250	AT5G59750
AT2G26340	AT2G30170
AT2G26340	AT2G22990
AT2G26340	AT2G39470
AT2G26340	AT2G44920
AT2G26340	AT2G46910
AT2G26340	AT2G29290
AT2G26340	AT2G28800
AT2G26340	AT2G20230
AT2G26340	AT2G20260
AT2G26340	AT1G51400
AT2G26340	AT1G55480
AT2G26340	AT1G54780
AT2G26340	AT2G03750
AT2G26340	AT2G36990
AT2G26340	AT2G21330
AT2G26340	AT1G03130
AT2G26340	AT1G65230
AT2G26340	AT1G23400
AT2G26340	AT1G23310
AT2G26340	AT1G75690
AT2G26340	AT1G70760
AT2G26340	AT1G64680
AT2G26340	AT1G15980
AT2G26340	AT1G76100
AT2G26340	AT1G08380
AT2G26340	AT1G12250
AT2G26340	AT1G21500
AT2G26340	AT1G35420
AT2G26340	AT1G68010
AT2G26340	AT1G76450
AT2G26340	AT1G52220
AT2G26340	AT1G77490
AT2G26340	AT3G09050
AT2G26340	AT3G01480
AT2G26340	AT3G02690
AT2G26340	AT3G16140
AT2G26340	AT3G26900
AT2G26340	AT3G19800
AT2G26340	AT3G25805
AT2G26340	AT3G23700
AT2G26340	AT1G18170
AT2G26340	AT1G20810
AT2G26340	AT1G19150
AT2G26340	AT1G32080
AT2G26340	AT4G01800
AT2G26340	AT4G02770
AT2G26340	AT4G05180
AT2G26340	AT4G18740
AT2G26340	AT4G22890
AT2G26340	AT4G25050
AT2G26340	AT4G26555
AT2G26340	AT4G30690
AT2G26340	AT4G31530
AT2G26340	AT4G35250
AT2G26340	AT3G48420
AT2G26340	AT3G51510
AT2G26340	AT3G55330
AT2G26340	AT3G55800
AT2G26340	AT3G56650
AT2G26340	AT3G61080
AT2G26340	AT3G63140
AT2G26340	AT5G02120
AT2G26340	AT5G02160
AT2G26340	AT5G04900
AT2G26340	AT5G07020
AT2G26340	AT5G13410
AT2G26340	AT5G13770
AT2G26340	AT5G14260
AT2G26340	AT5G16400
AT2G26340	AT5G18660
AT2G26340	AT5G38520
AT2G26340	AT5G45680
AT2G26340	AT5G52100
AT2G26340	AT5G52970
AT2G26340	AT5G53580
AT2G26340	AT5G64040
AT2G26340	AT5G66570
AT2G26340	AT5G27290
AT2G26340	AT5G35170
AT2G26340	AT5G14910
AT2G26340	AT1G32220
AT2G26340	AT1G32160
AT2G26340	AT4G14870
AT2G26340	AT1G67700
AT2G26340	AT2G47450
AT2G26190	AT2G23810
AT2G26190	AT2G41100
AT2G26190	AT2G38470
AT2G26190	AT1G55450
AT2G26190	AT2G17040
AT2G26190	AT2G31880
AT2G26190	AT1G05575
AT2G26190	AT1G72900
AT2G26190	AT1G80840
AT2G26190	AT1G19770
AT2G26190	AT3G11820
AT2G26190	AT4G23220
AT2G26190	AT4G23180
AT2G26190	AT4G23810
AT2G26190	AT4G24110
AT2G26190	AT4G33050
AT2G26190	AT4G33300
AT2G26190	AT4G34150
AT2G26190	AT3G45640
AT2G26190	AT3G46600
AT2G26190	AT3G49530
AT2G26190	AT3G55980
AT2G26190	AT3G57530
AT2G26190	AT5G06320
AT2G26190	AT5G24210
AT2G26190	AT5G44070
AT2G26190	AT5G52760
AT2G26190	AT5G52750
AT2G26190	AT5G58430
AT2G26190	AT5G59670
AT2G26190	AT5G66210
AT2G26190	AT5G27420
AT2G44370	AT2G39200
AT2G44370	AT2G27660
AT2G44370	AT2G17740
AT2G44370	AT1G51790
AT2G44370	AT5G01540
AT2G44370	AT5G39580
AT2G44370	AT1G51850
AT2G44490	AT2G41100
AT2G44490	AT1G55450
AT2G44490	AT1G08930
AT2G44490	AT2G22500
AT2G44490	AT2G31880
AT2G44490	AT1G59870
AT2G44490	AT1G18390
AT2G44490	AT1G14370
AT2G44490	AT1G28380
AT2G44490	AT1G19380
AT2G44490	AT1G52200
AT2G44490	AT3G11820
AT2G44490	AT3G11840
AT2G44490	AT3G19930
AT2G44490	AT3G19010
AT2G44490	AT1G66880
AT2G44490	AT1G22280
AT2G44490	AT4G08850
AT2G44490	AT4G12720
AT2G44490	AT4G23180
AT2G44490	AT4G30280
AT2G44490	AT4G33300
AT2G44490	AT4G38550
AT2G44490	AT4G39640
AT2G44490	AT3G45640
AT2G44490	AT3G46110
AT2G44490	AT3G50950
AT2G44490	AT3G51920
AT2G44490	AT5G02290
AT2G44490	AT5G44070
AT2G44490	AT5G61210
AT2G44490	AT1G33600
AT2G44500	AT5G47910
AT2G44500	AT5G57560
AT2G44310	AT2G22990
AT2G44310	AT2G21130
AT2G44310	AT3G59400
AT2G44310	AT5G64940
AT2G44210	AT1G29660
AT2G44350	AT2G22990
AT2G44350	AT1G65230
AT2G44350	AT5G56350
AT2G44350	AT5G67500
AT2G44350	AT5G19550
AT2G44510	AT2G34260
AT2G44510	AT2G18900
AT2G44510	AT2G34570
AT2G44510	AT2G44860
AT2G44510	AT2G47990
AT2G44510	AT2G29540
AT2G44510	AT2G18220
AT2G44510	AT1G51380
AT2G44510	AT1G61870
AT2G44510	AT2G40360
AT2G44510	AT1G23280
AT2G44510	AT1G13160
AT2G44510	AT1G15440
AT2G44510	AT1G56110
AT2G44510	AT1G18850
AT2G44510	AT1G52930
AT2G44510	AT1G06380
AT2G44510	AT3G10530
AT2G44510	AT3G09720
AT2G44510	AT3G07050
[truncated: 96,984 more rows]
