# Supplementary material for: Large-scale analysis of Arabidopsis transcription reveals a basal co-regulation network
Source: BMC Syst Biol. 2009 Sep 3;3:86. doi: 10.1186/1752-0509-3-86 (PMC2944327; doi:10.1186/1752-0509-3-86)
Supplement: Additional file 5 — Edges of the 0.4 network. A list of the edges appearing in the 0.4 network. Each line lists the gene identifiers of the two nodes connected by an edge. [file 1752-0509-3-86-S5.txt]

AT2G42130	AT3G24430
AT2G42130	AT5G04900
AT2G42130	AT5G47190
AT2G42130	AT5G51100
AT2G42130	AT5G13120
AT2G42220	AT2G22990
AT2G42220	AT2G39470
AT2G42220	AT2G29650
AT2G42220	AT1G51400
AT2G42220	AT1G61520
AT2G42220	AT1G60550
AT2G42220	AT1G03600
AT2G42220	AT1G03630
AT2G42220	AT1G09750
AT2G42220	AT1G10360
AT2G42220	AT2G25080
AT2G42220	AT1G54780
AT2G42220	AT2G40400
AT2G42220	AT1G03130
AT2G42220	AT1G75690
AT2G42220	AT1G64770
AT2G42220	AT1G14150
AT2G42220	AT1G74730
AT2G42220	AT1G76100
AT2G42220	AT1G08520
AT2G42220	AT1G79790
AT2G42220	AT1G21500
AT2G42220	AT2G43560
AT2G42220	AT1G74470
AT2G42220	AT1G76450
AT2G42220	AT1G52230
AT2G42220	AT1G77490
AT2G42220	AT1G15820
AT2G42220	AT3G01060
AT2G42220	AT3G01480
AT2G42220	AT3G10230
AT2G42220	AT3G08940
AT2G42220	AT3G02730
AT2G42220	AT3G02720
AT2G42220	AT3G15520
AT2G42220	AT3G16140
AT2G42220	AT3G27690
AT2G42220	AT3G12930
AT2G42220	AT3G14930
AT2G42220	AT3G13120
AT2G42220	AT3G21055
AT2G42220	AT1G66100
AT2G42220	AT1G50900
AT2G42220	AT2G40490
AT2G42220	AT4G01310
AT2G42220	AT4G01050
AT2G42220	AT4G01690
AT2G42220	AT4G02770
AT2G42220	AT4G05180
AT2G42220	AT4G09010
AT2G42220	AT4G09650
AT2G42220	AT4G18480
AT2G42220	AT4G25050
AT2G42220	AT4G25080
AT2G42220	AT4G27700
AT2G42220	AT4G30950
AT2G42220	AT4G34090
AT2G42220	AT3G46780
AT2G42220	AT3G47470
AT2G42220	AT3G50685
AT2G42220	AT3G53420
AT2G42220	AT3G54050
AT2G42220	AT3G54890
AT2G42220	AT3G54900
AT2G42220	AT3G56650
AT2G42220	AT3G56940
AT2G42220	AT3G59400
AT2G42220	AT3G61430
AT2G42220	AT3G63140
AT2G42220	AT5G02120
AT2G42220	AT5G02160
AT2G42220	AT5G08050
AT2G42220	AT5G09660
AT2G42220	AT5G13630
AT2G42220	AT5G16400
AT2G42220	AT5G23060
AT2G42220	AT5G42070
AT2G42220	AT5G45680
AT2G42220	AT5G52960
AT2G42220	AT5G54270
AT2G42220	AT5G57345
AT2G42220	AT5G64040
AT2G42220	AT5G66570
AT2G42220	AT5G35170
AT2G42220	AT5G16030
AT2G42220	AT3G51820
AT2G42220	AT5G19940
AT2G42220	AT5G08330
AT2G42220	AT5G13510
AT2G42220	AT1G32220
AT2G42220	AT1G45474
AT2G42220	AT4G15110
AT2G42220	AT4G15560
AT2G42220	AT1G44446
AT2G42220	AT1G67740
AT2G42220	AT2G47450
AT2G32920	AT2G25110
AT2G32920	AT1G56340
AT2G32920	AT3G62600
AT2G26690	AT3G47295
AT2G26690	AT3G59400
AT2G39670	AT2G34640
AT2G39670	AT2G35500
AT2G39670	AT1G06190
AT2G39670	AT1G69200
AT2G39670	AT4G26370
AT2G39670	AT4G37510
AT2G39670	AT3G54090
AT2G39670	AT5G55220
AT2G39670	AT5G16715
AT2G30695	AT3G12930
AT2G30695	AT3G52150
AT2G30695	AT5G45930
AT2G30695	AT5G47190
AT2G30695	AT5G50250
AT2G41950	AT2G25830
AT2G41950	AT1G03630
AT2G41950	AT1G10522
AT2G41950	AT1G11430
AT2G41950	AT1G69200
AT2G41950	AT1G36390
AT2G41950	AT3G16000
AT2G41950	AT3G17170
AT2G41950	AT3G12930
AT2G41950	AT4G02990
AT2G41950	AT4G30620
AT2G41950	AT4G34290
AT2G41950	AT5G11450
AT2G41950	AT5G18660
AT2G41950	AT5G23310
AT2G41950	AT5G46580
AT2G32680	AT2G18660
AT2G32680	AT2G31880
AT2G32680	AT1G08450
AT2G32680	AT1G66880
AT2G32680	AT4G08850
AT2G32680	AT4G11890
AT2G32680	AT3G57260
AT2G32680	AT3G60420
AT2G32680	AT5G18470
AT2G32680	AT5G48380
AT2G45710	AT2G39390
AT2G45710	AT2G19750
AT2G45710	AT1G61570
AT2G45710	AT1G26880
AT2G45710	AT1G29250
AT2G45710	AT3G07230
AT2G45710	AT4G12600
AT2G45710	AT4G29390
AT2G45710	AT4G30220
AT2G45710	AT4G39300
AT2G45710	AT3G46560
AT2G45710	AT3G52040
AT2G45710	AT5G20160
AT2G30570	AT2G06520
AT2G30570	AT2G20260
AT2G30570	AT1G51400
AT2G30570	AT1G61520
AT2G30570	AT1G03600
AT2G30570	AT1G55670
AT2G30570	AT1G54780
AT2G30570	AT1G79040
AT2G30570	AT1G03130
AT2G30570	AT1G06680
AT2G30570	AT1G31330
AT2G30570	AT1G08380
AT2G30570	AT1G12900
AT2G30570	AT1G74470
AT2G30570	AT1G68010
AT2G30570	AT1G52220
AT2G30570	AT1G52230
AT2G30570	AT1G77490
AT2G30570	AT1G60950
AT2G30570	AT1G15820
AT2G30570	AT3G01500
AT2G30570	AT3G08940
AT2G30570	AT3G16140
AT2G30570	AT3G26650
AT2G30570	AT3G26520
AT2G30570	AT3G21055
AT2G30570	AT1G30380
AT2G30570	AT1G20340
AT2G30570	AT1G32060
AT2G30570	AT4G01150
AT2G30570	AT4G01050
AT2G30570	AT4G02770
AT2G30570	AT4G03280
AT2G30570	AT4G04640
AT2G30570	AT4G05180
AT2G30570	AT4G10340
AT2G30570	AT4G12800
AT2G30570	AT4G21280
AT2G30570	AT4G25050
AT2G30570	AT4G28750
AT2G30570	AT3G47470
AT2G30570	AT3G50820
AT2G30570	AT3G51510
AT2G30570	AT3G54890
AT2G30570	AT3G56940
AT2G30570	AT5G01530
AT2G30570	AT5G46110
AT2G30570	AT5G54270
AT2G30570	AT5G64040
AT2G30570	AT5G66570
AT2G30570	AT5G19940
AT2G30570	AT1G44575
AT2G30570	AT1G67740
AT2G30570	AT2G39730
AT2G30570	AT2G26500
AT2G30620	AT1G06760
AT2G30390	AT3G01440
AT2G30390	AT3G53130
AT2G02740	AT4G09730
AT2G02710	AT2G18700
AT2G02710	AT2G20670
AT2G02710	AT1G27290
AT2G02710	AT1G70290
AT2G02710	AT1G54740
AT2G02710	AT2G40420
AT2G02710	AT1G03090
AT2G02710	AT1G80180
AT2G02710	AT1G12780
AT2G02710	AT3G15450
AT2G02710	AT3G26510
AT2G02710	AT4G35770
AT2G02710	AT4G38470
AT2G02710	AT3G61060
AT2G02710	AT5G19120
AT2G02710	AT5G49360
AT2G02710	AT5G49450
AT2G02710	AT1G58180
AT2G02710	AT4G17245
AT2G02810	AT2G25110
AT2G02810	AT1G14360
AT2G02810	AT1G77510
AT2G02810	AT3G62600
AT2G33830	AT2G15890
AT2G33830	AT3G15630
AT2G33830	AT3G26740
AT2G33830	AT4G11360
AT2G33830	AT1G28330
AT2G33800	AT2G24090
AT2G33800	AT2G43030
AT2G33800	AT1G54780
AT2G33800	AT1G78630
AT2G33800	AT1G48350
AT2G33800	AT1G35680
AT2G33800	AT1G64510
AT2G33800	AT1G07320
AT2G33800	AT1G32470
AT2G33800	AT1G79850
AT2G33800	AT1G42970
AT2G33800	AT3G01480
AT2G33800	AT3G08920
AT2G33800	AT3G25920
AT2G33800	AT3G26060
AT2G33800	AT3G29185
AT2G33800	AT3G15190
AT2G33800	AT4G01310
AT2G33800	AT4G09010
AT2G33800	AT4G21280
AT2G33800	AT3G54210
AT2G33800	AT3G63140
AT2G33800	AT5G14320
AT2G33800	AT5G45680
AT2G33800	AT5G47190
AT2G33800	AT5G54600
AT2G33800	AT5G65220
AT2G33800	AT5G30510
AT2G33800	AT3G56910
AT2G33800	AT5G20630
AT2G33800	AT4G17600
AT2G35040	AT3G18130
AT2G34860	AT1G55480
AT2G34860	AT1G04420
AT2G34860	AT1G42970
AT2G34860	AT1G32080
AT2G34860	AT3G48420
AT2G26250	AT4G25960
AT2G26250	AT5G13400
AT2G26340	AT1G35420
AT2G26340	AT1G77490
AT2G26340	AT3G51510
AT2G26340	AT5G13410
AT2G26190	AT2G38470
AT2G26190	AT4G33050
AT2G44490	AT1G55450
AT2G44490	AT1G59870
AT2G44490	AT3G19010
AT2G44490	AT5G44070
AT2G44490	AT1G33600
AT2G39900	AT1G10200
AT2G40000	AT1G76600
AT2G40000	AT3G15760
AT2G39920	AT1G10760
AT2G39920	AT1G06460
AT2G39920	AT4G26670
AT2G39920	AT4G30660
AT2G39920	AT5G48250
AT2G39990	AT2G20490
AT2G39990	AT4G10450
AT2G39990	AT3G56070
AT2G39990	AT5G20160
AT2G19385	AT2G40360
AT2G19385	AT1G52930
AT2G19385	AT3G06530
AT2G19385	AT3G44750
AT2G23810	AT2G41100
AT2G23810	AT2G38470
AT2G23810	AT1G09070
AT2G23810	AT2G40140
AT2G23810	AT1G56060
AT2G23810	AT1G76600
AT2G23810	AT1G19020
AT2G23810	AT4G33300
AT2G23810	AT4G34150
AT2G23810	AT3G45640
AT2G23810	AT3G49530
AT2G23810	AT3G52400
AT2G23810	AT3G55980
AT2G23810	AT5G06320
AT2G23810	AT5G42050
AT2G23810	AT5G52750
AT2G23810	AT5G10695
AT2G23670	AT1G11860
AT2G23670	AT2G21330
AT2G23670	AT1G62750
AT2G23670	AT1G14150
AT2G23670	AT1G74730
AT2G23670	AT1G16880
AT2G23670	AT4G09650
AT2G23670	AT4G28660
AT2G23670	AT3G54050
AT2G23670	AT5G08050
AT2G23670	AT5G51070
AT2G30140	AT2G29350
AT2G30140	AT5G01540
AT2G30250	AT1G56060
AT2G30250	AT4G33050
AT2G30250	AT5G20230
AT2G30170	AT2G44920
AT2G30170	AT2G35260
AT2G30170	AT2G01590
AT2G30170	AT1G65230
AT2G30170	AT1G70760
AT2G30170	AT1G74880
AT2G30170	AT1G14345
AT2G30170	AT1G35420
AT2G30170	AT1G77490
AT2G30170	AT3G08010
AT2G30170	AT1G32080
AT2G30170	AT4G01800
AT2G30170	AT3G61080
AT2G30170	AT3G63140
AT2G30170	AT5G13410
AT2G30170	AT5G14260
AT2G30170	AT5G38520
AT2G30170	AT5G47110
AT2G30170	AT5G52100
AT2G30170	AT5G35170
AT2G22990	AT2G22980
AT2G22990	AT2G39470
AT2G22990	AT2G44920
AT2G22990	AT2G46820
AT2G22990	AT2G46220
AT2G22990	AT2G01590
AT2G22990	AT2G29290
AT2G22990	AT2G32100
AT2G22990	AT1G51400
AT2G22990	AT1G60550
AT2G22990	AT1G22850
AT2G22990	AT2G25080
AT2G22990	AT1G11860
AT2G22990	AT1G54780
AT2G22990	AT2G42750
AT2G22990	AT1G03130
AT2G22990	AT1G65230
AT2G22990	AT1G75690
AT2G22990	AT1G64860
AT2G22990	AT1G64720
AT2G22990	AT1G21750
AT2G22990	AT1G50250
AT2G22990	AT1G15980
AT2G22990	AT1G76110
AT2G22990	AT1G14280
AT2G22990	AT1G18730
AT2G22990	AT1G75460
AT2G22990	AT1G53310
AT2G22990	AT1G74670
AT2G22990	AT1G66330
AT2G22990	AT1G68830
AT2G22990	AT1G76450
AT2G22990	AT1G75100
AT2G22990	AT1G71480
AT2G22990	AT1G01620
AT2G22990	AT3G08940
AT2G22990	AT3G03150
AT2G22990	AT3G05900
AT2G22990	AT3G19800
AT2G22990	AT3G27050
AT2G22990	AT1G66100
AT2G22990	AT4G18740
AT2G22990	AT4G22890
AT2G22990	AT4G27030
AT2G22990	AT4G33666
AT2G22990	AT4G34350
AT2G22990	AT4G35250
AT2G22990	AT4G38690
AT2G22990	AT3G45780
AT2G22990	AT3G54500
AT2G22990	AT3G59400
AT2G22990	AT3G61080
AT2G22990	AT3G61260
AT2G22990	AT3G61430
AT2G22990	AT5G02160
AT2G22990	AT5G06980
AT2G22990	AT5G09660
AT2G22990	AT5G14260
AT2G22990	AT5G16400
AT2G22990	AT5G42070
AT2G22990	AT5G44190
AT2G22990	AT5G46110
AT2G22990	AT5G47110
AT2G22990	AT5G48790
AT2G22990	AT5G54630
AT2G22990	AT5G59750
AT2G22990	AT5G64460
AT2G22990	AT5G65730
AT2G22990	AT5G67030
AT2G22990	AT5G27290
AT2G22990	AT5G27360
AT2G22990	AT5G35170
AT2G22990	AT5G16030
AT2G22990	AT1G32160
AT2G22990	AT1G45474
AT2G22990	AT1G44446
AT2G22990	AT2G47450
AT2G22980	AT5G02160
AT2G44120	AT2G34480
AT2G44120	AT2G39460
AT2G44120	AT2G19730
AT2G44120	AT2G27710
AT2G44120	AT2G27530
AT2G44120	AT2G01250
AT2G44120	AT2G32060
AT2G44120	AT2G37190
AT2G44120	AT2G36620
AT2G44120	AT1G27400
AT2G44120	AT1G67430
AT2G44120	AT1G22780
AT2G44120	AT1G26880
AT2G44120	AT2G25210
AT2G44120	AT2G20450
AT2G44120	AT2G36160
AT2G44120	AT2G36170
AT2G44120	AT1G77940
AT2G44120	AT1G02780
AT2G44120	AT1G08360
AT2G44120	AT1G01100
AT2G44120	AT1G29250
AT2G44120	AT1G14620
AT2G44120	AT2G41840
AT2G44120	AT1G72370
AT2G44120	AT1G69620
AT2G44120	AT1G73230
AT2G44120	AT3G11510
AT2G44120	AT3G05560
AT2G44120	AT3G04920
AT2G44120	AT3G04840
AT2G44120	AT3G09200
AT2G44120	AT3G10610
AT2G44120	AT3G05590
AT2G44120	AT3G02080
AT2G44120	AT3G07110
AT2G44120	AT3G09500
AT2G44120	AT3G09630
AT2G44120	AT3G04400
AT2G44120	AT3G06700
AT2G44120	AT3G02560
AT2G44120	AT3G23390
AT2G44120	AT3G18130
AT2G44120	AT3G14600
AT2G44120	AT3G25520
AT2G44120	AT3G24830
AT2G44120	AT3G28900
AT2G44120	AT3G20000
AT2G44120	AT3G12390
AT2G44120	AT1G48830
AT2G44120	AT1G48630
AT2G44120	AT1G18080
AT2G44120	AT1G17880
AT2G44120	AT2G33370
AT2G44120	AT1G18540
AT2G44120	AT4G00100
AT2G44120	AT4G10450
AT2G44120	AT4G10480
AT2G44120	AT4G12600
AT2G44120	AT4G29390
AT2G44120	AT4G29410
AT2G44120	AT4G31700
AT2G44120	AT4G34670
AT2G44120	AT3G47370
AT2G44120	AT3G49010
AT2G44120	AT3G52580
AT2G44120	AT3G53020
AT2G44120	AT3G53430
AT2G44120	AT3G55280
AT2G44120	AT3G56340
AT2G44120	AT3G58610
AT2G44120	AT3G58700
AT2G44120	AT3G59540
AT2G44120	AT3G60770
AT2G44120	AT3G61110
AT2G44120	AT3G62870
AT2G44120	AT5G02870
AT2G44120	AT5G03850
AT2G44120	AT5G15200
AT2G44120	AT5G22440
AT2G44120	AT5G23740
AT2G44120	AT5G35530
AT2G44120	AT5G39740
AT2G44120	AT5G47700
AT2G44120	AT5G52650
AT2G44120	AT5G56710
AT2G44120	AT5G57290
AT2G44120	AT5G59850
AT2G44120	AT5G61170
AT2G44120	AT5G64140
AT2G44120	AT5G27770
AT2G44120	AT5G27850
AT2G44120	AT5G16130
AT2G44120	AT5G20720
AT2G44120	AT4G16720
AT2G44120	AT4G17390
AT2G44120	AT4G15000
AT2G44120	AT4G14320
AT2G44120	AT2G47610
AT2G30950	AT1G55670
AT2G30950	AT1G54780
AT2G30950	AT1G09340
AT2G30950	AT1G71500
AT2G30950	AT1G42970
AT2G30950	AT4G35250
AT2G30950	AT5G09660
AT2G30930	AT1G22530
AT2G31040	AT2G39470
AT2G31040	AT2G35370
AT2G31040	AT1G20020
AT2G31040	AT3G02730
AT2G31040	AT3G15840
AT2G31040	AT3G16250
AT2G31040	AT4G04330
AT2G31040	AT5G06690
AT2G31040	AT5G13730
AT2G31040	AT5G39830
AT2G31040	AT5G20935
AT2G31040	AT1G26230
AT2G37640	AT5G11420
AT2G37710	AT1G21270
AT2G37710	AT1G21250
AT2G37710	AT1G13470
AT2G37710	AT5G60900
AT2G37710	AT2G26440
AT2G37770	AT1G72680
AT2G37660	AT2G43030
AT2G37660	AT1G68590
AT2G37660	AT1G79850
AT2G37660	AT3G26060
AT2G37660	AT3G12930
AT2G37660	AT3G13120
AT2G37660	AT3G15190
AT2G37660	AT3G59980
AT2G37660	AT5G11450
AT2G37660	AT5G18660
AT2G37660	AT5G45930
AT2G37660	AT5G58250
AT2G37600	AT2G39390
AT2G37600	AT2G19750
AT2G37600	AT1G61570
AT2G37600	AT1G26880
AT2G37600	AT2G20490
AT2G37600	AT2G20450
AT2G37600	AT2G36170
AT2G37600	AT1G28395
AT2G37600	AT3G04920
AT2G37600	AT3G06680
AT2G37600	AT3G16080
AT2G37600	AT3G23390
AT2G37600	AT3G28900
AT2G37600	AT3G22230
AT2G37600	AT1G07070
AT2G37600	AT1G34030
AT2G37600	AT4G10450
AT2G37600	AT4G12600
AT2G37600	AT4G25890
AT2G37600	AT4G29410
AT2G37600	AT4G30220
AT2G37600	AT3G47370
AT2G37600	AT3G53740
AT2G37600	AT3G55280
AT2G37600	AT3G56070
AT2G37600	AT3G56340
AT2G37600	AT3G58700
AT2G37600	AT3G59540
AT2G37600	AT5G07090
AT2G37600	AT5G22440
AT2G37600	AT5G59850
AT2G37600	AT5G64140
AT2G37600	AT5G27770
AT2G37600	AT5G09510
AT2G37600	AT4G16720
AT2G37600	AT4G17390
AT2G37600	AT4G15000
AT2G23540	AT2G22510
AT2G23540	AT2G48140
AT2G23540	AT4G20390
AT2G23540	AT5G58860
AT2G38140	AT2G24090
AT2G38140	AT1G64510
AT2G38140	AT1G29070
AT2G38140	AT1G67700
AT2G38120	AT1G14280
AT2G38120	AT1G52190
AT2G14750	AT4G39940
AT2G14750	AT5G44720
AT2G32500	AT2G39470
AT2G32500	AT1G11860
AT2G32500	AT1G70760
AT2G32500	AT1G15980
AT2G32500	AT1G75460
AT2G32500	AT3G16250
AT2G32500	AT1G69523
AT2G32500	AT4G34090
AT2G32500	AT3G48420
AT2G32500	AT3G54050
AT2G32500	AT5G07020
AT2G32500	AT5G38520
AT2G32500	AT5G45680
AT2G32500	AT5G58260
AT2G32480	AT2G03550
AT2G32480	AT3G16250
AT2G32480	AT5G13730
AT2G32480	AT5G58260
AT2G41120	AT1G07180
AT2G41160	AT3G24500
AT2G41090	AT2G14560
AT2G41090	AT1G21270
AT2G41090	AT3G22231
AT2G41090	AT5G03350
AT2G41090	AT4G14400
AT2G41100	AT1G55450
AT2G41100	AT1G08930
AT2G41100	AT2G24600
AT2G41100	AT2G31880
AT2G41100	AT1G19380
AT2G41100	AT1G69840
AT2G41100	AT1G19020
AT2G41100	AT3G05200
AT2G41100	AT3G01290
AT2G41100	AT3G11820
AT2G41100	AT3G12740
AT2G41100	AT4G12720
AT2G41100	AT4G33050
AT2G41100	AT4G33300
AT2G41100	AT4G34150
AT2G41100	AT3G45640
AT2G41100	AT5G06320
AT2G41100	AT5G13190
AT2G41100	AT5G44070
AT2G41100	AT5G66210
AT2G41100	AT5G25930
AT2G41100	AT1G50740
AT2G41100	AT5G20230
AT2G41100	AT4G14365
AT2G38470	AT1G55450
AT2G38470	AT2G40140
AT2G38470	AT1G80840
AT2G38470	AT4G18880
AT2G38470	AT3G45640
AT2G38470	AT3G55980
AT2G38470	AT5G52750
AT2G38470	AT1G35210
AT2G38310	AT4G17870
AT2G38310	AT4G21870
AT2G34357	AT3G52140
AT2G34260	AT2G44860
AT2G34260	AT2G27840
AT2G34260	AT2G37990
AT2G34260	AT2G19540
AT2G34260	AT2G25355
AT2G34260	AT1G61570
AT2G34260	AT1G04170
AT2G34260	AT2G40360
AT2G34260	AT2G20490
AT2G34260	AT1G15440
AT2G34260	AT1G56110
AT2G34260	AT1G28395
AT2G34260	AT1G18850
AT2G34260	AT1G04870
AT2G34260	AT1G55900
AT2G34260	AT1G80270
AT2G34260	AT1G52930
AT2G34260	AT1G29940
AT2G34260	AT1G69070
AT2G34260	AT3G03920
AT2G34260	AT3G07750
AT2G34260	AT3G10530
AT2G34260	AT3G06530
AT2G34260	AT3G15460
AT2G34260	AT3G13940
AT2G34260	AT3G18130
AT2G34260	AT3G23620
AT2G34260	AT3G13230
AT2G34260	AT3G16810
AT2G34260	AT3G20050
AT2G34260	AT3G23990
AT2G34260	AT3G18600
AT2G34260	AT3G11964
AT2G34260	AT1G50920
AT2G34260	AT4G01560
AT2G34260	AT4G02930
AT2G34260	AT4G04940
AT2G34260	AT4G10480
AT2G34260	AT4G12600
AT2G34260	AT4G20020
AT2G34260	AT4G25340
AT2G34260	AT4G25730
AT2G34260	AT4G25630
AT2G34260	AT4G26600
AT2G34260	AT4G28450
AT2G34260	AT4G29510
AT2G34260	AT4G30800
AT2G34260	AT4G35850
AT2G34260	AT4G37910
AT2G34260	AT4G39300
AT2G34260	AT3G44750
AT2G34260	AT3G55510
AT2G34260	AT3G56070
AT2G34260	AT3G57000
AT2G34260	AT3G57660
AT2G34260	AT5G02050
AT2G34260	AT5G06550
AT2G34260	AT5G11240
AT2G34260	AT5G14050
AT2G34260	AT5G14520
AT2G34260	AT5G22650
AT2G34260	AT5G55920
AT2G34260	AT5G57280
AT2G34260	AT5G27395
AT2G34260	AT1G31660
AT2G34260	AT3G51800
AT2G34260	AT4G15640
AT2G34260	AT4G15770
AT2G34460	AT2G29650
AT2G34460	AT2G29290
AT2G34460	AT2G05620
AT2G34460	AT1G23740
AT2G34460	AT1G54780
AT2G34460	AT2G21960
AT2G34460	AT2G40400
AT2G34460	AT2G21330
AT2G34460	AT2G04039
AT2G34460	AT1G74730
AT2G34460	AT1G15980
AT2G34460	AT1G79600
AT2G34460	AT1G55960
AT2G34460	AT1G70610
AT2G34460	AT1G74470
AT2G34460	AT1G66330
AT2G34460	AT1G68830
AT2G34460	AT1G29700
AT2G34460	AT3G01060
AT2G34460	AT3G04870
AT2G34460	AT3G08940
AT2G34460	AT3G15850
AT2G34460	AT3G26570
AT2G34460	AT3G24190
AT2G34460	AT1G18060
AT2G34460	AT1G07180
AT2G34460	AT4G26860
AT2G34460	AT4G30950
AT2G34460	AT4G34350
AT2G34460	AT4G35250
AT2G34460	AT3G48460
AT2G34460	AT3G54660
AT2G34460	AT3G56290
AT2G34460	AT5G02120
AT2G34460	AT5G08050
AT2G34460	AT5G08650
AT2G34460	AT5G13630
AT2G34460	AT5G35970
AT2G34460	AT5G42070
AT2G34460	AT5G52570
AT2G34460	AT5G64940
AT2G34460	AT5G64840
AT2G34460	AT5G67030
AT2G34460	AT1G44446
AT2G34460	AT5G12470
AT2G34480	AT2G39460
AT2G34480	AT2G19730
AT2G34480	AT2G27710
AT2G34480	AT2G27530
AT2G34480	AT2G01250
AT2G34480	AT2G32060
AT2G34480	AT2G36620
AT2G34480	AT1G27400
AT2G34480	AT1G67430
AT2G34480	AT1G26880
AT2G34480	AT1G04270
AT2G34480	AT2G21580
AT2G34480	AT2G36160
AT2G34480	AT2G36170
AT2G34480	AT1G77940
AT2G34480	AT1G02780
AT2G34480	AT1G15930
AT2G34480	AT1G08360
AT2G34480	AT1G01100
AT2G34480	AT1G14320
AT2G34480	AT1G14980
AT2G34480	AT2G41840
AT2G34480	AT1G72370
AT2G34480	AT1G69620
AT2G34480	AT1G73230
AT2G34480	AT1G52300
AT2G34480	AT3G11510
AT2G34480	AT3G05560
AT2G34480	AT3G04840
AT2G34480	AT3G09200
AT2G34480	AT3G05590
AT2G34480	AT3G02080
AT2G34480	AT3G07110
AT2G34480	AT3G09500
AT2G34480	AT3G09630
AT2G34480	AT3G04400
AT2G34480	AT3G06680
AT2G34480	AT3G06700
AT2G34480	AT3G02560
AT2G34480	AT3G16080
AT2G34480	AT3G23390
AT2G34480	AT3G25520
AT2G34480	AT3G18740
AT2G34480	AT3G24830
AT2G34480	AT3G12390
AT2G34480	AT1G48830
AT2G34480	AT1G18080
AT2G34480	AT1G17880
AT2G34480	AT1G18540
AT2G34480	AT4G00100
AT2G34480	AT4G09320
AT2G34480	AT4G10480
AT2G34480	AT4G12600
AT2G34480	AT4G13170
AT2G34480	AT4G25740
AT2G34480	AT4G29410
AT2G34480	AT4G31700
AT2G34480	AT4G33865
AT2G34480	AT4G34670
AT2G34480	AT3G47370
AT2G34480	AT3G49010
AT2G34480	AT3G49910
AT2G34480	AT3G53020
AT2G34480	AT3G53430
AT2G34480	AT3G53890
AT2G34480	AT3G56340
AT2G34480	AT3G58610
AT2G34480	AT3G60245
AT2G34480	AT3G60770
AT2G34480	AT3G61110
AT2G34480	AT3G62870
AT2G34480	AT5G02870
AT2G34480	AT5G03850
AT2G34480	AT5G07090
AT2G34480	AT5G15200
AT2G34480	AT5G22440
AT2G34480	AT5G23740
AT2G34480	AT5G35530
AT2G34480	AT5G39740
AT2G34480	AT5G41520
AT2G34480	AT5G52650
AT2G34480	AT5G56670
AT2G34480	AT5G56710
AT2G34480	AT5G59850
AT2G34480	AT5G61170
AT2G34480	AT5G64140
AT2G34480	AT5G27850
AT2G34480	AT5G16130
AT2G34480	AT5G20290
AT2G34480	AT5G20720
AT2G34480	AT4G16720
AT2G34480	AT4G17390
AT2G34480	AT4G15000
AT2G34480	AT4G14320
AT2G34480	AT2G47610
AT2G39330	AT1G52410
AT2G39330	AT3G16470
AT2G39200	AT2G43620
AT2G39200	AT3G22060
AT2G39210	AT3G22060
AT2G39210	AT4G08850
AT2G39450	AT3G21670
AT2G39470	AT2G44920
AT2G39470	AT2G35370
AT2G39470	AT2G01590
AT2G39470	AT2G29290
AT2G39470	AT2G48070
AT2G39470	AT2G20890
AT2G39470	AT2G20260
AT2G39470	AT1G23740
AT2G39470	AT1G03680
AT2G39470	AT1G10360
AT2G39470	AT2G25080
AT2G39470	AT1G11860
AT2G39470	AT1G65260
AT2G39470	AT2G28470
AT2G39470	AT2G21330
AT2G39470	AT1G09340
AT2G39470	AT2G04039
AT2G39470	AT2G36145
AT2G39470	AT1G65230
AT2G39470	AT1G75690
AT2G39470	AT1G64770
AT2G39470	AT1G14150
AT2G39470	AT1G70760
AT2G39470	AT1G74730
AT2G39470	AT1G74880
AT2G39470	AT1G64680
AT2G39470	AT1G15980
AT2G39470	AT1G16080
AT2G39470	AT1G49975
AT2G39470	AT1G18730
AT2G39470	AT1G12900
AT2G39470	AT1G75460
AT2G39470	AT1G32470
AT2G39470	AT2G43560
AT2G39470	AT1G68010
AT2G39470	AT1G76450
AT2G39470	AT1G52220
AT2G39470	AT1G52230
AT2G39470	AT1G77490
AT2G39470	AT1G55370
AT2G39470	AT1G42970
AT2G39470	AT3G09050
AT2G39470	AT3G01480
AT2G39470	AT3G08920
AT2G39470	AT3G02690
AT2G39470	AT3G26060
AT2G39470	AT3G16250
AT2G39470	AT3G27050
AT2G39470	AT3G23700
AT2G39470	AT1G16880
AT2G39470	AT1G18060
AT2G39470	AT1G20810
AT2G39470	AT1G19150
AT2G39470	AT4G10300
AT2G39470	AT1G32080
AT2G39470	AT1G32060
AT2G39470	AT4G03280
AT2G39470	AT4G09010
AT2G39470	AT4G09350
AT2G39470	AT4G09650
AT2G39470	AT4G22890
AT2G39470	AT4G24750
AT2G39470	AT4G25080
AT2G39470	AT4G25910
AT2G39470	AT4G27700
AT2G39470	AT4G28080
AT2G39470	AT4G30950
AT2G39470	AT4G32260
AT2G39470	AT4G34090
AT2G39470	AT4G35250
AT2G39470	AT4G39710
AT2G39470	AT3G46780
AT2G39470	AT3G48200
AT2G39470	AT3G48420
AT2G39470	AT3G50820
AT2G39470	AT3G51510
AT2G39470	AT3G55330
AT2G39470	AT3G55800
AT2G39470	AT3G56010
AT2G39470	AT3G63140
AT2G39470	AT5G02120
AT2G39470	AT5G08050
AT2G39470	AT5G09660
AT2G39470	AT5G19220
AT2G39470	AT5G23120
AT2G39470	AT5G38520
AT2G39470	AT5G42070
AT2G39470	AT5G43750
AT2G39470	AT5G45680
AT2G39470	AT5G47840
AT2G39470	AT5G48790
AT2G39470	AT5G51110
AT2G39470	AT5G52100
AT2G39470	AT5G52970
AT2G39470	AT5G53490
AT2G39470	AT5G58260
AT2G39470	AT5G64040
AT2G39470	AT5G66190
AT2G39470	AT5G27290
AT2G39470	AT5G14740
AT2G39470	AT5G20935
AT2G39470	AT1G32220
AT2G39470	AT1G45474
AT2G39470	AT1G67700
AT2G39390	AT2G45860
AT2G39390	AT2G44860
AT2G39390	AT2G19730
AT2G39390	AT2G19750
AT2G39390	AT2G27840
AT2G39390	AT2G27710
AT2G39390	AT2G01250
AT2G39390	AT2G32060
AT2G39390	AT2G36620
AT2G39390	AT1G61570
AT2G39390	AT1G22780
AT2G39390	AT1G26880
AT2G39390	AT2G20450
AT2G39390	AT2G36170
AT2G39390	AT1G28395
AT2G39390	AT1G29250
AT2G39390	AT1G52930
AT2G39390	AT3G05560
AT2G39390	AT3G04920
AT2G39390	AT3G04840
AT2G39390	AT3G07110
AT2G39390	AT3G09500
AT2G39390	AT3G06680
AT2G39390	AT3G06700
AT2G39390	AT3G16780
AT2G39390	AT3G16080
AT2G39390	AT3G23390
AT2G39390	AT3G18130
AT2G39390	AT3G28900
AT2G39390	AT1G48630
AT2G39390	AT1G07070
AT2G39390	AT1G34030
AT2G39390	AT4G02930
AT2G39390	AT4G10480
AT2G39390	AT4G12600
AT2G39390	AT4G25890
AT2G39390	AT4G29390
AT2G39390	AT4G29410
AT2G39390	AT4G30220
AT2G39390	AT4G31700
AT2G39390	AT4G31985
AT2G39390	AT3G44750
AT2G39390	AT3G46560
AT2G39390	AT3G47370
AT2G39390	AT3G48930
AT2G39390	AT3G52040
AT2G39390	AT3G53430
AT2G39390	AT3G53740
AT2G39390	AT3G55280
AT2G39390	AT3G56070
AT2G39390	AT3G56340
AT2G39390	AT3G58700
AT2G39390	AT5G07090
AT2G39390	AT5G23740
AT2G39390	AT5G41010
AT2G39390	AT5G56710
AT2G39390	AT5G57290
AT2G39390	AT5G58420
AT2G39390	AT5G59850
AT2G39390	AT5G64140
AT2G39390	AT5G67510
AT2G39390	AT5G27770
AT2G39390	AT5G27850
AT2G39390	AT4G15770
AT2G39390	AT4G16720
AT2G39390	AT4G17390
AT2G39390	AT4G15000
AT2G39390	AT4G14320
AT2G39460	AT2G19730
AT2G39460	AT2G19750
AT2G39460	AT2G27530
AT2G39460	AT2G01250
AT2G39460	AT2G32060
AT2G39460	AT2G37190
AT2G39460	AT2G36620
AT2G39460	AT1G67430
AT2G39460	AT1G22780
AT2G39460	AT1G65290
AT2G39460	AT1G26880
AT2G39460	AT1G04270
AT2G39460	AT2G25210
AT2G39460	AT2G21580
AT2G39460	AT2G20450
AT2G39460	AT2G36160
AT2G39460	AT2G36170
AT2G39460	AT1G77940
AT2G39460	AT1G02780
AT2G39460	AT1G08360
AT2G39460	AT1G01100
AT2G39460	AT1G14320
AT2G39460	AT1G29250
AT2G39460	AT1G14620
AT2G39460	AT2G41840
AT2G39460	AT1G72370
AT2G39460	AT1G69620
AT2G39460	AT1G73230
AT2G39460	AT1G52300
AT2G39460	AT3G11510
AT2G39460	AT3G05560
AT2G39460	AT3G04920
AT2G39460	AT3G04840
AT2G39460	AT3G09200
AT2G39460	AT3G05590
AT2G39460	AT3G02080
AT2G39460	AT3G07110
AT2G39460	AT3G09630
AT2G39460	AT3G02560
AT2G39460	AT3G16080
AT2G39460	AT3G23390
AT2G39460	AT3G25520
AT2G39460	AT3G18740
AT2G39460	AT3G24830
AT2G39460	AT3G22230
AT2G39460	AT3G12390
AT2G39460	AT1G48630
AT2G39460	AT1G18080
AT2G39460	AT1G07070
AT2G39460	AT1G34030
AT2G39460	AT1G17880
AT2G39460	AT2G33370
AT2G39460	AT4G00100
AT2G39460	AT4G09320
AT2G39460	AT4G12600
AT2G39460	AT4G25740
AT2G39460	AT4G27090
AT2G39460	AT4G29390
AT2G39460	AT4G29410
AT2G39460	AT4G31700
AT2G39460	AT4G31985
AT2G39460	AT4G33865
AT2G39460	AT3G47370
AT2G39460	AT3G49010
AT2G39460	AT3G48930
AT2G39460	AT3G53020
AT2G39460	AT3G53430
AT2G39460	AT3G53890
AT2G39460	AT3G53740
AT2G39460	AT3G55280
AT2G39460	AT3G56340
AT2G39460	AT3G58700
AT2G39460	AT3G59540
AT2G39460	AT3G60245
AT2G39460	AT3G60770
AT2G39460	AT3G61110
AT2G39460	AT3G62870
AT2G39460	AT5G02870
AT2G39460	AT5G03850
AT2G39460	AT5G07090
AT2G39460	AT5G15200
AT2G39460	AT5G22440
AT2G39460	AT5G23740
AT2G39460	AT5G39740
AT2G39460	AT5G52650
AT2G39460	AT5G56670
AT2G39460	AT5G56710
AT2G39460	AT5G57290
AT2G39460	AT5G59850
AT2G39460	AT5G61170
AT2G39460	AT5G27770
AT2G39460	AT5G27850
AT2G39460	AT5G16130
AT2G39460	AT4G16720
AT2G39460	AT4G17390
AT2G39460	AT4G15000
AT2G39460	AT4G14320
AT2G39460	AT2G47610
AT2G39570	AT2G14910
AT2G39570	AT1G03090
AT2G39570	AT3G30775
AT2G39570	AT3G13750
AT2G39570	AT3G61060
AT2G39570	AT5G02840
AT2G39570	AT5G19120
AT2G39570	AT5G49360
AT2G39570	AT5G20250
AT2G39570	AT5G21170
AT2G18900	AT2G24050
AT2G18900	AT2G47990
AT2G18900	AT2G40360
AT2G18900	AT1G42440
AT2G18900	AT1G18850
AT2G18900	AT1G63810
AT2G18900	AT1G52160
AT2G18900	AT1G69070
AT2G18900	AT3G10530
AT2G18900	AT3G06530
AT2G18900	AT3G13230
AT2G18900	AT3G16810
AT2G18900	AT3G18600
AT2G18900	AT3G11964
AT2G18900	AT4G04940
AT2G18900	AT4G05410
AT2G18900	AT4G25630
AT2G18900	AT4G26600
AT2G18900	AT4G28450
AT2G18900	AT4G37910
AT2G18900	AT3G44750
AT2G18900	AT3G57660
AT2G18900	AT5G11240
AT2G18900	AT5G14050
AT2G18900	AT5G14520
AT2G18900	AT5G60990
AT2G18900	AT1G48920
AT2G18900	AT5G15550
AT2G18900	AT5G19300
AT2G34640	AT2G20020
AT2G34640	AT1G55490
AT2G34640	AT1G08540
AT2G34640	AT2G28000
AT2G34640	AT2G31890
AT2G34640	AT1G10522
AT2G34640	AT1G79560
AT2G34640	AT2G48120
AT2G34640	AT1G48570
AT2G34640	AT1G69200
AT2G34640	AT3G04550
AT2G34640	AT3G04260
AT2G34640	AT3G04340
AT2G34640	AT3G06730
AT2G34640	AT3G16290
AT2G34640	AT3G17170
AT2G34640	AT3G12930
AT2G34640	AT3G18680
AT2G34640	AT3G23070
AT2G34640	AT3G29185
AT2G34640	AT3G18390
AT2G34640	AT3G13470
AT2G34640	AT4G02790
AT2G34640	AT4G02990
AT2G34640	AT4G31210
AT2G34640	AT4G37510
AT2G34640	AT3G48500
AT2G34640	AT3G54090
AT2G34640	AT5G08610
AT2G34640	AT5G18570
AT2G34640	AT5G23310
AT2G34640	AT5G46580
AT2G34640	AT5G51100
AT2G34640	AT5G55220
AT2G34640	AT5G55280
AT2G34640	AT5G55740
AT2G34640	AT5G64580
AT2G34640	AT5G20040
AT2G34620	AT2G35260
AT2G34620	AT2G29290
AT2G34620	AT1G51400
AT2G34620	AT2G03750
AT2G34620	AT1G76100
AT2G34620	AT1G75460
AT2G34620	AT1G21500
AT2G34620	AT1G20650
AT2G34620	AT1G19000
AT2G34620	AT3G20820
AT2G34620	AT1G19150
AT2G34620	AT4G25080
AT2G34620	AT4G27700
AT2G34620	AT3G46780
AT2G34620	AT3G50685
AT2G34620	AT5G35790
AT2G34620	AT5G16030
AT2G34620	AT4G15560
AT2G34620	AT1G44446
AT2G34570	AT2G47990
AT2G34570	AT2G29540
AT2G34570	AT1G56110
AT2G34570	AT1G52930
AT2G34570	AT4G25340
AT2G34570	AT4G25730
AT2G34570	AT4G28450
AT2G34570	AT3G52040
AT2G34570	AT5G57280
AT2G34570	AT5G61770
AT2G34570	AT1G48920
AT2G34570	AT4G37090
AT2G34570	AT4G15770
AT2G45860	AT2G19750
AT2G45860	AT1G26880
AT2G45860	AT3G22230
AT2G45860	AT3G59540
AT2G45740	AT1G20020
AT2G45740	AT3G16250
AT2G45740	AT5G13730
AT2G45740	AT5G58310
AT2G45960	AT1G66100
AT2G45960	AT3G61430
AT2G45960	AT5G24930
AT2G45820	AT4G18740
AT2G45820	AT3G61260
AT2G45990	AT5G02120
AT2G44650	AT2G24090
AT2G44640	AT2G35500
AT2G44640	AT2G28000
AT2G44640	AT1G10522
AT2G44640	AT1G69200
AT2G44640	AT3G03710
AT2G44640	AT3G04260
AT2G44640	AT3G17170
AT2G44640	AT3G12930
AT2G44640	AT3G46740
AT2G44640	AT3G48110
AT2G44640	AT3G58610
AT2G44640	AT2G23350
AT2G26080	AT1G23740
AT2G26080	AT2G21330
AT2G26080	AT5G64940
AT2G26080	AT5G04140
AT2G30010	AT1G66940
AT2G44920	AT2G14910
AT2G44920	AT2G35260
AT2G44920	AT2G29290
AT2G44920	AT2G18710
AT2G44920	AT1G10360
AT2G44920	AT1G65260
AT2G44920	AT1G75690
AT2G44920	AT1G15980
AT2G44920	AT1G75460
AT2G44920	AT1G43670
AT2G44920	AT1G35420
AT2G44920	AT1G44000
AT2G44920	AT3G08920
AT2G44920	AT3G26900
AT2G44920	AT3G15850
AT2G44920	AT3G27050
AT2G44920	AT3G27925
AT2G44920	AT3G23700
AT2G44920	AT1G20810
AT2G44920	AT4G18740
AT2G44920	AT4G25080
AT2G44920	AT4G30950
AT2G44920	AT3G51510
AT2G44920	AT3G55330
AT2G44920	AT3G55800
AT2G44920	AT3G56650
AT2G44920	AT5G02120
AT2G44920	AT5G02160
AT2G44920	AT5G02840
AT2G44920	AT5G13770
AT2G44920	AT5G16400
AT2G44920	AT5G23120
AT2G44920	AT5G38520
AT2G44920	AT5G42070
AT2G44920	AT5G45680
AT2G44920	AT5G47110
AT2G44920	AT5G47840
AT2G44920	AT5G48790
AT2G44920	AT5G59750
AT2G44920	AT5G14740
AT2G44920	AT5G13490
AT2G44920	AT1G32160
AT2G44920	AT1G67700
AT2G44860	AT2G19750
AT2G44860	AT2G29540
AT2G44860	AT2G27840
AT2G44860	AT1G61570
AT2G44860	AT1G14620
AT2G44860	AT1G52930
AT2G44860	AT3G13230
AT2G44860	AT1G34030
AT2G44860	AT4G12600
AT2G44860	AT4G25730
AT2G44860	AT4G28450
AT2G44860	AT4G29410
AT2G44860	AT3G44750
AT2G44860	AT3G47370
AT2G44860	AT3G52040
AT2G44860	AT3G56070
AT2G44860	AT5G08180
AT2G44860	AT5G22650
AT2G44860	AT5G60960
AT2G44860	AT1G48920
AT2G44860	AT5G15750
AT2G44860	AT4G15770
AT2G22870	AT1G48460
AT2G02950	AT3G19850
AT2G02950	AT4G36540
AT2G46910	AT1G65230
AT2G46910	AT1G75690
AT2G46910	AT1G15980
AT2G46910	AT3G61080
AT2G46910	AT3G61870
AT2G46820	AT2G06520
AT2G46820	AT1G61520
AT2G46820	AT1G55670
AT2G46820	AT1G54780
AT2G46820	AT1G79040
AT2G46820	AT2G21330
AT2G46820	AT1G09340
AT2G46820	AT1G03130
AT2G46820	AT1G75690
AT2G46820	AT1G15980
AT2G46820	AT1G76100
AT2G46820	AT1G08380
AT2G46820	AT1G12900
AT2G46820	AT2G43560
AT2G46820	AT1G74470
AT2G46820	AT1G68010
AT2G46820	AT1G52220
AT2G46820	AT1G52230
AT2G46820	AT1G60950
AT2G46820	AT1G42970
AT2G46820	AT1G15820
AT2G46820	AT3G08940
AT2G46820	AT3G16140
AT2G46820	AT3G27690
AT2G46820	AT3G21055
AT2G46820	AT1G30380
AT2G46820	AT1G32060
AT2G46820	AT4G01150
AT2G46820	AT4G01050
AT2G46820	AT4G02770
AT2G46820	AT4G03280
AT2G46820	AT4G04640
AT2G46820	AT4G05180
AT2G46820	AT4G09010
AT2G46820	AT4G10340
AT2G46820	AT4G12800
AT2G46820	AT4G21280
AT2G46820	AT4G22890
AT2G46820	AT4G25050
AT2G46820	AT4G27700
AT2G46820	AT4G28750
AT2G46820	AT4G32260
AT2G46820	AT3G46780
AT2G46820	AT3G47470
AT2G46820	AT3G50820
AT2G46820	AT3G54050
AT2G46820	AT3G54890
AT2G46820	AT3G55800
AT2G46820	AT3G56940
AT2G46820	AT3G63140
AT2G46820	AT5G01530
AT2G46820	AT5G07020
AT2G46820	AT5G09660
AT2G46820	AT5G16400
AT2G46820	AT5G42070
AT2G46820	AT5G51110
AT2G46820	AT5G54270
AT2G46820	AT5G64040
AT2G46820	AT5G66190
AT2G46820	AT5G66570
AT2G46820	AT1G45474
AT2G46820	AT1G44575
AT2G46820	AT1G67740
AT2G46820	AT2G26500
AT2G46830	AT3G02380
AT2G46830	AT3G12320
AT2G19800	AT3G30775
AT2G19730	AT2G27710
AT2G19730	AT2G27530
AT2G19730	AT2G01250
AT2G19730	AT2G32060
AT2G19730	AT2G37190
AT2G19730	AT2G36620
AT2G19730	AT1G27400
AT2G19730	AT1G67430
AT2G19730	AT1G22780
AT2G19730	AT1G65290
AT2G19730	AT2G28000
AT2G19730	AT1G26880
AT2G19730	AT1G04480
AT2G19730	AT1G04270
AT2G19730	AT2G25210
AT2G19730	AT2G20450
AT2G19730	AT2G36160
AT2G19730	AT2G36170
AT2G19730	AT1G30580
AT2G19730	AT1G77940
AT2G19730	AT1G02780
AT2G19730	AT1G15930
AT2G19730	AT1G08360
AT2G19730	AT1G01100
AT2G19730	AT1G14320
AT2G19730	AT1G29250
AT2G19730	AT1G14620
AT2G19730	AT2G43460
AT2G19730	AT2G41840
AT2G19730	AT1G72370
AT2G19730	AT1G69620
AT2G19730	AT1G74270
AT2G19730	AT1G73230
AT2G19730	AT1G77750
AT2G19730	AT1G52300
AT2G19730	AT3G11510
AT2G19730	AT3G05560
AT2G19730	AT3G04920
AT2G19730	AT3G04840
AT2G19730	AT3G09200
AT2G19730	AT3G10610
AT2G19730	AT3G05590
AT2G19730	AT3G02080
AT2G19730	AT3G07110
AT2G19730	AT3G09500
AT2G19730	AT3G09630
AT2G19730	AT3G04400
AT2G19730	AT3G06700
AT2G19730	AT3G02560
AT2G19730	AT3G16080
AT2G19730	AT3G23390
AT2G19730	AT3G14600
AT2G19730	AT3G25520
AT2G19730	AT3G18740
AT2G19730	AT3G24830
AT2G19730	AT3G28900
AT2G19730	AT3G22230
AT2G19730	AT3G20000
AT2G19730	AT3G12390
AT2G19730	AT1G48830
AT2G19730	AT1G48630
AT2G19730	AT1G18080
AT2G19730	AT1G07070
AT2G19730	AT1G34030
AT2G19730	AT1G17880
AT2G19730	AT2G33370
AT2G19730	AT1G18540
AT2G19730	AT4G00100
AT2G19730	AT4G02930
AT2G19730	AT4G09320
AT2G19730	AT4G09800
AT2G19730	AT4G10480
AT2G19730	AT4G12600
AT2G19730	AT4G13170
AT2G19730	AT4G25740
AT2G19730	AT4G29390
AT2G19730	AT4G29410
AT2G19730	AT4G31700
AT2G19730	AT4G31985
AT2G19730	AT4G33865
AT2G19730	AT4G39300
AT2G19730	AT3G44590
AT2G19730	AT3G47370
AT2G19730	AT3G49010
AT2G19730	AT3G48930
AT2G19730	AT3G49910
AT2G19730	AT3G52580
AT2G19730	AT3G53020
AT2G19730	AT3G53430
AT2G19730	AT3G53740
AT2G19730	AT3G55280
AT2G19730	AT3G56340
AT2G19730	AT3G58610
AT2G19730	AT3G58700
AT2G19730	AT3G59540
AT2G19730	AT3G60245
AT2G19730	AT3G60770
AT2G19730	AT3G61110
AT2G19730	AT3G62870
AT2G19730	AT5G02870
AT2G19730	AT5G03850
AT2G19730	AT5G07090
AT2G19730	AT5G10360
AT2G19730	AT5G15200
AT2G19730	AT5G22440
AT2G19730	AT5G23740
AT2G19730	AT5G35530
AT2G19730	AT5G39740
AT2G19730	AT5G43970
AT2G19730	AT5G47700
AT2G19730	AT5G52470
AT2G19730	AT5G52650
AT2G19730	AT5G56670
AT2G19730	AT5G56710
AT2G19730	AT5G57290
AT2G19730	AT5G59850
AT2G19730	AT5G61170
AT2G19730	AT5G64140
AT2G19730	AT5G67510
AT2G19730	AT5G27770
AT2G19730	AT5G27700
AT2G19730	AT5G27850
AT2G19730	AT5G16130
AT2G19730	AT5G20160
AT2G19730	AT5G20720
AT2G19730	AT5G19510
AT2G19730	AT4G16720
AT2G19730	AT4G17390
AT2G19730	AT4G15000
AT2G19730	AT4G14320
AT2G19730	AT2G47610
AT2G19740	AT1G26880
AT2G19740	AT4G12600
AT2G19740	AT3G58700
AT2G19940	AT4G33680
AT2G19750	AT2G29530
AT2G19750	AT2G32060
AT2G19750	AT2G37190
AT2G19750	AT1G61570
AT2G19750	AT1G27435
AT2G19750	AT1G65290
AT2G19750	AT1G26880
AT2G19750	AT2G25210
AT2G19750	AT2G21580
AT2G19750	AT2G20490
AT2G19750	AT2G20450
AT2G19750	AT2G36170
AT2G19750	AT1G49400
AT2G19750	AT1G49410
AT2G19750	AT1G28395
AT2G19750	AT1G29250
AT2G19750	AT1G52930
AT2G19750	AT3G10610
AT2G19750	AT3G07230
AT2G19750	AT3G07110
AT2G19750	AT3G09500
AT2G19750	AT3G06680
AT2G19750	AT3G06700
AT2G19750	AT3G16780
AT2G19750	AT3G16080
AT2G19750	AT3G23390
AT2G19750	AT3G28900
AT2G19750	AT3G22230
AT2G19750	AT1G48830
AT2G19750	AT1G07070
AT2G19750	AT1G34030
AT2G19750	AT1G22270
AT2G19750	AT4G10450
AT2G19750	AT4G12600
AT2G19750	AT4G25740
AT2G19750	AT4G25890
AT2G19750	AT4G29410
AT2G19750	AT4G30220
AT2G19750	AT4G30800
AT2G19750	AT4G31985
AT2G19750	AT4G39300
AT2G19750	AT3G44590
AT2G19750	AT3G46560
AT2G19750	AT3G47370
AT2G19750	AT3G48930
AT2G19750	AT3G52040
AT2G19750	AT3G53890
AT2G19750	AT3G53740
AT2G19750	AT3G55280
AT2G19750	AT3G56070
AT2G19750	AT3G56340
AT2G19750	AT3G57490
AT2G19750	AT3G58700
AT2G19750	AT3G59540
AT2G19750	AT3G60770
AT2G19750	AT3G62870
AT2G19750	AT5G02610
AT2G19750	AT5G03850
AT2G19750	AT5G08040
AT2G19750	AT5G22440
AT2G19750	AT5G23740
AT2G19750	AT5G47930
AT2G19750	AT5G56670
AT2G19750	AT5G56710
AT2G19750	AT5G57290
AT2G19750	AT5G58420
AT2G19750	AT5G59850
AT2G19750	AT5G64140
AT2G19750	AT5G09510
AT2G19750	AT4G15770
AT2G19750	AT4G16720
AT2G19750	AT4G15000
AT2G25840	AT1G60600
AT2G25840	AT5G22340
AT2G25900	AT1G80440
AT2G25900	AT1G71030
AT2G25900	AT3G07310
AT2G25900	AT3G59940
AT2G25900	AT5G19120
AT2G25900	AT5G47390
AT2G25900	AT5G56100
AT2G25900	AT5G21170
AT2G25830	AT3G01440
AT2G25830	AT3G16250
AT2G25830	AT3G12930
AT2G25830	AT3G54090
AT2G25830	AT5G18660
AT2G25830	AT5G46580
AT2G25830	AT1G26230
AT2G29650	AT1G22850
AT2G29650	AT2G25080
AT2G29650	AT2G40400
AT2G29650	AT1G03130
AT2G29650	AT1G06040
AT2G29650	AT1G21500
AT2G29650	AT1G71480
AT2G29650	AT3G01060
AT2G29650	AT3G08940
AT2G29650	AT3G01810
AT2G29650	AT3G27690
AT2G29650	AT1G18060
AT2G29650	AT4G34350
AT2G29650	AT4G35250
AT2G29650	AT3G46780
AT2G29650	AT3G47500
AT2G29650	AT3G59060
AT2G29650	AT5G02810
AT2G29650	AT5G13630
AT2G29650	AT5G19220
AT2G29650	AT5G35970
AT2G29650	AT5G37360
AT2G29650	AT5G42070
AT2G29650	AT5G61670
AT2G29650	AT5G64940
AT2G29650	AT5G67030
AT2G29650	AT5G16030
AT2G29650	AT1G44446
AT2G29630	AT1G04620
AT2G29630	AT1G06460
AT2G29630	AT1G80480
AT2G29630	AT3G47860
AT2G29630	AT5G20630
AT2G35480	AT2G21640
AT2G35370	AT2G43030
AT2G35370	AT1G11860
AT2G35370	AT1G78630
AT2G35370	AT1G14150
AT2G35370	AT1G68590
AT2G35370	AT1G18730
AT2G35370	AT1G75350
AT2G35370	AT1G07320
AT2G35370	AT1G29070
AT2G35370	AT1G32470
AT2G35370	AT1G79850
AT2G35370	AT1G42970
AT2G35370	AT3G01500
AT2G35370	AT3G04790
AT2G35370	AT3G26060
AT2G35370	AT3G16250
AT2G35370	AT3G12780
AT2G35370	AT3G22210
AT2G35370	AT2G33450
AT2G35370	AT1G32080
AT2G35370	AT4G02530
AT2G35370	AT4G03280
AT2G35370	AT4G11175
AT2G35370	AT4G38970
AT2G35370	AT3G47650
AT2G35370	AT5G17170
AT2G35370	AT5G17870
AT2G35370	AT5G35630
AT2G35370	AT5G54600
AT2G35370	AT5G66190
AT2G35370	AT5G30510
AT2G35370	AT3G56910
AT2G35605	AT1G80270
AT2G35410	AT1G68590
AT2G35410	AT3G08920
AT2G35410	AT3G10060
AT2G35410	AT5G51110
AT2G35500	AT2G18710
AT2G35500	AT1G55490
AT2G35500	AT1G03475
AT2G35500	AT1G02280
AT2G35500	AT1G10522
AT2G35500	AT1G63610
AT2G35500	AT1G07320
AT2G35500	AT1G69200
AT2G35500	AT3G07670
AT2G35500	AT3G08010
AT2G35500	AT3G21200
AT2G35500	AT3G12930
AT2G35500	AT3G13470
AT2G35500	AT2G33430
AT2G35500	AT4G26370
AT2G35500	AT4G34290
AT2G35500	AT3G48730
AT2G35500	AT3G54090
AT2G35500	AT3G63190
AT2G35500	AT3G63510
AT2G35500	AT5G03940
AT2G35500	AT5G06290
AT2G35500	AT5G11450
AT2G35500	AT5G23310
AT2G35500	AT5G46580
AT2G35500	AT5G50250
AT2G35500	AT5G51100
AT2G35500	AT5G66470
AT2G35500	AT5G16715
AT2G35500	AT1G26230
AT2G35500	AT2G47590
AT2G14910	AT1G64720
AT2G14910	AT1G35420
AT2G14910	AT3G17510
AT2G14910	AT5G02160
AT2G14910	AT5G02840
AT2G14880	AT1G69200
AT2G14880	AT4G34290
AT2G46220	AT2G18700
AT2G46220	AT2G20670
AT2G46220	AT1G49500
AT2G46220	AT1G76100
AT2G46220	AT3G08940
AT2G46220	AT3G15450
AT2G46220	AT5G18600
AT2G46220	AT5G49360
AT2G46220	AT5G56100
AT2G46220	AT5G21170
AT2G46220	AT4G16520
AT2G24050	AT2G28600
AT2G24050	AT4G05410
AT2G24050	AT5G14520
AT2G24050	AT5G43960
AT2G24090	AT2G42770
AT2G24090	AT1G62780
AT2G24090	AT1G68590
AT2G24090	AT1G35680
AT2G24090	AT1G64510
AT2G24090	AT1G29070
AT2G24090	AT2G43560
AT2G24090	AT3G04790
AT2G24090	AT3G25920
AT2G24090	AT3G12930
AT2G24090	AT3G27160
AT2G24090	AT2G33450
AT2G24090	AT4G01310
AT2G24090	AT4G18480
AT2G24090	AT4G25050
AT2G24090	AT4G34190
AT2G24090	AT3G47650
AT2G24090	AT3G52150
AT2G24090	AT3G55800
AT2G24090	AT3G62030
AT2G24090	AT5G14320
AT2G24090	AT5G40950
AT2G24090	AT5G47190
AT2G24090	AT5G54600
AT2G24090	AT3G56910
AT2G24060	AT3G01480
AT2G24060	AT3G16250
AT2G24060	AT3G12930
AT2G24060	AT3G29185
AT2G24060	AT3G18390
AT2G24060	AT1G32550
AT2G24060	AT4G38160
AT2G24060	AT4G39040
AT2G24060	AT5G03940
AT2G24060	AT5G22640
AT2G24060	AT5G45680
AT2G24060	AT5G55220
AT2G23930	AT2G36620
AT2G23930	AT1G08360
AT2G23930	AT1G01100
AT2G23930	AT3G06700
AT2G23930	AT3G22230
AT2G23930	AT1G34030
AT2G23930	AT4G12600
AT2G23930	AT4G31985
AT2G23930	AT3G52040
AT2G23930	AT5G64140
AT2G35260	AT2G05620
AT2G35260	AT1G03130
AT2G35260	AT1G75690
AT2G35260	AT1G64860
AT2G35260	AT1G76100
AT2G35260	AT3G17040
AT2G35260	AT4G37550
AT2G35260	AT3G59400
AT2G35260	AT5G19940
AT2G35260	AT4G15560
AT2G35260	AT1G44446
AT2G35260	AT2G47450
AT2G47940	AT1G08520
AT2G47940	AT1G77490
AT2G47940	AT3G01480
AT2G47940	AT3G18390
AT2G47940	AT4G01310
AT2G47940	AT4G24770
AT2G47940	AT3G54050
AT2G47940	AT3G63140
AT2G47940	AT3G63490
AT2G47940	AT5G35170
AT2G47990	AT2G27840
AT2G47990	AT1G10270
AT2G47990	AT1G13160
AT2G47990	AT1G15440
AT2G47990	AT1G56110
AT2G47990	AT3G18600
AT2G47990	AT4G05410
AT2G47990	AT4G25730
AT2G47990	AT4G25630
AT2G47990	AT3G49240
AT2G47990	AT3G60360
AT2G47990	AT5G11240
AT2G47990	AT5G14050
AT2G47990	AT5G14520
AT2G47990	AT5G61770
AT2G47990	AT1G48920
AT2G47990	AT1G31660
AT2G47990	AT4G15770
AT2G47910	AT3G55330
AT2G47910	AT5G52780
AT2G31170	AT1G56050
AT2G31170	AT3G18680
AT2G31170	AT4G33760
AT2G43100	AT1G62560
AT2G43100	AT1G65860
AT2G43100	AT1G21440
AT2G43100	AT1G78370
AT2G43100	AT1G74090
AT2G43100	AT3G19710
AT2G43100	AT4G03060
AT2G43100	AT4G12030
AT2G43100	AT4G13430
AT2G43100	AT4G13770
AT2G43100	AT3G49680
AT2G43100	AT3G58990
AT2G43100	AT5G23010
AT2G38540	AT1G09310
AT2G38540	AT3G01500
AT2G38540	AT3G26520
AT2G38540	AT1G20340
AT2G38540	AT5G54770
AT2G41250	AT2G31380
AT2G41250	AT3G12320
AT2G41420	AT5G56170
AT2G41410	AT3G47480
AT2G32290	AT3G52180
AT2G01590	AT2G29290
AT2G01590	AT1G54780
AT2G01590	AT2G21330
AT2G01590	AT2G04039
AT2G01590	AT1G65230
AT2G01590	AT1G75690
AT2G01590	AT1G64770
AT2G01590	AT1G70760
AT2G01590	AT1G74730
AT2G01590	AT1G74880
AT2G01590	AT1G64680
AT2G01590	AT1G15980
AT2G01590	AT1G14345
AT2G01590	AT2G43560
AT2G01590	AT1G68010
AT2G01590	AT1G77490
AT2G01590	AT1G42970
AT2G01590	AT3G16250
AT2G01590	AT3G19800
AT2G01590	AT1G20810
AT2G01590	AT1G19150
AT2G01590	AT1G32080
AT2G01590	AT4G39710
AT2G01590	AT4G39970
AT2G01590	AT3G48420
AT2G01590	AT3G51510
AT2G01590	AT3G54050
AT2G01590	AT3G55330
AT2G01590	AT3G55800
AT2G01590	AT3G56650
AT2G01590	AT3G61080
AT2G01590	AT5G02120
AT2G01590	AT5G07020
AT2G01590	AT5G09660
AT2G01590	AT5G38520
AT2G01590	AT5G42070
AT2G01590	AT5G51010
AT2G01590	AT5G51110
AT2G01590	AT5G52100
AT2G01590	AT5G52970
AT2G01590	AT5G58260
AT2G01590	AT5G27290
AT2G01590	AT1G45474
AT2G01590	AT5G04140
AT2G01590	AT1G67700
AT2G27050	AT3G19850
AT2G27020	AT4G31300
AT2G46650	AT2G20610
AT2G46650	AT3G58990
AT2G29310	AT2G29290
AT2G29310	AT2G01870
AT2G29310	AT1G70820
AT2G29310	AT1G70760
AT2G29310	AT4G26530
AT2G29310	AT5G45680
AT2G29290	AT2G32100
AT2G29290	AT2G05620
AT2G29290	AT2G18300
AT2G29290	AT1G51400
AT2G29290	AT2G25080
AT2G29290	AT2G03750
AT2G29290	AT1G04350
AT2G29290	AT2G13360
AT2G29290	AT1G65230
AT2G29290	AT1G54500
AT2G29290	AT1G75690
AT2G29290	AT1G64860
AT2G29290	AT1G15260
AT2G29290	AT1G70760
AT2G29290	AT1G15980
AT2G29290	AT1G14280
AT2G29290	AT1G75460
AT2G29290	AT1G12250
AT2G29290	AT1G21500
AT2G29290	AT1G52870
AT2G29290	AT1G44000
AT2G29290	AT1G01620
AT2G29290	AT3G07310
AT2G29290	AT3G06750
AT2G29290	AT3G27690
AT2G29290	AT3G19800
[truncated: 15,788 more rows]
