# Supplementary material for: Large-scale analysis of Arabidopsis transcription reveals a basal co-regulation network
Source: BMC Syst Biol. 2009 Sep 3;3:86. doi: 10.1186/1752-0509-3-86 (PMC2944327; doi:10.1186/1752-0509-3-86)
Supplement: Additional file 6 — Genes appearing in network clusters. A table listing the genes that appear in the clusters found in the 0.3, 0.4 and pathogen stress-related co-expression networks. [file 1752-0509-3-86-S6.xls]

## Sheet: Clusters in 0.3 Network
Node score cutoff	Cluster ID	Gene ID	Description
0.2	1	AT1G22780	S18 ribosomal protein involved in the binding of f-Met tRNA during initiation of mRNA translation. Expression restricted to meristems. Mutant phenotype-pointed first leaves,reduced fresh weight, growth retardation. protein_coding
0.2	1	AT3G58610	ketol-acid reductoisomerase; Identical to Ketol-acid reductoisomerase, chloroplast precursor [Arabidopsis Thaliana] (GB:Q05758;GB:Q42559); similar to Ketol-acid reductoisomerase, chloroplast precursor (Acetohydroxy-acid reductoisomerase) (Alpha-keto-beta-hydroxylacil reductoisomerase) (GB:O82043); similar to acetohydroxy acid isomeroreductase [Pisum sativum] (GB:CAB61890.1); similar to hypothetic…
0.2	1	AT1G04480	60S ribosomal protein L23 (RPL23A); Identical to 60S ribosomal protein L23 (RPL23C) [Arabidopsis Thaliana] (GB:P49690;GB:Q8L8P0;GB:Q9SDB5); similar to EMB2171 (EMBRYO DEFECTIVE 2171), structural constituent of ribosome [Arabidopsis thaliana] (TAIR:AT3G04400.1); similar to 60S ribosomal protein L23 (RPL23B) [Arabidopsis thaliana] (TAIR:AT2G33370.1); similar to ribosomal protein L17 [Castanea sativ…
0.2	1	AT4G31700	Encodes a putative ribosomal protein S6 (rps6). protein_coding
0.2	1	AT2G01250	60S ribosomal protein L7 (RPL7B); Identical to 60S ribosomal protein L7-2 (RPL7B) [Arabidopsis Thaliana] (GB:P60040;GB:O80581;GB:Q42208;GB:Q9ZU42); similar to 60S ribosomal protein L7 (RPL7C) [Arabidopsis thaliana] (TAIR:AT2G44120.2); similar to 60S ribosomal protein L7 (RPL7C) [Arabidopsis thaliana] (TAIR:AT2G44120.1); similar to thaliana 60S ribosomal protein L7 (At2g44120) [Solanum tuberosum] …
0.2	1	AT2G36620	RPL24A encodes ribosomal protein L24, homolog of cytosolic RPL24, found in archaea and higher eukaryotes. Arabidopsis has two RPL24 homologs, RPL24A (AT2G36620) and RPL24B (AT3G53020). protein_coding
0.2	1	AT2G20450	60S ribosomal protein L14 (RPL14A); Identical to 60S ribosomal protein L14-1 (RPL14A) [Arabidopsis Thaliana] (GB:Q9SIM4); similar to 60S ribosomal protein L14 (RPL14B) [Arabidopsis thaliana] (TAIR:AT4G27090.1); similar to unknown [Populus trichocarpa] (GB:ABK94606.1); contains InterPro domain Ribosomal protein L14; (InterPro:IPR002784) protein_coding
0.2	1	AT3G04840	40S ribosomal protein S3A (RPS3aA); Identical to 40S ribosomal protein S3a-1 (RPS3AA) [Arabidopsis Thaliana] (GB:Q9CAV0); similar to 40S ribosomal protein S3A (RPS3aB) [Arabidopsis thaliana] (TAIR:AT4G34670.1); similar to 40S ribosomal protein S3a (S phase-specific protein BIS289) (GB:P49396); contains InterPro domain Ribosomal protein S3Ae; (InterPro:IPR001593) protein_coding
0.2	1	AT3G10610	40S ribosomal protein S17 (RPS17C); Identical to 40S ribosomal protein S17-3 (RPS17C) [Arabidopsis Thaliana] (GB:Q9SQZ1); similar to 40S ribosomal protein S17 (RPS17B) [Arabidopsis thaliana] (TAIR:AT2G05220.2); similar to 40S ribosomal protein S17 (RPS17B) [Arabidopsis thaliana] (TAIR:AT2G05220.1); similar to unknown [Populus trichocarpa] (GB:ABK93227.1); contains InterPro domain Ribosomal protei…
0.2	1	AT3G23390	60S ribosomal protein L36a/L44 (RPL36aA); Identical to 60S ribosomal protein L36a (RPL36AB) [Arabidopsis Thaliana] (GB:O23290;GB:Q7GD84); similar to 60S ribosomal protein L36a/L44 (RPL36aB) [Arabidopsis thaliana] (TAIR:AT4G14320.1); similar to unknown [Populus trichocarpa] (GB:ABK94266.1); contains InterPro domain Ribosomal protein L44e; (InterPro:IPR000552); contains InterPro domain Ribosomal pr…
0.2	1	AT1G48630	guanine nucleotide-binding family protein / activated protein kinase C receptor, putative / RACK, putative; similar to guanine nucleotide-binding family protein / activated protein kinase C receptor (RACK1) [Arabidopsis thaliana] (TAIR:AT3G18130.1); similar to Guanine nucleotide-binding protein subunit beta-like protein (GB:Q39336); contains InterPro domain WD40 repeat-like (InterPro:IPR011046); …
0.2	1	AT1G17880	nascent polypeptide-associated complex (NAC) domain-containing protein / BTF3b-like transcription factor, putative; similar to nascent polypeptide-associated complex (NAC) domain-containing protein [Arabidopsis thaliana] (TAIR:AT1G73230.1); similar to unknown [Populus trichocarpa] (GB:ABK94235.1); contains InterPro domain Nascent polypeptide-associated complex NAC (InterPro:IPR002715) protein_cod…
0.2	1	AT1G18540	60S ribosomal protein L6 (RPL6A); Identical to 60S ribosomal protein L6-1 (RPL6A) [Arabidopsis Thaliana] (GB:Q9FZ76); similar to 60S ribosomal protein L6 (RPL6C) [Arabidopsis thaliana] (TAIR:AT1G74050.1); similar to unknown [Populus trichocarpa] (GB:ABK93076.1); contains InterPro domain Ribosomal protein L6, N-terminal; (InterPro:IPR005568); contains InterPro domain Ribosomal protein L6E; (InterP…
0.2	1	AT4G10480	nascent polypeptide associated complex alpha chain protein, putative / alpha-NAC, putative; Identical to Nascent polypeptide-associated complex subunit alpha-like protein 4 [Arabidopsis Thaliana] (GB:Q9SZY1;GB:Q9ZSA6); similar to NACA5 (NASCENT POLYPEPTIDE-ASSOCIATED COMPLEX SUBUNIT ALPHA-LIKE PROTEIN 5) [Arabidopsis thaliana] (TAIR:AT1G33040.1); similar to unknown [Populus trichocarpa] (GB:ABK93…
0.2	1	AT4G29410	60S ribosomal protein L28 (RPL28C); Identical to 60S ribosomal protein L28-2 (RPL28C) [Arabidopsis Thaliana] (GB:Q9M0E2); similar to 60S ribosomal protein L28 (RPL28A) [Arabidopsis thaliana] (TAIR:AT2G19730.3); similar to 60S ribosomal protein L28 (RPL28A) [Arabidopsis thaliana] (TAIR:AT2G19730.1); similar to 60S ribosomal protein L28 (RPL28A) [Arabidopsis thaliana] (TAIR:AT2G19730.2); similar to…
0.2	1	AT3G55280	60S ribosomal protein L23A (RPL23aB); Identical to 60S ribosomal protein L23a-2 (RPL23AB) [Arabidopsis Thaliana] (GB:Q9M3C3); similar to ATRPL23A (RIBOSOMAL PROTEIN L23A), RNA binding / structural constituent of ribosome [Arabidopsis thaliana] (TAIR:AT2G39460.1); similar to unknown [Brassica rapa] (GB:ABB97038.1); contains InterPro domain Ribosomal protein L23/L25, N-terminal (InterPro:IPR005633)…
0.2	1	AT3G56340	40S ribosomal protein S26 (RPS26C); Identical to 40S ribosomal protein S26-3 (RPS26C) [Arabidopsis Thaliana] (GB:Q9LYK9); similar to 40S ribosomal protein S26 (RPS26A) [Arabidopsis thaliana] (TAIR:AT2G40510.1); similar to ribosomal protein S26 [Pisum sativum] (GB:AAD47346.1); contains InterPro domain Ribosomal protein S26e; (InterPro:IPR000892) protein_coding
0.2	1	AT5G22440	60S ribosomal protein L10A (RPL10aC); Identical to 60S ribosomal protein L10a-3 (RPL10AC) [Arabidopsis Thaliana] (GB:P59231;GB:P53029;GB:Q9FMQ7); similar to 60S ribosomal protein L10A (RPL10aA) [Arabidopsis thaliana] (TAIR:AT1G08360.1); similar to putative 60S ribosomal protein L10A (RPL10aC) [Oryza sativa (japonica cultivar-group)] (GB:BAD09090.1); contains InterPro domain Ribosomal protein L1, …
0.2	1	AT2G37600	60S ribosomal protein L36 (RPL36A); Identical to 60S ribosomal protein L36-1 (RPL36A) [Arabidopsis Thaliana] (GB:O80929); similar to 60S ribosomal protein L36 (RPL36B) [Arabidopsis thaliana] (TAIR:AT3G53740.4); similar to 60S ribosomal protein L36 (RPL36B) [Arabidopsis thaliana] (TAIR:AT3G53740.2); similar to 60S ribosomal protein L36 (RPL36B) [Arabidopsis thaliana] (TAIR:AT3G53740.3); similar to…
0.2	1	AT2G34480	60S ribosomal protein L18A (RPL18aB); Identical to 60S ribosomal protein L18a-2 (RPL18AB) [Arabidopsis Thaliana] (GB:P51418;GB:O64699); similar to 60S ribosomal protein L18A (RPL18aC) [Arabidopsis thaliana] (TAIR:AT3G14600.1); similar to unknown [Populus trichocarpa] (GB:ABK93710.1); contains InterPro domain Ribosomal protein L18ae; (InterPro:IPR002670) protein_coding
0.2	1	AT2G39390	60S ribosomal protein L35 (RPL35B); Identical to 60S ribosomal protein L35-2 (RPL35B) [Arabidopsis Thaliana] (GB:O80626); similar to 60S ribosomal protein L35 (RPL35D) [Arabidopsis thaliana] (TAIR:AT5G02610.1); similar to unknown [Populus trichocarpa] (GB:ABK94076.1); contains InterPro domain Ribosomal protein L29; (InterPro:IPR001854) protein_coding
0.2	1	AT2G39460	Encodes a putative ribosomal protein L23a (AtrpL23a). protein_coding
0.2	1	AT2G19730	60S ribosomal protein L28 (RPL28A); Identical to 60S ribosomal protein L28-1 (RPL28A) [Arabidopsis Thaliana] (GB:O82204); similar to 60S ribosomal protein L28 (RPL28C) [Arabidopsis thaliana] (TAIR:AT4G29410.2); similar to 60S ribosomal protein L28 (RPL28C) [Arabidopsis thaliana] (TAIR:AT4G29410.1); similar to unknown [Populus trichocarpa] (GB:ABK92708.1); contains InterPro domain Ribosomal protei…
0.2	1	AT2G19750	40S ribosomal protein S30 (RPS30A); Identical to 40S ribosomal protein S30 (RPS30C) [Arabidopsis Thaliana] (GB:P49689;GB:O82203;GB:Q9M0E4); similar to 40S ribosomal protein S30 (RPS30B) [Arabidopsis thaliana] (TAIR:AT4G29390.1); similar to 40S ribosomal protein S30 (RPS30C) [Arabidopsis thaliana] (TAIR:AT5G56670.1); similar to Os06g0172600 [Oryza sativa (japonica cultivar-group)] (GB:NP_001056941…
0.2	1	AT2G32060	40S ribosomal protein S12 (RPS12C); Identical to 40S ribosomal protein S12-2 (RPS12C) [Arabidopsis Thaliana] (GB:Q9SKZ3); similar to 40S ribosomal protein S12 (RPS12A) [Arabidopsis thaliana] (TAIR:AT1G15930.2); similar to 40S ribosomal protein S12 (RPS12A) [Arabidopsis thaliana] (TAIR:AT1G15930.1); similar to unknown [Populus trichocarpa] (GB:ABK93056.1); contains InterPro domain Ribosomal protei…
0.2	1	AT1G26880	60S ribosomal protein L34 (RPL34A); Identical to 60S ribosomal protein L34-1 (RPL34A) [Arabidopsis Thaliana] (GB:Q42351;GB:Q8L9D3); similar to RPL34 (RIBOSOMAL PROTEIN L34), structural constituent of ribosome [Arabidopsis thaliana] (TAIR:AT1G69620.1); similar to unknown [Populus trichocarpa] (GB:ABK92764.1); similar to unknown [Populus trichocarpa] (GB:ABK94411.1); contains InterPro domain Riboso…
0.2	1	AT2G21580	40S ribosomal protein S25 (RPS25B); Identical to 40S ribosomal protein S25-2 (RPS25B) [Arabidopsis Thaliana] (GB:Q9SIK2); similar to 40S ribosomal protein S25 (RPS25E) [Arabidopsis thaliana] (TAIR:AT4G39200.2); similar to 40S ribosomal protein S25 (RPS25E) [Arabidopsis thaliana] (TAIR:AT4G39200.1); similar to CM0216.350.nc [Lotus japonicus] (GB:BAF98218.1); contains InterPro domain Ribosomal prot…
0.2	1	AT2G20490	EDA27/NOP10 (embryo sac development arrest 27); RNA binding; Identical to H/ACA ribonucleoprotein complex subunit 3-like protein [Arabidopsis Thaliana] (GB:Q93XX8;GB:Q9SIM0); similar to unknown [Populus trichocarpa] (GB:ABK93912.1); contains InterPro domain Nucleolar RNA-binding protein Nop10p (InterPro:IPR007264) protein_coding
0.2	1	AT2G36170	ubiquitin extension protein 2 (UBQ2) / 60S ribosomal protein L40 (RPL40A); Identical to Ubiquitin (UBQ16) [Arabidopsis Thaliana] (GB:P59263;GB:O80715;GB:Q38875;GB:Q9LDJ2;GB:Q9LYW1;GB:Q9M0W3;GB:Q9M1P9;GB:Q9S7X3); similar to UBQ1 (EARLY-RESPONSIVE TO DEHYDRATION 16, UBIQUITIN EXTENSION PROTEIN 1), protein binding [Arabidopsis thaliana] (TAIR:AT3G52590.1); similar to unnamed protein product [Vitis v…
0.2	1	AT1G02780	EMB2386 (EMBRYO DEFECTIVE 2386); structural constituent of ribosome; Identical to 60S ribosomal protein L19-1 (RPL19A) [Arabidopsis Thaliana] (GB:Q9SRX2); similar to 60S ribosomal protein L19 (RPL19C) [Arabidopsis thaliana] (TAIR:AT4G02230.1); similar to unknown [Populus trichocarpa] (GB:ABK93587.1); contains InterPro domain Ribosomal protein L19/L19e; (InterPro:IPR000196); contains InterPro doma…
0.2	1	AT1G01100	60S acidic ribosomal protein P1 (RPP1A); Identical to 60S acidic ribosomal protein P1-1 (RPP1A) [Arabidopsis Thaliana] (GB:Q8LCW9;GB:Q9MAM5); similar to 60S acidic ribosomal protein P1 (RPP1C) [Arabidopsis thaliana] (TAIR:AT5G47700.2); similar to 60S acidic ribosomal protein P1 (RPP1C) [Arabidopsis thaliana] (TAIR:AT5G47700.1); similar to predicted protein [Physcomitrella patens subsp. patens] (G…
0.2	1	AT1G29250	nucleic acid binding; similar to nucleic acid binding [Arabidopsis thaliana] (TAIR:AT2G34160.1); similar to unnamed protein product [Vitis vinifera] (GB:CAO65645.1); contains InterPro domain Uncharacterised conserved protein UCP030333, DNA/RNA-binding Alba-related (InterPro:IPR014560); contains InterPro domain Alba, DNA/RNA-binding protein; (InterPro:IPR002775) protein_coding
0.2	1	AT3G07110	60S ribosomal protein L13A (RPL13aA); Identical to 60S ribosomal protein L13a-1 (RPL13AA) [Arabidopsis Thaliana] (GB:Q9SFU1); similar to 60S ribosomal protein L13A (RPL13aD) [Arabidopsis thaliana] (TAIR:AT5G48760.2); similar to 60S ribosomal protein L13A (RPL13aD) [Arabidopsis thaliana] (TAIR:AT5G48760.1); similar to unknown [Populus trichocarpa] (GB:ABK93590.1); contains InterPro domain Ribosoma…
0.2	1	AT3G06680	60S ribosomal protein L29 (RPL29B); Identical to 60S ribosomal protein L29-2 (RPL29B) [Arabidopsis Thaliana] (GB:Q84WM0;GB:Q9M7X5); similar to 60S ribosomal protein L29 (RPL29A) [Arabidopsis thaliana] (TAIR:AT3G06700.1); similar to 60S ribosomal protein L29 (RPL29A) [Arabidopsis thaliana] (TAIR:AT3G06700.2); similar to 60S ribosomal protein L29 (RPL29A) [Arabidopsis thaliana] (TAIR:AT3G06700.3); …
0.2	1	AT3G06700	60S ribosomal protein L29 (RPL29A); Identical to 60S ribosomal protein L29-1 (RPL29A) [Arabidopsis Thaliana] (GB:Q9M7X7); similar to 60S ribosomal protein L29 (RPL29B) [Arabidopsis thaliana] (TAIR:AT3G06680.1); similar to 60S ribosomal protein L29 (RPL29B) [Arabidopsis thaliana] (TAIR:AT3G06680.2); similar to ribosomal protein L29 [Panax ginseng] (GB:BAA96072.1); contains InterPro domain Ribosoma…
0.2	1	AT3G16780	60S ribosomal protein L19 (RPL19B); Identical to 60S ribosomal protein L19-2 (RPL19B) [Arabidopsis Thaliana] (GB:Q9LUQ6); similar to 60S ribosomal protein L19 (RPL19C) [Arabidopsis thaliana] (TAIR:AT4G02230.1); similar to unknown [Populus trichocarpa] (GB:ABK93939.1); contains InterPro domain Ribosomal protein L19/L19e; (InterPro:IPR000196); contains InterPro domain Ribosomal protein L19/L19e, do…
0.2	1	AT3G16080	60S ribosomal protein L37 (RPL37C); Identical to 60S ribosomal protein L37-3 (RPL37C) [Arabidopsis Thaliana] (GB:Q8LEM8); similar to 60S ribosomal protein L37 (RPL37B) [Arabidopsis thaliana] (TAIR:AT1G52300.1); similar to unknown [Populus trichocarpa] (GB:ABK95278.1); similar to unknown [Populus trichocarpa] (GB:ABK93758.1); contains InterPro domain Ribosomal protein L37e; (InterPro:IPR001569); c…
0.2	1	AT3G14600	60S ribosomal protein L18A (RPL18aC); Identical to 60S ribosomal protein L18a-3 (RPL18AC) [Arabidopsis Thaliana] (GB:Q9LUD4;GB:Q8L9M5); similar to 60S ribosomal protein L18A (RPL18aB) [Arabidopsis thaliana] (TAIR:AT2G34480.1); similar to unknown [Populus trichocarpa] (GB:ABK93710.1); contains InterPro domain Ribosomal protein L18ae; (InterPro:IPR002670) protein_coding
0.2	1	AT3G25520	Encodes ribosomal protein L5 that binds to 5S ribosomal RNA and in involved in its export from the nucleus to the cytoplasm. protein_coding
0.2	1	AT3G18740	60S ribosomal protein L30 (RPL30C); Identical to 60S ribosomal protein L30-3 (RPL30C) [Arabidopsis Thaliana] (GB:Q9LSA3); similar to 60S ribosomal protein L30 (RPL30B) [Arabidopsis thaliana] (TAIR:AT1G77940.1); similar to unnamed protein product [Vitis vinifera] (GB:CAO71796.1); contains InterPro domain Ribosomal protein L7Ae/L30e/S12e/Gadd45 (InterPro:IPR004038); contains InterPro domain Ribosom…
0.2	1	AT3G12390	nascent polypeptide associated complex alpha chain protein, putative / alpha-NAC, putative; Identical to Nascent polypeptide-associated complex subunit alpha-like protein 1 [Arabidopsis Thaliana] (GB:Q9LHG9); similar to nascent polypeptide associated complex alpha chain protein, putative / alpha-NAC, putative [Arabidopsis thaliana] (TAIR:AT4G10480.1); similar to nascent polypeptide associated com…
0.2	1	AT1G48830	40S ribosomal protein S7 (RPS7A); Identical to 40S ribosomal protein S7-1 (RPS7A) [Arabidopsis Thaliana] (GB:Q9C514); similar to 40S ribosomal protein S7 (RPS7B) [Arabidopsis thaliana] (TAIR:AT3G02560.2); similar to 40S ribosomal protein S7 (RPS7B) [Arabidopsis thaliana] (TAIR:AT3G02560.1); similar to 40S ribosomal protein S7-like protein [Solanum tuberosum] (GB:ABA40437.1); contains InterPro dom…
0.2	1	AT1G18080	Encodes the Arabidopsis thaliana homolog of the tobacco WD-40 repeat ArcA gene. protein_coding
0.2	1	AT1G07070	60S ribosomal protein L35a (RPL35aA); Identical to 60S ribosomal protein L35a-1 (RPL35AA) [Arabidopsis Thaliana] (GB:Q9LMK0); similar to 60S ribosomal protein L35a (RPL35aC) [Arabidopsis thaliana] (TAIR:AT1G74270.1); similar to unknown [Populus trichocarpa] (GB:ABK93065.1); contains InterPro domain Ribosomal protein L35Ae; (InterPro:IPR001780) protein_coding
0.2	1	AT1G34030	40S ribosomal protein S18 (RPS18B); Identical to 40S ribosomal protein S18 (RPS18C) [Arabidopsis Thaliana] (GB:P34788;GB:Q94K22); similar to RPS18C (S18 RIBOSOMAL PROTEIN), structural constituent of ribosome [Arabidopsis thaliana] (TAIR:AT4G09800.1); similar to PFL (POINTED FIRST LEAVES), structural constituent of ribosome [Arabidopsis thaliana] (TAIR:AT1G22780.1); similar to unknown [Populus tri…
0.2	1	AT4G00810	60S acidic ribosomal protein P1 (RPP1B); Identical to 60S acidic ribosomal protein P1-2 (RPP1B) [Arabidopsis Thaliana] (GB:O23095;GB:Q9ASX0); similar to 60S acidic ribosomal protein P1 (RPP1C) [Arabidopsis thaliana] (TAIR:AT5G47700.2); similar to 60S acidic ribosomal protein P1 (RPP1C) [Arabidopsis thaliana] (TAIR:AT5G47700.1); similar to acidic ribosomal protein P1a-like [Solanum tuberosum] (GB:…
0.2	1	AT4G12600	ribosomal protein L7Ae/L30e/S12e/Gadd45 family protein; similar to ribosomal protein L7Ae/L30e/S12e/Gadd45 family protein [Arabidopsis thaliana] (TAIR:AT5G20160.1); similar to ribosomal protein L7Ae-like [Brassica rapa] (GB:ABL97959.1); contains InterPro domain Ribosomal protein L7Ae; (InterPro:IPR004037); contains InterPro domain High mobility group-like nuclear protein (InterPro:IPR002415); con…
0.2	1	AT4G25740	40S ribosomal protein S10 (RPS10A); Identical to 40S ribosomal protein S10-1 (RPS10A) [Arabidopsis Thaliana] (GB:Q9SW09); similar to 40S ribosomal protein S10 (RPS10C) [Arabidopsis thaliana] (TAIR:AT5G52650.1); similar to 40S ribosomal protein S10-like [Solanum tuberosum] (GB:ABB55398.1); contains InterPro domain Plectin/S10, N-terminal (InterPro:IPR005326) protein_coding
0.2	1	AT4G25890	60S acidic ribosomal protein P3 (RPP3A); Identical to 60S acidic ribosomal protein P3-1 (RPP3A) [Arabidopsis Thaliana] (GB:Q9SVZ6); similar to 60S acidic ribosomal protein P3 (RPP3B) [Arabidopsis thaliana] (TAIR:AT5G57290.1); similar to 60S acidic ribosomal protein P3 (RPP3B) [Arabidopsis thaliana] (TAIR:AT5G57290.2); similar to acidic ribosomal protein P3 [Corchorus olitorius] (GB:ABS72187.1); c…
0.2	1	AT4G29390	40S ribosomal protein S30 (RPS30B); Identical to 40S ribosomal protein S30 (RPS30C) [Arabidopsis Thaliana] (GB:P49689;GB:O82203;GB:Q9M0E4); similar to 40S ribosomal protein S30 (RPS30A) [Arabidopsis thaliana] (TAIR:AT2G19750.1); similar to 40S ribosomal protein S30 (RPS30C) [Arabidopsis thaliana] (TAIR:AT5G56670.1); similar to Os06g0172600 [Oryza sativa (japonica cultivar-group)] (GB:NP_001056941…
0.2	1	AT3G47370	40S ribosomal protein S20 (RPS20B); Identical to 40S ribosomal protein S20-2 (RPS20B) [Arabidopsis Thaliana] (GB:Q9STY6); similar to 40S ribosomal protein S20 (RPS20A) [Arabidopsis thaliana] (TAIR:AT3G45030.1); similar to 40S ribosomal protein S20 (RPS20C) [Arabidopsis thaliana] (TAIR:AT5G62300.1); similar to 40S ribosomal protein S20 (RPS20C) [Arabidopsis thaliana] (TAIR:AT5G62300.2); similar to…
0.2	1	AT3G53430	60S ribosomal protein L12 (RPL12B); Identical to 60S ribosomal protein L12-2 (RPL12B) [Arabidopsis Thaliana] (GB:Q9LFH5); similar to 60S ribosomal protein L12 (RPL12A) [Arabidopsis thaliana] (TAIR:AT2G37190.1); similar to hypothetical protein [Vitis vinifera] (GB:CAN75443.1); contains InterPro domain Ribosomal protein L11; (InterPro:IPR000911) protein_coding
0.2	1	AT3G58700	60S ribosomal protein L11 (RPL11B); Identical to 60S ribosomal protein L11-2 (RPL11D) [Arabidopsis Thaliana] (GB:P42794;GB:P42796;GB:Q42195;GB:Q8LD47;GB:Q9LXT1); similar to 60S ribosomal protein L11 (RPL11D) [Arabidopsis thaliana] (TAIR:AT5G45775.2); similar to RPL16A (ribosomal protein large subunit 16A), structural constituent of ribosome [Arabidopsis thaliana] (TAIR:AT2G42740.1); similar to RP…
0.2	1	AT3G59540	60S ribosomal protein L38 (RPL38B); Identical to 60S ribosomal protein L38 (RPL38B) [Arabidopsis Thaliana] (GB:O22860;GB:Q1WW90); similar to 60S ribosomal protein L38 (RPL38A) [Arabidopsis thaliana] (TAIR:AT2G43460.1); similar to unknown [Populus trichocarpa] (GB:ABK92931.1); contains InterPro domain Ribosomal protein L38e; (InterPro:IPR002675) protein_coding
0.2	1	AT3G60770	40S ribosomal protein S13 (RPS13A); Identical to 40S ribosomal protein S13-1 (RPS13A) [Arabidopsis Thaliana] (GB:P59223;GB:P49203;GB:Q93V69;GB:Q93WJ4;GB:Q9LZY6); similar to ATRPS13A (RIBOSOMAL PROTEIN S13A), structural constituent of ribosome [Arabidopsis thaliana] (TAIR:AT4G00100.1); similar to cytoplasmic ribosomal protein S13 [Panax ginseng] (GB:BAA96366.1); contains InterPro domain Ribosomal …
0.2	1	AT3G61110	Arabidopsis ribosomal protein protein_coding
0.2	1	AT3G62870	60S ribosomal protein L7A (RPL7aB); Identical to 60S ribosomal protein L7a-2 (RPL7AB) [Arabidopsis Thaliana] (GB:Q9LZH9); similar to 60S ribosomal protein L7A (RPL7aA) [Arabidopsis thaliana] (TAIR:AT2G47610.1); similar to unnamed protein product [Vitis vinifera] (GB:CAO49218.1); similar to unnamed protein product [Vitis vinifera] (GB:CAO49049.1); similar to hypothetical protein [Vitis vinifera] (…
0.2	1	AT5G03850	40S ribosomal protein S28 (RPS28B); Identical to 40S ribosomal protein S28-1 (RPS28B) [Arabidopsis Thaliana] (GB:Q9SR73); similar to 40S ribosomal protein S28 (RPS28A) [Arabidopsis thaliana] (TAIR:AT3G10090.1); similar to unknown [Populus trichocarpa] (GB:ABK92734.1); contains InterPro domain Ribosomal protein S28e; (InterPro:IPR000289); contains InterPro domain Nucleic acid-binding, OB-fold (Int…
0.2	1	AT5G39740	60S ribosomal protein L5 (RPL5B); Identical to 60S ribosomal protein L5-2 (RPL5B) [Arabidopsis Thaliana] (GB:P49227;GB:Q41921); similar to ATL5 (A. THALIANA RIBOSOMAL PROTEIN L5), structural constituent of ribosome [Arabidopsis thaliana] (TAIR:AT3G25520.1); similar to unnamed protein product [Vitis vinifera] (GB:CAO46314.1); contains InterPro domain Ribosomal protein L5, eukaryotic; (InterPro:IPR…
0.2	1	AT5G52650	40S ribosomal protein S10 (RPS10C); Identical to 40S ribosomal protein S10-3 (RPS10C) [Arabidopsis Thaliana] (GB:Q9LTF2;GB:Q8VZ66); similar to 40S ribosomal protein S10 (RPS10A) [Arabidopsis thaliana] (TAIR:AT4G25740.2); similar to 40S ribosomal protein S10 (RPS10A) [Arabidopsis thaliana] (TAIR:AT4G25740.1); similar to 40S ribosomal protein S10-like [Solanum tuberosum] (GB:ABB55398.1); contains I…
0.2	1	AT5G56670	40S ribosomal protein S30 (RPS30C); Identical to 40S ribosomal protein S30 (RPS30C) [Arabidopsis Thaliana] (GB:P49689;GB:O82203;GB:Q9M0E4); similar to 40S ribosomal protein S30 (RPS30A) [Arabidopsis thaliana] (TAIR:AT2G19750.1); similar to 40S ribosomal protein S30 (RPS30B) [Arabidopsis thaliana] (TAIR:AT4G29390.1); similar to Os06g0172600 [Oryza sativa (japonica cultivar-group)] (GB:NP_001056941…
0.2	1	AT5G57290	60S acidic ribosomal protein P3 (RPP3B); Identical to 60S acidic ribosomal protein P3-2 (RPP3B) [Arabidopsis Thaliana] (GB:Q9LVC9); similar to 60S acidic ribosomal protein P3 (RPP3A) [Arabidopsis thaliana] (TAIR:AT4G25890.1); similar to hypothetical protein [Vitis vinifera] (GB:CAN65458.1); similar to acidic ribosomal protein P3 [Corchorus olitorius] (GB:ABS72187.1); contains InterPro domain Ribo…
0.2	1	AT5G59850	40S ribosomal protein S15A (RPS15aF); Identical to 40S ribosomal protein S15a-1 (RPS15AF) [Arabidopsis Thaliana] (GB:P42798;GB:Q7GD83); similar to RPS15A (RIBOSOMAL PROTEIN S15A), structural constituent of ribosome [Arabidopsis thaliana] (TAIR:AT1G07770.1); similar to RPS15A (RIBOSOMAL PROTEIN S15A), structural constituent of ribosome [Arabidopsis thaliana] (TAIR:AT1G07770.2); similar to unknown …
0.2	1	AT5G61170	40S ribosomal protein S19 (RPS19C); Identical to 40S ribosomal protein S19-3 (RPS19C) [Arabidopsis Thaliana] (GB:Q9FNP8); similar to 40S ribosomal protein S19 (RPS19B) [Arabidopsis thaliana] (TAIR:AT5G15520.1); similar to 40S ribosomal protein S19 (RPS19A) [Arabidopsis thaliana] (TAIR:AT3G02080.1); similar to unknown [Populus trichocarpa] (GB:ABK95517.1); contains InterPro domain Ribosomal protei…
0.2	1	AT5G64140	Encodes a putative ribosomal protein S28. protein_coding
0.2	1	AT5G27850	60S ribosomal protein L18 (RPL18C); Identical to 60S ribosomal protein L18-3 (RPL18C) [Arabidopsis Thaliana] (GB:Q940B0); similar to RPL18 (RIBOSOMAL PROTEIN L18), structural constituent of ribosome [Arabidopsis thaliana] (TAIR:AT3G05590.1); similar to unknown [Populus trichocarpa] (GB:ABK93398.1); contains InterPro domain Ribosomal protein L18e; (InterPro:IPR000039) protein_coding
0.2	1	AT4G16720	60S ribosomal protein L15 (RPL15A); Identical to 60S ribosomal protein L15-1 (RPL15A) [Arabidopsis Thaliana] (GB:O23515); similar to 60S ribosomal protein L15 (RPL15B) [Arabidopsis thaliana] (TAIR:AT4G17390.1); similar to 60S ribosomal protein L15 [Brassica oleracea] (GB:ABD65137.1); contains InterPro domain Ribosomal protein L15e; (InterPro:IPR000439); contains InterPro domain Ribosomal protein …
0.2	1	AT4G15000	60S ribosomal protein L27 (RPL27C); Identical to 60S ribosomal protein L27-3 (RPL27C) [Arabidopsis Thaliana] (GB:P51419;GB:O23354); similar to 60S ribosomal protein L27 (RPL27B) [Arabidopsis thaliana] (TAIR:AT3G22230.1); similar to unknown [Populus trichocarpa] (GB:ABK92640.1); similar to unnamed protein product [Vitis vinifera] (GB:CAO41990.1); contains InterPro domain Ribosomal protein L27e; (I…
0.2	1	AT2G47610	60S ribosomal protein L7A (RPL7aA); Identical to 60S ribosomal protein L7a-1 (RPL7AA) [Arabidopsis Thaliana] (GB:P49692;GB:O22250); similar to 60S ribosomal protein L7A (RPL7aB) [Arabidopsis thaliana] (TAIR:AT3G62870.1); similar to unnamed protein product [Vitis vinifera] (GB:CAO49049.1); contains InterPro domain Ribosomal protein L7Ae; (InterPro:IPR004037); contains InterPro domain Ribosomal pro…
0.2	1	AT3G22230	60S ribosomal protein L27 (RPL27B); Identical to 60S ribosomal protein L27-2 (RPL27B) [Arabidopsis Thaliana] (GB:Q8LCL3;GB:Q9LIE0); similar to 60S ribosomal protein L27 (RPL27C) [Arabidopsis thaliana] (TAIR:AT4G15000.1); similar to unknown [Populus trichocarpa] (GB:ABK92640.1); contains InterPro domain Ribosomal protein L27e; (InterPro:IPR001141) protein_coding
0.2	1	AT1G72370	acidic protein associated to 40S ribosomal subunit of ribosomes. Involved in polysome formation during active protein synthesis. Expressed in actively growing tissue. protein_coding
0.2	1	AT4G10450	60S ribosomal protein L9 (RPL90D); Identical to 60S ribosomal protein L9-2 (RPL9D) [Arabidopsis Thaliana] (GB:Q9SZX9); similar to 60S ribosomal protein L9 (RPL90B) [Arabidopsis thaliana] (TAIR:AT1G33120.1); similar to 60S ribosomal protein L9 (RPL90A/C) [Arabidopsis thaliana] (TAIR:AT1G33140.1); similar to unknown [Solanum tuberosum] (GB:ABA81856.1); contains InterPro domain Ribosomal protein L6;…
0.2	1	AT5G02870	60S ribosomal protein L4/L1 (RPL4D); Identical to 60S ribosomal protein L4-2 (RPL4D) [Arabidopsis Thaliana] (GB:P49691;GB:Q9LYZ8); similar to 60S ribosomal protein L4/L1 (RPL4A) [Arabidopsis thaliana] (TAIR:AT3G09630.1); similar to 60S ribosomal protein L4/L1 (RPL4A) [Arabidopsis thaliana] (TAIR:AT3G09630.2); similar to unnamed protein product [Vitis vinifera] (GB:CAO22101.1); similar to putative…
0.2	1	AT2G44120	60S ribosomal protein L7 (RPL7C); Identical to 60S ribosomal protein L7-3 (RPL7C) [Arabidopsis Thaliana] (GB:P60039;GB:O80581;GB:Q42208;GB:Q8GUM7;GB:Q940T2); similar to 60S ribosomal protein L7 (RPL7B) [Arabidopsis thaliana] (TAIR:AT2G01250.1); similar to thaliana 60S ribosomal protein L7 (At2g44120) [Solanum tuberosum] (GB:ABB16984.1); similar to ribosomal protein L7 (GB:1909359B); contains Inte…
0.2	1	AT2G27530	Encodes ribosomal protein L10aP. Identified in a screen for enhancers of as1. as1/pgy double mutants show defects in leaf vascular patterning and adaxial cell fate. Double mutant analysis indicates pgy genes function in the same pathway as REV, KAN1 and KAN2. protein_coding
0.2	1	AT1G27400	60S ribosomal protein L17 (RPL17A); Identical to 60S ribosomal protein L17-1 (RPL17A) [Arabidopsis Thaliana] (GB:Q93VI3;GB:Q9FZJ5); similar to 60S ribosomal protein L17 (RPL17B) [Arabidopsis thaliana] (TAIR:AT1G67430.1); similar to ribosomal protein [Petunia x hybrida] (GB:AAL09401.1); contains InterPro domain Ribosomal protein L22/L17, eukaryotic/archaeal; (InterPro:IPR005721); contains InterPro…
0.2	1	AT1G08360	60S ribosomal protein L10A (RPL10aA); Identical to 60S ribosomal protein L10a-1 (RPL10AA) [Arabidopsis Thaliana] (GB:Q8VZB9;GB:Q9SJF4); similar to 60S ribosomal protein L10A (RPL10aB) [Arabidopsis thaliana] (TAIR:AT2G27530.1); similar to 60S ribosomal protein L10A (RPL10aB) [Arabidopsis thaliana] (TAIR:AT2G27530.2); similar to Os02g0321900 [Oryza sativa (japonica cultivar-group)] (GB:NP_001046690…
0.2	1	AT3G52580	40S ribosomal protein S14 (RPS14C); Identical to 40S ribosomal protein S14-3 (RPS14C) [Arabidopsis Thaliana] (GB:P42036;GB:Q9SVD9); similar to 40S ribosomal protein S14 (RPS14B) [Arabidopsis thaliana] (TAIR:AT3G11510.1); similar to cytoplasmic ribosomal protein S14 [Brassica napus] (GB:AAO41731.1); contains InterPro domain Ribosomal protein S11; (InterPro:IPR001971) protein_coding
0.2	1	AT5G23740	Encodes a putative ribosomal protein S11 (RPS11-beta). protein_coding
0.2	1	AT5G27770	60S ribosomal protein L22 (RPL22C); Identical to 60S ribosomal protein L22-3 (RPL22C) [Arabidopsis Thaliana] (GB:Q9FE58); similar to 60S ribosomal protein L22-2 (RPL22B) [Arabidopsis thaliana] (TAIR:AT3G05560.1); similar to 60S ribosomal protein L22-2 (RPL22B) [Arabidopsis thaliana] (TAIR:AT3G05560.3); similar to 60S ribosomal protein L22-2 (RPL22B) [Arabidopsis thaliana] (TAIR:AT3G05560.2); simi…
0.2	1	AT5G16130	40S ribosomal protein S7 (RPS7C); Identical to 40S ribosomal protein S7-3 (RPS7C) [Arabidopsis Thaliana] (GB:Q8LD03;GB:Q9LF15); similar to 40S ribosomal protein S7 (RPS7B) [Arabidopsis thaliana] (TAIR:AT3G02560.2); similar to 40S ribosomal protein S7 (RPS7B) [Arabidopsis thaliana] (TAIR:AT3G02560.1); similar to hypothetical protein [Cleome spinosa] (GB:ABD96919.1); contains InterPro domain Riboso…
0.2	1	AT2G27710	60S acidic ribosomal protein P2 (RPP2B); Identical to 60S acidic ribosomal protein P2-2 (RPP2B) [Arabidopsis Thaliana] (GB:Q9SLF7;GB:Q8LB03); similar to 60S acidic ribosomal protein P2 (RPP2A) [Arabidopsis thaliana] (TAIR:AT2G27720.1); similar to 60s acidic ribosomal protein-like protein [Solanum tuberosum] (GB:ABA40434.1); contains InterPro domain Ribosomal protein 60S; (InterPro:IPR001813) prot…
0.2	1	AT2G37190	60S ribosomal protein L12 (RPL12A); Identical to 60S ribosomal protein L12-1 (RPL12A) [Arabidopsis Thaliana] (GB:P50883;GB:Q9ZQD3); similar to 60S ribosomal protein L12 (RPL12B) [Arabidopsis thaliana] (TAIR:AT3G53430.1); similar to hypothetical protein [Vitis vinifera] (GB:CAN75443.1); contains InterPro domain Ribosomal protein L11; (InterPro:IPR000911) protein_coding
0.2	1	AT1G04270	Encodes cytosolic ribosomal protein S15. protein_coding
0.2	1	AT1G67430	60S ribosomal protein L17 (RPL17B); Identical to 60S ribosomal protein L17-2 (RPL17B) [Arabidopsis Thaliana] (GB:P51413;GB:O64803); similar to 60S ribosomal protein L17 (RPL17A) [Arabidopsis thaliana] (TAIR:AT1G27400.1); similar to hypothetical protein [Vitis vinifera] (GB:CAN74145.1); similar to ribosomal protein [Petunia x hybrida] (GB:AAL09401.1); contains InterPro domain Ribosomal protein L22…
0.2	1	AT2G25210	60S ribosomal protein L39 (RPL39A); Identical to 60S ribosomal protein L39-1 (RPL39C) [Arabidopsis Thaliana] (GB:P51424;GB:Q541X1;GB:Q93VI7;GB:Q9SIS1); similar to 60S ribosomal protein L39 (RPL39C) [Arabidopsis thaliana] (TAIR:AT4G31985.1); similar to unknown [Populus trichocarpa] (GB:ABK93945.1); contains InterPro domain Ribosomal protein L39e; (InterPro:IPR000077) protein_coding
0.2	1	AT2G36160	40S ribosomal protein S14 (RPS14A); Identical to 40S ribosomal protein S14-1 (RPS14A) [Arabidopsis Thaliana] (GB:Q9SIH0); similar to 40S ribosomal protein S14 (RPS14B) [Arabidopsis thaliana] (TAIR:AT3G11510.1); similar to cytoplasmic ribosomal protein S14 [Brassica napus] (GB:AAO41731.1); contains InterPro domain Ribosomal protein S11; (InterPro:IPR001971) protein_coding
0.2	1	AT1G77940	60S ribosomal protein L30 (RPL30B); Identical to 60S ribosomal protein L30-2 (RPL30B) [Arabidopsis Thaliana] (GB:Q8VZ19;GB:Q9SH07); similar to 60S ribosomal protein L30 (RPL30A) [Arabidopsis thaliana] (TAIR:AT1G36240.1); similar to unknown [Populus trichocarpa] (GB:ABK93914.1); similar to unknown [Populus trichocarpa] (GB:ABK93838.1); similar to ribosomal protein L30e [Pisum sativum] (GB:ABU75308…
0.2	1	AT1G14320	60S ribosomal protein L10 (RPL10A) / Wilm's tumor suppressor protein-related; Identical to 60S ribosomal protein L10-1 (RPL10A) [Arabidopsis Thaliana] (GB:Q93VT9); similar to 60S ribosomal protein L10 (RPL10B) [Arabidopsis thaliana] (TAIR:AT1G26910.1); similar to unknown [Populus trichocarpa] (GB:ABK92819.1); contains InterPro domain Ribosomal protein L10e; (InterPro:IPR001197); contains InterPro…
0.2	1	AT2G41840	40S ribosomal protein S2 (RPS2C); Identical to 40S ribosomal protein S2-3 (RPS2C) [Arabidopsis Thaliana] (GB:P49688;GB:O22936); similar to 40S ribosomal protein S2, putative [Arabidopsis thaliana] (TAIR:AT1G58684.1); similar to 40S ribosomal protein S2, putative [Arabidopsis thaliana] (TAIR:AT1G58983.1); similar to 40S ribosomal protein S2 (RPS2B) [Arabidopsis thaliana] (TAIR:AT1G59359.1); simila…
0.2	1	AT1G69620	putative 60S ribosomal protein L34 protein_coding
0.2	1	AT1G73230	nascent polypeptide-associated complex (NAC) domain-containing protein; similar to nascent polypeptide-associated complex (NAC) domain-containing protein / BTF3b-like transcription factor, putative [Arabidopsis thaliana] (TAIR:AT1G17880.1); similar to putative transcription factor BTF3-like [Solanum tuberosum] (GB:ABB87130.1); contains InterPro domain Nascent polypeptide-associated complex NAC (I…
0.2	1	AT1G52300	60S ribosomal protein L37 (RPL37B); Identical to 60S ribosomal protein L37-2 (RPL37B) [Arabidopsis Thaliana] (GB:Q43292;GB:Q9C822); similar to 60S ribosomal protein L37 (RPL37C) [Arabidopsis thaliana] (TAIR:AT3G16080.1); similar to unknown [Populus trichocarpa] (GB:ABK95278.1); similar to unknown [Populus trichocarpa] (GB:ABK93758.1); contains InterPro domain Ribosomal protein L37e; (InterPro:IPR…
0.2	1	AT3G11510	40S ribosomal protein S14 (RPS14B); Identical to 40S ribosomal protein S14-2 (RPS14B) [Arabidopsis Thaliana] (GB:Q9CAX6); similar to 40S ribosomal protein S14 (RPS14A) [Arabidopsis thaliana] (TAIR:AT2G36160.1); similar to cytoplasmic ribosomal protein S14 [Brassica napus] (GB:AAO41731.1); contains InterPro domain Ribosomal protein S11; (InterPro:IPR001971) protein_coding
0.2	1	AT3G05560	60S ribosomal protein L22-2 (RPL22B); Identical to 60S ribosomal protein L22-2 (RPL22B) [Arabidopsis Thaliana] (GB:Q9M9W1); similar to 60S ribosomal protein L22 (RPL22C) [Arabidopsis thaliana] (TAIR:AT5G27770.1); similar to unknown [Populus trichocarpa] (GB:ABK94193.1); similar to unknown [Populus trichocarpa] (GB:ABK94308.1); similar to unknown [Populus trichocarpa] (GB:ABK92957.1); contains Int…
0.2	1	AT3G04920	40S ribosomal protein S24 (RPS24A); Identical to 40S ribosomal protein S24-1 (RPS24A) [Arabidopsis Thaliana] (GB:Q9SS17); similar to 40S ribosomal protein S24 (RPS24B) [Arabidopsis thaliana] (TAIR:AT5G28060.1); similar to ribosomal protein S19 (GB:1909359A); contains InterPro domain Nucleotide-binding, alpha-beta plait; (InterPro:IPR012677); contains InterPro domain Ribosomal protein S24e; (Inter…
0.2	1	AT3G09200	60S acidic ribosomal protein P0 (RPP0B); Identical to 60S acidic ribosomal protein P0-2 (RPP0B) [Arabidopsis Thaliana] (GB:Q42112;GB:Q8LCI7;GB:Q9SR42;GB:Q9SS70); similar to 60S acidic ribosomal protein P0 (RPP0C) [Arabidopsis thaliana] (TAIR:AT3G11250.1); similar to unnamed protein product [Vitis vinifera] (GB:CAO41330.1); contains InterPro domain Ribosomal protein L10; (InterPro:IPR001790); cont…
0.2	1	AT3G05590	Encodes cytoplasmic ribosomal protein L18. protein_coding
0.2	1	AT3G02080	40S ribosomal protein S19 (RPS19A); Identical to 40S ribosomal protein S19-1 (RPS19A) [Arabidopsis Thaliana] (GB:Q9SGA6); similar to 40S ribosomal protein S19 (RPS19B) [Arabidopsis thaliana] (TAIR:AT5G15520.1); similar to hypothetical protein [Vitis vinifera] (GB:CAN83920.1); contains InterPro domain Ribosomal protein S19e; (InterPro:IPR001266) protein_coding
0.2	1	AT3G09500	60S ribosomal protein L35 (RPL35A); Identical to 60S ribosomal protein L35-1 (RPL35A) [Arabidopsis Thaliana] (GB:Q9SF53); similar to 60S ribosomal protein L35 (RPL35D) [Arabidopsis thaliana] (TAIR:AT5G02610.1); similar to unknown [Populus trichocarpa] (GB:ABK94076.1); contains InterPro domain Ribosomal protein L29; (InterPro:IPR001854) protein_coding
0.2	1	AT3G09630	60S ribosomal protein L4/L1 (RPL4A); Identical to 60S ribosomal protein L4-1 (RPL4A) [Arabidopsis Thaliana] (GB:Q9SF40); similar to 60S ribosomal protein L4/L1 (RPL4D) [Arabidopsis thaliana] (TAIR:AT5G02870.1); similar to 60S ribosomal protein L4/L1 (RPL4D) [Arabidopsis thaliana] (TAIR:AT5G02870.2); similar to unnamed protein product [Vitis vinifera] (GB:CAO22101.1); similar to 60S ribosomal prot…
0.2	1	AT3G04400	EMB2171 (EMBRYO DEFECTIVE 2171); structural constituent of ribosome; Identical to 60S ribosomal protein L23 (RPL23C) [Arabidopsis Thaliana] (GB:P49690;GB:Q8L8P0;GB:Q9SDB5); similar to 60S ribosomal protein L23 (RPL23A) [Arabidopsis thaliana] (TAIR:AT1G04480.1); similar to 60S ribosomal protein L23 (RPL23B) [Arabidopsis thaliana] (TAIR:AT2G33370.1); similar to ribosomal protein L17 [Castanea sativ…
0.2	1	AT3G24830	60S ribosomal protein L13A (RPL13aB); Identical to 60S ribosomal protein L13a-2 (RPL13AB) [Arabidopsis Thaliana] (GB:Q9LRX8;GB:Q8RXI2); similar to 60S ribosomal protein L13A (RPL13aA) [Arabidopsis thaliana] (TAIR:AT3G07110.1); similar to unnamed protein product [Vitis vinifera] (GB:CAO46114.1); contains InterPro domain Ribosomal protein L13, eukaryotic/archaeal; (InterPro:IPR005755); contains Int…
0.2	1	AT3G02560	40S ribosomal protein S7 (RPS7B); Identical to 40S ribosomal protein S7-2 (RPS7B) [Arabidopsis Thaliana] (GB:Q9M885); similar to 40S ribosomal protein S7 (RPS7C) [Arabidopsis thaliana] (TAIR:AT5G16130.1); similar to 40S ribosomal protein S7 (GB:Q9XH45); contains InterPro domain Ribosomal protein S7e; (InterPro:IPR000554) protein_coding
0.2	1	AT3G28900	60S ribosomal protein L34 (RPL34C); Identical to 60S ribosomal protein L34-3 (RPL34C) [Arabidopsis Thaliana] (GB:Q9LJW6); similar to RPL34 (RIBOSOMAL PROTEIN L34), structural constituent of ribosome [Arabidopsis thaliana] (TAIR:AT1G69620.1); similar to unknown [Populus trichocarpa] (GB:ABK92764.1); similar to unknown [Populus trichocarpa] (GB:ABK94411.1); contains InterPro domain Ribosomal protei…
0.2	1	AT4G00100	Encodes a cytoplasmic ribosomal protein S13 homologue involved in early leaf development protein_coding
0.2	1	AT4G26230	60S ribosomal protein L31 (RPL31B); Identical to 60S ribosomal protein L31-2 (RPL31B) [Arabidopsis Thaliana] (GB:Q9STR1); similar to 60S ribosomal protein L31 (RPL31C) [Arabidopsis thaliana] (TAIR:AT5G56710.1); similar to 60S ribosomal protein L31 (GB:P46290); contains InterPro domain Ribosomal protein L31e; (InterPro:IPR000054) protein_coding
0.2	1	AT4G09320	nucleoside diphosphate kinase type 1 (NDPK1) gene, complete protein_coding
0.2	1	AT4G33865	40S ribosomal protein S29 (RPS29C); Identical to 40S ribosomal protein S29 (RPS29C) [Arabidopsis Thaliana] (GB:Q680P8;GB:Q9LDT9); similar to 40S ribosomal protein S29 (RPS29B) [Arabidopsis thaliana] (TAIR:AT3G44010.1); similar to 40S ribosomal protein S29 (RPS29A) [Arabidopsis thaliana] (TAIR:AT3G43980.1); similar to Os11g0634500 [Oryza sativa (japonica cultivar-group)] (GB:NP_001068325.1); simil…
0.2	1	AT4G34670	40S ribosomal protein S3A (RPS3aB); Identical to 40S ribosomal protein S3a-2 (RPS3AB) [Arabidopsis Thaliana] (GB:Q42262;GB:O82816;GB:Q42293); similar to 40S ribosomal protein S3A (RPS3aA) [Arabidopsis thaliana] (TAIR:AT3G04840.1); similar to 40S ribosomal protein S3a (S phase-specific protein BIS289) (GB:P49396); contains InterPro domain Ribosomal protein S3Ae; (InterPro:IPR001593) protein_coding
0.2	1	AT3G49010	Encodes 60S ribosomal protein L13. Homolog of human breast basic conserved 1 (BBC1). protein_coding
0.2	1	AT3G48930	EMB1080 (EMBRYO DEFECTIVE 1080); structural constituent of ribosome; Identical to 40S ribosomal protein S11-1 (RPS11A) [Arabidopsis Thaliana] (GB:P16181); similar to RPS11-BETA (RIBOSOMAL PROTEIN S11-BETA), structural constituent of ribosome [Arabidopsis thaliana] (TAIR:AT5G23740.1); similar to Os04g0502300 [Oryza sativa (japonica cultivar-group)] (GB:NP_001053235.1); similar to 40S ribosomal pro…
0.2	1	AT3G49910	60S ribosomal protein L26 (RPL26A); Identical to 60S ribosomal protein L26-1 (RPL26A) [Arabidopsis Thaliana] (GB:P51414;GB:Q9M2W7); similar to 60S ribosomal protein L26 (RPL26B) [Arabidopsis thaliana] (TAIR:AT5G67510.1); similar to unknown [Populus trichocarpa] (GB:ABK93553.1); contains InterPro domain Ribosomal protein L24, SH3-like (InterPro:IPR014723); contains InterPro domain Translation prot…
0.2	1	AT3G60245	60S ribosomal protein L37a (RPL37aC); Identical to 60S ribosomal protein L37a-2 (RPL37AC) [Arabidopsis Thaliana] (GB:Q8RXU5;GB:Q9LY39); similar to 60S ribosomal protein L37a (RPL37aB) [Arabidopsis thaliana] (TAIR:AT3G10950.1); similar to 60S ribosomal protein L37a (GB:P43209); contains InterPro domain Ribosomal protein L37ae; (InterPro:IPR002674); contains InterPro domain Ribosomal protein L37ae/…
0.2	1	AT5G07090	40S ribosomal protein S4 (RPS4B); Identical to 40S ribosomal protein S4-2 (RPS4B) [Arabidopsis Thaliana] (GB:P49204;GB:Q42346;GB:Q9FL39;GB:Q9LYQ6); similar to 40S ribosomal protein S4 (RPS4D) [Arabidopsis thaliana] (TAIR:AT5G58420.1); similar to 40S ribosomal S4 protein [Glycine max] (GB:AAM93434.1); contains InterPro domain RNA-binding S4; (InterPro:IPR002942); contains InterPro domain Ribosomal…
0.2	1	AT3G53020	RPL24B encodes ribosomal protein L24, homolog of cytosolic RPL24, found in archaea and higher eukaryotes. Arabidopsis has two RPL24 homologs, RPL24A (AT2G36620) and RPL24B. Mutants showed defects in apical-basal gynoecium patterning similar to previously described ett and mp mutants. Transformation of stv1-1 mutant with a uORF-eliminated ETT construct partially suppressed the stv1 gynoecium pheno…
0.2	1	AT5G10360	EMB3010 (EMBRYO DEFECTIVE 3010); structural constituent of ribosome; Identical to 40S ribosomal protein S6-2 (RPS6B) [Arabidopsis Thaliana] (GB:P51430;GB:O04670;GB:Q9LX91); similar to RPS6 (RIBOSOMAL PROTEIN S6), structural constituent of ribosome [Arabidopsis thaliana] (TAIR:AT4G31700.1); similar to 117M18_18 [Brassica rapa] (GB:AAZ66937.1); contains InterPro domain Ribosomal protein S6, eukaryo…
0.2	1	AT5G15200	40S ribosomal protein S9 (RPS9B); Identical to 40S ribosomal protein S9-1 (RPS9B) [Arabidopsis Thaliana] (GB:Q9LXG1); similar to 40S ribosomal protein S9 (RPS9C) [Arabidopsis thaliana] (TAIR:AT5G39850.1); similar to 40S ribosomal protein S9 [Catharanthus roseus] (GB:CAG47084.1); similar to unknown [Picea sitchensis] (GB:ABK21901.1); contains InterPro domain RNA-binding S4; (InterPro:IPR002942); c…
0.2	1	AT5G35530	40S ribosomal protein S3 (RPS3C); Identical to 40S ribosomal protein S3-3 (RPS3C) [Arabidopsis Thaliana] (GB:Q9FJA6); similar to 40S ribosomal protein S3 (RPS3A) [Arabidopsis thaliana] (TAIR:AT2G31610.1); similar to unknown [Populus trichocarpa] (GB:ABK93809.1); contains InterPro domain K Homology, type 2; (InterPro:IPR004044); contains InterPro domain K Homology; (InterPro:IPR004087); contains I…
0.2	1	AT5G41520	40S ribosomal protein S10 (RPS10B); Identical to 40S ribosomal protein S10-2 (RPS10B) [Arabidopsis Thaliana] (GB:Q9FFS8); similar to 40S ribosomal protein S10 (RPS10C) [Arabidopsis thaliana] (TAIR:AT5G52650.1); similar to unnamed protein product [Vitis vinifera] (GB:CAO65914.1); similar to unknown [Picea sitchensis] (GB:ABK22275.1); contains InterPro domain Plectin/S10, N-terminal (InterPro:IPR00…
0.2	1	AT5G47700	60S acidic ribosomal protein P1 (RPP1C); Identical to 60S acidic ribosomal protein P1-3 (RPP1C) [Arabidopsis Thaliana] (GB:Q8LEQ0;GB:Q9FIK9); similar to 60S acidic ribosomal protein P1 (RPP1A) [Arabidopsis thaliana] (TAIR:AT1G01100.4); similar to 60S acidic ribosomal protein P1 (RPP1A) [Arabidopsis thaliana] (TAIR:AT1G01100.3); similar to 60S acidic ribosomal protein P1 (RPP1A) [Arabidopsis thali…
0.2	1	AT5G56710	60S ribosomal protein L31 (RPL31C); Identical to 60S ribosomal protein L31-3 (RPL31C) [Arabidopsis Thaliana] (GB:P51420;GB:Q8LEJ0;GB:Q9FJU1); similar to 60S ribosomal protein L31 (RPL31B) [Arabidopsis thaliana] (TAIR:AT4G26230.1); similar to 60S ribosomal protein L31 (GB:P46290); contains InterPro domain Ribosomal protein L31e; (InterPro:IPR000054) protein_coding
0.2	1	AT5G67510	60S ribosomal protein L26 (RPL26B); Identical to 60S ribosomal protein L26-2 (RPL26B) [Arabidopsis Thaliana] (GB:Q9FJX2); similar to 60S ribosomal protein L26 (RPL26A) [Arabidopsis thaliana] (TAIR:AT3G49910.1); similar to hypothetical protein [Vitis vinifera] (GB:CAN75906.1); contains InterPro domain Ribosomal protein L24, SH3-like (InterPro:IPR014723); contains InterPro domain Translation protei…
0.2	1	AT4G17390	60S ribosomal protein L15 (RPL15B); Identical to 60S ribosomal protein L15-2 (RPL15B) [Arabidopsis Thaliana] (GB:Q8VYF1;GB:O23582); similar to 60S ribosomal protein L15 (RPL15A) [Arabidopsis thaliana] (TAIR:AT4G16720.1); similar to 60S ribosomal protein L15 [Brassica oleracea] (GB:ABD65137.1); contains InterPro domain Ribosomal protein L15e; (InterPro:IPR000439); contains InterPro domain Ribosoma…
0.2	1	AT4G14320	60S ribosomal protein L36a/L44 (RPL36aB); Identical to 60S ribosomal protein L36a (RPL36AB) [Arabidopsis Thaliana] (GB:O23290;GB:Q7GD84); similar to 60S ribosomal protein L36a/L44 (RPL36aA) [Arabidopsis thaliana] (TAIR:AT3G23390.1); similar to unknown [Populus trichocarpa] (GB:ABK94266.1); contains InterPro domain Ribosomal protein L44e; (InterPro:IPR000552); contains InterPro domain Ribosomal pr…
0.2	1	AT4G31985	60S ribosomal protein L39 (RPL39C); Identical to 60S ribosomal protein L39-1 (RPL39C) [Arabidopsis Thaliana] (GB:P51424;GB:Q541X1;GB:Q93VI7;GB:Q9SIS1); similar to 60S ribosomal protein L39 (RPL39B) [Arabidopsis thaliana] (TAIR:AT3G02190.1); similar to unknown [Populus trichocarpa] (GB:ABK93945.1); contains InterPro domain Ribosomal protein L39e; (InterPro:IPR000077) protein_coding
0.2	2	AT4G04640	One of two genes (with ATPC2) encoding the gamma subunit of Arabidopsis chloroplast ATP synthase. protein_coding
0.2	2	AT3G20050	Encodes a putative cytoplasmic chaperonin that is similar to mouse Tcp-1 (t complex polypeptide 1). protein_coding
0.2	2	AT1G02870	similar to hypothetical protein MtrDRAFT_AC161032g9v1 [Medicago truncatula] (GB:ABE85046.1) protein_coding
0.2	2	AT2G45710	40S ribosomal protein S27 (RPS27A); Identical to 40S ribosomal protein S27-1 (RPS27A) [Arabidopsis Thaliana] (GB:O64650); similar to ARS27A (ARABIDOPSIS RIBOSOMAL PROTEIN S27), structural constituent of ribosome [Arabidopsis thaliana] (TAIR:AT3G61110.1); similar to ribosomal protein S27 [Brassica rapa] (GB:ABL97986.1); similar to unknown [Populus trichocarpa] (GB:ABK92659.1); contains InterPro do…
0.2	2	AT4G13850	Encodes a glycine-rich RNA-binding protein. Gene expression is induced by cold. protein_coding
0.2	2	AT5G40770	prohibitin 3 protein_coding
0.2	2	AT1G29940	Encodes a subunit of RNA polymerase 1 (aka RNA polymerase A). protein_coding
0.2	2	AT3G16810	APUM24 (ARABIDOPSIS PUMILIO 24); RNA binding; similar to APUM5 (ARABIDOPSIS PUMILIO 5), RNA binding [Arabidopsis thaliana] (TAIR:AT3G20250.1); similar to unnamed protein product [Vitis vinifera] (GB:CAO44837.1); similar to hypothetical protein [Vitis vinifera] (GB:CAN62467.1); contains InterPro domain Armadillo-type fold; (InterPro:IPR016024); contains InterPro domain Pumilio RNA-binding region; …
0.2	2	AT1G18850	similar to Os01g0112100 [Oryza sativa (japonica cultivar-group)] (GB:NP_001041811.1) protein_coding
0.2	2	AT3G12270	methyltransferase; Identical to Probable protein arginine N-methyltransferase 3 (PRMT3) [Arabidopsis Thaliana] (GB:Q0WVD6;GB:Q9C7D0;GB:Q9LHH9); similar to protein arginine N-methyltransferase, putative [Arabidopsis thaliana] (TAIR:AT2G19670.1); similar to unnamed protein product [Vitis vinifera] (GB:CAO42802.1); contains InterPro domain Zinc finger, C2H2-like; (InterPro:IPR015880); contains Inter…
0.2	2	AT4G05410	transducin family protein / WD-40 repeat family protein; similar to EMB2271 (EMBRYO DEFECTIVE 2271), nucleotide binding [Arabidopsis thaliana] (TAIR:AT4G21130.1); similar to unnamed protein product [Vitis vinifera] (GB:CAO40414.1); contains InterPro domain WD40 repeat-like (InterPro:IPR011046); contains InterPro domain WD40/YVTN repeat-like (InterPro:IPR015943); contains InterPro domain WD40 repe…
0.2	2	AT1G06720	similar to unknown protein [Arabidopsis thaliana] (TAIR:AT1G42440.1); similar to PREDICTED: hypothetical protein LOC553241 isoform 2 [Danio rerio] (GB:XP_709801.1); similar to PREDICTED: hypothetical protein XP_679814 isoform 1 [Danio rerio] (GB:XP_684906.1); similar to unnamed protein product [Ostreococcus tauri] (GB:CAL57303.1); contains InterPro domain AARP2CN; (InterPro:IPR012948); contains I…
0.2	2	AT3G11964	S1 RNA-binding domain-containing protein; similar to RPS1 (ribosomal protein S1), RNA binding [Arabidopsis thaliana] (TAIR:AT5G30510.1); similar to hypothetical protein OsJ_022536 [Oryza sativa (japonica cultivar-group)] (GB:EAZ39053.1); similar to unnamed protein product [Vitis vinifera] (GB:CAO23454.1); similar to putative pre-rRNA processing protein RRP5 [Oryza sativa (japonica cultivar-group)…
0.2	2	AT3G49240	EMB1796 (EMBRYO DEFECTIVE 1796); binding; similar to GRP23 (GLUTAMINE-RICH PROTEIN23), binding [Arabidopsis thaliana] (TAIR:AT1G10270.1); similar to unnamed protein product [Vitis vinifera] (GB:CAO48651.1); contains InterPro domain Tetratricopeptide-like helical; (InterPro:IPR011990); contains InterPro domain Pentatricopeptide repeat (InterPro:IPR002885) protein_coding
0.2	2	AT5G61770	PPAN (PETER PAN-LIKE PROTEIN); Identical to Peter Pan-like protein (PPAN) [Arabidopsis Thaliana] (GB:Q9ASU7;GB:Q9FLT1); similar to unnamed protein product [Vitis vinifera] (GB:CAO40017.1); contains InterPro domain Brix (InterPro:IPR007109) protein_coding
0.2	2	AT5G57280	methyltransferase; similar to hypothetical protein OsI_009146 [Oryza sativa (indica cultivar-group)] (GB:EAY87913.1); similar to Os02g0804300 [Oryza sativa (japonica cultivar-group)] (GB:NP_001048432.1); contains InterPro domain Methyltransferase type 11; (InterPro:IPR013216) protein_coding
0.2	2	AT5G06360	ribosomal protein S8e family protein; similar to unknown [Populus trichocarpa] (GB:ABK92490.1); similar to unknown [Populus trichocarpa] (GB:ABK94213.1); contains InterPro domain Ribosomal protein S8e; (InterPro:IPR001047) protein_coding
0.2	2	AT4G02230	60S ribosomal protein L19 (RPL19C); Identical to 60S ribosomal protein L19-3 (RPL19C) [Arabidopsis Thaliana] (GB:P49693;GB:O81422;GB:Q9M114); similar to EMB2386 (EMBRYO DEFECTIVE 2386), structural constituent of ribosome [Arabidopsis thaliana] (TAIR:AT1G02780.1); similar to unknown [Populus trichocarpa] (GB:ABK93939.1); contains InterPro domain Ribosomal protein L19/L19e; (InterPro:IPR000196); co…
0.2	2	AT4G02930	elongation factor Tu, putative / EF-Tu, putative; Identical to Elongation factor Tu, mitochondrial precursor (TUFA) [Arabidopsis Thaliana] (GB:Q9ZT91;GB:Q39206); similar to AtRABE1b/AtRab8D (Arabidopsis Rab GTPase homolog E1b), translation elongation factor [Arabidopsis thaliana] (TAIR:AT4G20360.1); similar to translational elongation factor EF-TuM [Zea mays] (GB:AAG32661.1); similar to hypotheti…
0.2	2	AT1G10522	similar to conserved hypothetical protein [Medicago truncatula] (GB:ABE91480.1); similar to Os09g0382400 [Oryza sativa (japonica cultivar-group)] (GB:NP_001063064.1) protein_coding
0.2	2	AT4G24770	encodes a chloroplast RNA-binding protein protein_coding
0.2	2	AT5G65220	ribosomal protein L29 family protein; Identical to 50S ribosomal protein L29, chloroplast precursor (RPL29) [Arabidopsis Thaliana] (GB:Q9FJP3); similar to ribosomal protein L29 [Zea mays] (GB:NP_001104944.1); contains InterPro domain Ribosomal protein L29; (InterPro:IPR001854) protein_coding
0.2	2	AT5G13510	ribosomal protein L10 family protein; Identical to 50S ribosomal protein L10, chloroplast precursor (RPL10) [Arabidopsis Thaliana] (GB:Q9FY50); similar to ribosomal protein L10 family protein [Arabidopsis thaliana] (TAIR:AT3G12370.1); similar to 50S ribosomal protein L10, chloroplast precursor (CL10) (GB:O80362); contains InterPro domain Ribosomal protein L10; (InterPro:IPR001790) protein_coding
0.2	2	AT4G25050	encodes an acyl carrier protein predominantly expressed in leaves. Gene expression is upregulated by light. protein_coding
0.2	2	AT2G30570	Encodes a protein similar to photosystem II reaction center subunit W. protein_coding
0.2	2	AT2G22990	sinapoylglucose:malate sinapoyltransferase. Catalyzes the formation of sinapoylmalate from sinapoylglucose. Mutants accumulate excess sinapoylglucose. protein_coding
0.2	2	AT2G46820	Encodes the P subunit of Photosystem I. About 25% of the TMP14 pool appeared to be phosphorylated, and this ratio is not affected by light. Contains seven phosphorylation sites on threonine residue and chloroplast targeting signal. Located in the proximity of PSI-L, -H and -O subunits. protein_coding
0.2	2	AT2G20890	Chloroplast-localized Thylakoid formation1 gene product involved in vesicle-mediated formation of thylakoid membranes. Thf1 antisense lines contain abnormal chloroplasts early in leaf development (chloroplasts have loosely stacked thylakoid membranes). Expression was induced in the light and decreased under dark conditions. G-alpha interaction partner that functions downstream of the plasma membr…
0.2	2	AT2G06520	Encodes a protein with sequence similarity to the spinach photosystem II subunit PsbX. protein_coding
0.2	2	AT2G43030	ribosomal protein L3 family protein; Identical to 50S ribosomal protein L3-1, chloroplast precursor (RPL3A) [Arabidopsis Thaliana] (GB:Q9SKX4;GB:Q8LEQ9); similar to RPL3P (ribosomal protein large subunit 3P), structural constituent of ribosome [Arabidopsis thaliana] (TAIR:AT3G17465.1); similar to 50S ribosomal protein L3, chloroplast precursor (GB:O80360); contains InterPro domain Ribosomal prote…
0.2	2	AT1G61520	PSI type III chlorophyll a/b-binding protein (Lhca3*1) protein_coding
0.2	2	AT1G03130	Encodes a protein predicted by sequence similarity with spinach PsaD to be photosystem I reaction center subunit II (PsaD2) protein_coding
0.2	2	AT1G06680	Encodes a 23 kD extrinsic protein that is part of photosystem II and participates in the regulation of oxygen evolution. protein_coding
0.2	2	AT1G31330	Encodes subunit F of photosystem I. protein_coding
0.2	2	AT1G03600	photosystem II family protein; similar to unknown [Populus trichocarpa x Populus deltoides] (GB:ABK96761.1) protein_coding
0.2	2	AT2G42220	rhodanese-like domain-containing protein; similar to rhodanese-like domain-containing protein [Arabidopsis thaliana] (TAIR:AT3G08920.1); similar to unnamed protein product [Vitis vinifera] (GB:CAO23371.1); contains InterPro domain Rhodanese-like (InterPro:IPR001763) protein_coding
0.2	2	AT1G32470	glycine cleavage system H protein, mitochondrial, putative; Identical to Probable glycine cleavage system H protein 2, mitochondrial precursor [Arabidopsis Thaliana] (GB:Q9LQL0); similar to GDCH (Glycine decarboxylase complex H) [Arabidopsis thaliana] (TAIR:AT2G35370.1); similar to hypothetical protein [Vitis vinifera] (GB:CAN76620.1); contains InterPro domain Single hybrid motif (InterPro:IPR011…
0.2	2	AT2G43560	immunophilin / FKBP-type peptidyl-prolyl cis-trans isomerase family protein; Identical to Probable FKBP-type peptidyl-prolyl cis-trans isomerase 2, chloroplast precursor [Arabidopsis Thaliana] (GB:O22870;GB:Q940C0); similar to FK506-binding protein 1 (FKBP13) [Arabidopsis thaliana] (TAIR:AT5G45680.1); similar to unnamed protein product [Vitis vinifera] (GB:CAO46240.1); contains InterPro domain Pe…
0.2	2	AT4G09010	Encodes a microsomal ascorbate peroxidase APX4. Ascorbate peroxidases are enzymes that scavenge hydrogen peroxide in plant cells. Eight types of APX have been described for Arabidopsis: three cytosolic (APX1, APX2, APX6), two chloroplastic types (stromal sAPX, thylakoid tAPX), and three microsomal (APX3, APX4, APX5) isoforms. protein_coding
0.2	2	AT4G30950	Chloroplastic enzyme responsible for the synthesis of 16:2 and 18:2 fatty acids from galactolipids, sulpholipids and phosphatidylglycerol. Uses ferredoxin as electron donor. Gene mutation resulted in reduced level of unsaturated fatty acids leading to susceptibility to photoinhibition. protein_coding
0.2	2	AT3G48420	haloacid dehalogenase-like hydrolase family protein; similar to haloacid dehalogenase-like hydrolase family protein [Arabidopsis thaliana] (TAIR:AT4G39970.1); similar to unnamed protein product [Vitis vinifera] (GB:CAO64185.1); contains InterPro domain Haloacid dehydrogenase/epoxide hydrolase; (InterPro:IPR005833); contains InterPro domain Haloacid dehalogenase-like hydrolase; (InterPro:IPR005834…
0.2	2	AT3G63140	mRNA-binding protein, putative; Identical to Uncharacterized protein At3g63140, chloroplast precursor [Arabidopsis Thaliana] (GB:Q9LYA9); similar to CRB, binding / catalytic/ coenzyme binding [Arabidopsis thaliana] (TAIR:AT1G09340.1); similar to mRNA-binding protein precursor [Nicotiana tabacum] (GB:AAP87140.1); contains InterPro domain NAD-dependent epimerase/dehydratase; (InterPro:IPR001509); c…
0.2	2	AT5G08050	similar to unknown protein [Arabidopsis thaliana] (TAIR:AT1G74730.1); similar to Os12g0575000 [Oryza sativa (japonica cultivar-group)] (GB:NP_001067105.1); similar to hypothetical protein LOC_Os11g27300 [Oryza sativa (japonica cultivar-group)] (GB:ABA93451.1); contains InterPro domain Protein of unknown function DUF1118; (InterPro:IPR009500) protein_coding
0.2	2	AT5G45680	FK506-binding protein 1 (FKBP13); Identical to FKBP-type peptidyl-prolyl cis-trans isomerase 3, chloroplast precursor (FKBP13) [Arabidopsis Thaliana] (GB:Q9SCY2;GB:Q8M8T4); similar to immunophilin, putative / FKBP-type peptidyl-prolyl cis-trans isomerase, putative [Arabidopsis thaliana] (TAIR:AT4G39710.1); similar to unnamed protein product [Vitis vinifera] (GB:CAO41908.1); contains InterPro doma…
0.2	2	AT2G44920	thylakoid lumenal 15 kDa protein, chloroplast; Identical to Thylakoid lumenal 15 kDa protein 1, chloroplast precursor [Arabidopsis Thaliana] (GB:O22160;GB:Q53YH9;GB:Q949R8); similar to thylakoid lumenal protein-related [Arabidopsis thaliana] (TAIR:AT1G12250.1); similar to thylakoid lumenal protein-related [Arabidopsis thaliana] (TAIR:AT1G12250.2); similar to unknown [Picea sitchensis] (GB:ABK2625…
0.2	2	AT2G01590	unknown protein protein_coding
0.2	2	AT1G55480	binding / protein binding; similar to LPA1 (LOW PSII ACCUMULATION1), binding [Arabidopsis thaliana] (TAIR:AT1G02910.1); similar to unnamed protein product [Vitis vinifera] (GB:CAO22110.1); contains InterPro domain Tetratricopeptide-like helical; (InterPro:IPR011990); contains InterPro domain PDZ/DHR/GLGF; (InterPro:IPR001478); contains InterPro domain Tetratricopeptide region (InterPro:IPR013026)…
0.2	2	AT1G11860	aminomethyltransferase, putative; Identical to Aminomethyltransferase, mitochondrial precursor (GDCST) [Arabidopsis Thaliana] (GB:O65396;GB:Q42123); similar to unknown protein [Arabidopsis thaliana] (TAIR:AT1G60990.2); similar to unknown protein [Arabidopsis thaliana] (TAIR:AT1G60990.3); similar to aminomethyltransferase [Arabidopsis thaliana] (TAIR:AT1G60990.1); similar to unnamed protein produc…
0.2	2	AT1G54780	thylakoid lumen 18.3 kDa protein; similar to unnamed protein product [Vitis vinifera] (GB:CAO17663.1); contains InterPro domain Protein of unknown function DUF477 (InterPro:IPR007621) protein_coding
0.2	2	AT2G21330	fructose-bisphosphate aldolase, putative; Identical to Probable fructose-bisphosphate aldolase 1, chloroplast precursor (FBA1) [Arabidopsis Thaliana] (GB:Q9SJU4;GB:Q2V473;GB:Q93WF5;GB:Q94C97); similar to fructose-bisphosphate aldolase, putative [Arabidopsis thaliana] (TAIR:AT4G38970.1); similar to plastidic aldolase [Solanum tuberosum] (GB:ABY58016.1); similar to unnamed protein product [Vitis vi…
0.2	2	AT1G75690	chaperone protein dnaJ-related; similar to hypothetical protein [Vitis vinifera] (GB:CAN61696.1); contains InterPro domain Heat shock protein DnaJ, cysteine-rich region; (InterPro:IPR001305) protein_coding
0.2	2	AT1G14150	oxygen evolving enhancer 3 (PsbQ) family protein; similar to PSBQ/PSBQ-2/PSII-Q (PHOTOSYSTEM II SUBUNIT Q-2), calcium ion binding [Arabidopsis thaliana] (TAIR:AT4G05180.1); similar to unnamed protein product [Vitis vinifera] (GB:CAO48361.1); contains InterPro domain Photosystem II oxygen evolving complex protein PsbQ; (InterPro:IPR008797) protein_coding
0.2	2	AT1G70760	inorganic carbon transport protein-related; similar to hypothetical protein OsJ_017415 [Oryza sativa (japonica cultivar-group)] (GB:EAZ33932.1); contains domain PD026898 (PD026898) protein_coding
0.2	2	AT1G64510	ribosomal protein S6 family protein; Identical to 30S ribosomal protein S6 alpha, chloroplast precursor (RPS6) [Arabidopsis Thaliana] (GB:Q8VY91;GB:Q9SGW4); similar to unnamed protein product [Vitis vinifera] (GB:CAO69490.1); contains InterPro domain Ribosomal protein S6; (InterPro:IPR000529); contains InterPro domain Translation elongation factor EF1B/ribosomal protein S6 (InterPro:IPR014717) pr…
0.2	2	AT1G74730	similar to unknown protein [Arabidopsis thaliana] (TAIR:AT5G08050.1); similar to Os12g0575000 [Oryza sativa (japonica cultivar-group)] (GB:NP_001067105.1); similar to Os01g0585300 [Oryza sativa (japonica cultivar-group)] (GB:NP_001043425.1); contains InterPro domain Protein of unknown function DUF1118; (InterPro:IPR009500) protein_coding
0.2	2	AT1G64680	similar to unknown protein [Arabidopsis thaliana] (TAIR:AT1G03055.1); similar to hypothetical protein LOC_Os11g37650 [Oryza sativa (japonica cultivar-group)] (GB:ABA94460.1); similar to Os08g0114100 [Oryza sativa (japonica cultivar-group)] (GB:NP_001060847.1) protein_coding
0.2	2	AT1G76100	plastocyanin; Identical to Plastocyanin minor isoform, chloroplast precursor (PETE) [Arabidopsis Thaliana] (GB:P11490;GB:P93656;GB:Q52K91;GB:Q9SGS3); similar to DRT112 (DNA-damage-repair/toleration protein 112), copper ion binding / electron carrier [Arabidopsis thaliana] (TAIR:AT1G20340.1); similar to Plastocyanin, chloroplast precursor (GB:P17340); similar to Plastocyanin A, chloroplast precurs…
0.2	2	AT1G15980	similar to Os08g0276100 [Oryza sativa (japonica cultivar-group)] (GB:NP_001061432.1); similar to COG0859: ADP-heptose:LPS heptosyltransferase [Nostoc punctiforme PCC 73102] (GB:ZP_00111141.1); contains domain UDP-Glycosyltransferase/glycogen phosphorylase (SSF53756) protein_coding
0.2	2	AT1G07320	encodes a plastid ribosomal protein L4 protein_coding
0.2	2	AT1G08380	Encodes subunit O of photosystem I. protein_coding
0.2	2	AT1G74470	Encodes for a multifunctional protein with geranylgeranyl reductase activity shown to catalyze the reduction of prenylated geranylgeranyl-chlorophyll a to phytyl-chlorophyll a (chlorophyll a) and free geranylgeranyl pyrophosphate to phytyl pyrophosphate. protein_coding
0.2	2	AT1G12900	GAPA-2; glyceraldehyde-3-phosphate dehydrogenase; similar to GAPA (GLYCERALDEHYDE 3-PHOSPHATE DEHYDROGENASE A SUBUNIT), glyceraldehyde-3-phosphate dehydrogenase [Arabidopsis thaliana] (TAIR:AT3G26650.1); similar to hypothetical protein [Vitis vinifera] (GB:CAN78872.1); contains InterPro domain Glyceraldehyde-3-phosphate dehydrogenase, type I; (InterPro:IPR006424); contains InterPro domain NAD(P)-…
0.2	2	AT1G76450	oxygen-evolving complex-related; Identical to Unknown thylakoid lumen protein, chloroplast precursor [Arabidopsis Thaliana] (GB:Q9S720); similar to hypothetical protein [Vitis vinifera] (GB:CAN64877.1); contains InterPro domain Mog1/PsbP/DUF1795, alpha/beta/alpha sandwich (InterPro:IPR016124) protein_coding
0.2	2	AT1G52220	similar to TMP14 (THYLAKOID MEMBRANE PHOSPHOPROTEIN OF 14 KDA) [Arabidopsis thaliana] (TAIR:AT2G46820.2); similar to P0460E08.25 [Oryza sativa (japonica cultivar-group)] (GB:BAB61215.1); similar to Os01g0761000 [Oryza sativa (japonica cultivar-group)] (GB:NP_001044320.1) protein_coding
0.2	2	AT1G77490	Encodes a chloroplastic thylakoid ascorbate peroxidase tAPX. Ascorbate peroxidases are enzymes that scavenge hydrogen peroxide in plant cells. Eight types of APX have been described for Arabidopsis: three cytosolic (APX1, APX2, APX6), two chloroplastic types (stromal sAPX, thylakoid tAPX), and three microsomal (APX3, APX4, APX5) isoforms. protein_coding
0.2	2	AT1G52230	PSAH-2/PSAH2/PSI-H (PHOTOSYSTEM I SUBUNIT H-2); Identical to Photosystem I reaction center subunit VI-2, chloroplast precursor (PSAH2) [Arabidopsis Thaliana] (GB:Q9SUI6); similar to PSAH-1 (photosystem I subunit H-1) [Arabidopsis thaliana] (TAIR:AT3G16140.1); similar to Photosystem I reaction center subunit VI, chloroplast precursor (PSI-H) (Light-harvesting complex I 11 kDa protein) (GB:O04006);…
0.2	2	AT1G60950	encodes a ferredoxin gene protein_coding
0.2	2	AT3G01480	Encodes a chloroplast cyclophilin functioning in the assembly and maintenance of photosystem II (PSII) supercomplexes. protein_coding
0.2	2	AT1G42970	Encodes chloroplast localized glyceraldehyde-3-phosphate dehydrogenase. protein_coding
0.2	2	AT1G15820	Lhcb6 protein (Lhcb6), light harvesting complex of photosystem II. protein_coding
0.2	2	AT3G16140	Encodes subunit H of photosystem I reaction center subunit VI. protein_coding
0.2	2	AT3G13120	30S ribosomal protein S10, chloroplast, putative; Identical to 30S ribosomal protein S10, chloroplast precursor (RPS10) [Arabidopsis Thaliana] (GB:Q9LK61); similar to 30S ribosomal protein S10-like [Brassica rapa] (GB:ABL97980.1); contains InterPro domain Ribosomal protein S10, bacterial; (InterPro:IPR005731); contains InterPro domain Ribosomal protein S10; (InterPro:IPR001848) protein_coding
0.2	2	AT3G08920	rhodanese-like domain-containing protein; similar to rhodanese-like domain-containing protein [Arabidopsis thaliana] (TAIR:AT2G42220.1); similar to unnamed protein product [Vitis vinifera] (GB:CAO50144.1); contains InterPro domain Rhodanese-like (InterPro:IPR001763) protein_coding
0.2	2	AT3G10060	immunophilin, putative / FKBP-type peptidyl-prolyl cis-trans isomerase, putative; similar to immunophilin / FKBP-type peptidyl-prolyl cis-trans isomerase family protein [Arabidopsis thaliana] (TAIR:AT1G20810.1); similar to unnamed protein product [Vitis vinifera] (GB:CAO62955.1); contains InterPro domain Peptidyl-prolyl cis-trans isomerase, FKBP-type; (InterPro:IPR001179) protein_coding
0.2	2	AT3G26710	similar to Os11g0526200 [Oryza sativa (japonica cultivar-group)] (GB:NP_001067997.1); similar to unnamed protein product [Ostreococcus tauri] (GB:CAL53542.1) protein_coding
0.2	2	AT3G02730	ATF1/TRXF1 (THIOREDOXIN F-TYPE 1); thiol-disulfide exchange intermediate; Identical to Thioredoxin F-type 1, chloroplast precursor [Arabidopsis Thaliana] (GB:Q9XFH8;GB:Q9M8R5); similar to ATF2/TRXF2 (THIOREDOXIN F2), thiol-disulfide exchange intermediate [Arabidopsis thaliana] (TAIR:AT5G16400.1); similar to Thioredoxin F-type, chloroplast precursor (Trx-F) (GB:O48897); contains InterPro domain Th…
0.2	2	AT3G23700	S1 RNA-binding domain-containing protein; similar to RPS1 (ribosomal protein S1), RNA binding [Arabidopsis thaliana] (TAIR:AT5G30510.1); similar to unnamed protein product [Vitis vinifera] (GB:CAO45252.1); contains InterPro domain S1, RNA binding; (InterPro:IPR003029); contains InterPro domain Nucleic acid-binding, OB-fold (InterPro:IPR012340); contains InterPro domain Nucleic acid-binding, OB-fo…
0.2	2	AT1G19150	PSI type II chlorophyll a/b-binding protein (Lhca2*1) mRNA, protein_coding
0.2	2	AT1G20810	immunophilin / FKBP-type peptidyl-prolyl cis-trans isomerase family protein; Identical to Probable FKBP-type peptidyl-prolyl cis-trans isomerase 1, chloroplast precursor [Arabidopsis Thaliana] (GB:Q9LM71); similar to immunophilin, putative / FKBP-type peptidyl-prolyl cis-trans isomerase, putative [Arabidopsis thaliana] (TAIR:AT3G10060.1); similar to unnamed protein product [Vitis vinifera] (GB:CA…
0.2	2	AT3G21055	Encodes photosystem II 5 kD protein subunit PSII-T. This is a nuclear-encoded gene (PsbTn) which also has a plastid-encoded paralog (PsbTc). protein_coding
0.2	2	AT1G30380	Encodes subunit K of photosystem I reaction center. protein_coding
0.2	2	AT1G50900	similar to unnamed protein product [Ostreococcus tauri] (GB:CAL57548.1); similar to Os07g0520800 [Oryza sativa (japonica cultivar-group)] (GB:NP_001059804.1); contains InterPro domain Ankyrin; (InterPro:IPR002110) protein_coding
0.2	2	AT2G33450	50S ribosomal protein L28, chloroplast (CL28); Identical to 50S ribosomal protein L28, chloroplast precursor (RPL28) [Arabidopsis Thaliana] (GB:O22795;GB:Q8VY79); similar to unknown [Populus trichocarpa x Populus deltoides] (GB:ABK96762.1); contains InterPro domain Ribosomal protein L28; (InterPro:IPR001383) protein_coding
0.2	2	AT1G32080	membrane protein, putative; similar to unnamed protein product [Vitis vinifera] (GB:CAO67510.1); contains InterPro domain Duffy antigen/chemokine receptor; (InterPro:IPR005384); contains InterPro domain LrgB-like protein; (InterPro:IPR007300) protein_coding
0.2	2	AT1G32060	PRK (PHOSPHORIBULOKINASE); ATP binding / phosphoribulokinase/ protein binding; Identical to Phosphoribulokinase, chloroplast precursor [Arabidopsis Thaliana] (GB:P25697); similar to uracil phosphoribosyltransferase, putative / UMP pyrophosphorylase, putative / UPRTase, putative [Arabidopsis thaliana] (TAIR:AT3G27440.1); similar to hypothetical protein [Vitis vinifera] (GB:CAN78901.1); contains In…
0.2	2	AT4G01150	similar to threonine endopeptidase [Arabidopsis thaliana] (TAIR:AT4G38100.1); similar to unknown (GB:AAB00107.1) protein_coding
0.2	2	AT4G01050	hydroxyproline-rich glycoprotein family protein, contains a rhodanese homology domain. protein_coding
0.2	2	AT4G02770	Encodes a protein predicted by sequence similarity with spinach PsaD to be photosystem I reaction center subunit II (PsaD1) protein_coding
0.2	2	AT4G03280	Encodes the Rieske FeS center of cytochrome b6f complex. Gene is expressed in shoot but not in root. Mutant has reduced electron transport at saturating light intensities and Q-cycle activity is hypersensitive to acidification of the thylakoid lumen. protein_coding
0.2	2	AT4G05180	Encodes the PsbQ subunit of the oxygen evolving complex of photosystem II. protein_coding
0.2	2	AT4G10340	photosystem II encoding the light-harvesting chlorophyll a/b binding protein CP26 of the antenna system of the photosynthetic apparatus protein_coding
0.2	2	AT4G09650	ATP synthase delta chain, chloroplast, putative / H(+)-transporting two-sector ATPase, delta (OSCP) subunit, putative; similar to ATP synthase delta chain, mitochondrial, putative / H(+)-transporting two-sector ATPase, delta (OSCP) subunit, putative [Arabidopsis thaliana] (TAIR:AT5G13450.1); similar to unnamed protein product [Vitis vinifera] (GB:CAO64639.1); contains InterPro domain ATPase, F1 c…
0.2	2	AT4G18480	Encodes the CHLI subunit of magnesium chelatase which is required for chlorophyll biosynthesis. All four cysteine residues of the protein form two disulfide bonds (Cys102-Cys193 and Cys354-Cys396) under oxidized conditions but are fully reduced by reduction. It was suggested that the redox state of CHLI is regulated in vivo by the change of the redox environment in the chloroplasts probably via t…
0.2	2	AT4G21280	Encodes the PsbQ subunit of the oxygen evolving complex of photosystem II. protein_coding
0.2	2	AT4G25080	Encodes a protein with methyltransferase activity responsible for the methylation of magnesium protoporphyrin IX. Mutants defective in this gene are affected in chlorophyll biosynthesis and show a reduction in the accumulation of a number of major thylakoid-associated proteins including components of PSI (LHCI), PSII (LHCII, D1, CP43) and the cytochrome b6f complex (Cytf). By contrast, no signifi…
0.2	2	AT4G27700	rhodanese-like domain-containing protein; similar to rhodanese-like domain-containing protein [Arabidopsis thaliana] (TAIR:AT3G08920.1); similar to unnamed protein product [Vitis vinifera] (GB:CAO48606.1); contains InterPro domain Rhodanese-like (InterPro:IPR001763) protein_coding
0.2	2	AT4G28750	mutant has Decreased effective quantum yield of photosystem II; Pale green plants; Reduced growth rate; Subunit E of Photosystem I protein_coding
0.2	2	AT4G34190	Encodes a stress enhanced protein that localizes to the thylakoid membrane and whose mRNA is upregulated in response to high light intensity. It may be involved in chlorophyll binding. protein_coding
0.2	2	AT4G32260	ATP synthase family; similar to unknown [Populus trichocarpa] (GB:ABK94675.1); contains InterPro domain ATPase, F0 complex, subunit B/B&apos; (InterPro:IPR002146) protein_coding
0.2	2	AT4G35250	vestitone reductase-related; similar to flavin reductase-related [Arabidopsis thaliana] (TAIR:AT2G34460.1); similar to unnamed protein product [Vitis vinifera] (GB:CAO47468.1); contains InterPro domain NmrA-like; (InterPro:IPR008030); contains InterPro domain NAD(P)-binding; (InterPro:IPR016040) protein_coding
0.2	2	AT4G39970	haloacid dehalogenase-like hydrolase family protein; similar to haloacid dehalogenase-like hydrolase family protein [Arabidopsis thaliana] (TAIR:AT3G48420.1); similar to unknown [Picea sitchensis] (GB:ABK25826.1); similar to Os08g0485900 [Oryza sativa (japonica cultivar-group)] (GB:NP_001062091.1); contains InterPro domain Haloacid dehalogenase-like hydrolase; (InterPro:IPR005834); contains Inter…
0.2	2	AT3G46780	PTAC16 (PLASTID TRANSCRIPTIONALLY ACTIVE18); binding / catalytic; similar to binding / catalytic/ coenzyme binding [Arabidopsis thaliana] (TAIR:AT3G18890.1); similar to unknown [Populus trichocarpa] (GB:ABK95703.1); contains InterPro domain NAD(P)-binding; (InterPro:IPR016040) protein_coding
0.2	2	AT3G47470	Encodes a chlorophyll a/b-binding protein that is more similar to the PSI Cab proteins than the PSII cab proteins. The predicted protein is about 20 amino acids shorter than most known Cab proteins. protein_coding
0.2	2	AT3G50820	Encodes a protein which is an extrinsic subunit of photosystem II and which has been proposed to play a central role in stabilization of the catalytic manganese cluster. In <i>Arabidopsis thaliana</i> the PsbO proteins are encoded by two genes: <i>psbO1</i> and <i>psbO2</i>. PsbO2 is the minor isoform in the wild-type. Mutants defective in this gene have been shown to be affected in the dephospho…
0.2	2	AT3G51510	similar to unknown [Hordeum vulgare] (GB:ABK56720.1) protein_coding
0.2	2	AT3G54050	fructose-1,6-bisphosphatase, putative / D-fructose-1,6-bisphosphate 1-phosphohydrolase, putative / FBPase, putative; Identical to Fructose-1,6-bisphosphatase, chloroplast precursor (FBP) [Arabidopsis Thaliana] (GB:P25851;GB:Q9M398); similar to fructose-1,6-bisphosphatase, putative / D-fructose-1,6-bisphosphate 1-phosphohydrolase, putative / FBPase, putative [Arabidopsis thaliana] (TAIR:AT1G43670.…
0.2	2	AT3G55330	PPL1 (PSBP-LIKE PROTEIN 1); calcium ion binding; Identical to PsbP-related thylakoid lumenal protein 2, chloroplast precursor [Arabidopsis Thaliana] (GB:P82538); similar to PPL2 (PSBP-LIKE PROTEIN 2), calcium ion binding [Arabidopsis thaliana] (TAIR:AT2G39470.2); similar to PPL2 (PSBP-LIKE PROTEIN 2), calcium ion binding [Arabidopsis thaliana] (TAIR:AT2G39470.1); similar to unnamed protein produc…
0.2	2	AT3G63410	Encodes a MPBQ/MSBQ methyltransferase located in the chloroplast inner envelope membrane. Mutant plants lack plastoquinone (PQ), suggesting that the APG1 protein is involved in the methylation step of PQ biosynthesis. The gene product is also involved in tocopherol (vitamin E) biosynthesis. protein_coding
0.2	2	AT3G54210	ribosomal protein L17 family protein; Identical to 50S ribosomal protein L17, chloroplast precursor (RPL17) [Arabidopsis Thaliana] (GB:Q9M385;GB:Q8LCR3); similar to ribosomal protein L17 family protein [Arabidopsis thaliana] (TAIR:AT5G09770.1); similar to 50S ribosomal protein L17, chloroplast precursor (CL17) (GB:O80363); contains InterPro domain Ribosomal protein L17; (InterPro:IPR000456) prote…
0.2	2	AT3G54890	Encodes a component of the light harvesting complex associated with photosystem I. protein_coding
0.2	2	AT5G01530	chlorophyll A-B binding protein CP29 (LHCB4); Identical to Chlorophyll a-b binding protein CP29.1, chloroplast precursor (LHCB4.1) [Arabidopsis Thaliana] (GB:Q07473;GB:Q8RWN1;GB:Q94AD5;GB:Q94K17); similar to LHCB4.2 (LIGHT HARVESTING COMPLEX PSII) [Arabidopsis thaliana] (TAIR:AT3G08940.2); similar to chlorophyll a/b binding protein CP29 [Vigna radiata] (GB:AAD27878.1); contains InterPro domain Ch…
0.2	2	AT3G56940	Encodes a putative ZIP protein with varying mRNA accumulation in leaves, stems and roots. Has a consensus carboxylate-bridged di-iron binding site. protein_coding
0.2	2	AT5G02120	Encodes a one helix protein homologous to cyanobacterial high-light inducible proteins. The protein is localized to the thylakoid membrane and its transcript is transiently induced by exposure to high light conditions. protein_coding
0.2	2	AT5G08650	GTP-binding protein LepA, putative; similar to GTP binding / translation elongation factor [Arabidopsis thaliana] (TAIR:AT5G39900.1); similar to unnamed protein product [Vitis vinifera] (GB:CAO71621.1); similar to putative LepA protein [Oryza sativa (japonica cultivar-group)] (GB:BAD28023.1); similar to hypothetical protein [Vitis vinifera] (GB:CAN60938.1); contains InterPro domain Translation el…
0.2	2	AT5G09660	encodes a microbody NAD-dependent malate dehydrogenase encodes an peroxisomal NAD-malate dehydrogenase that is involved in fatty acid beta-oxidation through providing NAD to the process of converting fatty acyl CoA to acetyl CoA. protein_coding
0.2	2	AT5G19220	Encodes the large subunit of ADP-glucose pyrophosphorylase which catalyzes the first, rate limiting step in starch biosynthesis. The large subunit plays a regulatory role whereas the small subunit (ApS) is the catalytic isoform. Four isoforms (ApL1-4) have been identified. ApL1 is the major large subunit isoform present in leaves. protein_coding
0.2	2	AT5G23060	similar to unknown protein [Arabidopsis thaliana] (TAIR:AT3G59780.1); similar to extracellular Ca2+ sensing receptor [Glycine max] (GB:ABY57763.1); contains InterPro domain Rhodanese-like (InterPro:IPR001763) protein_coding
0.2	2	AT5G38520	hydrolase, alpha/beta fold family protein; similar to hydrolase, alpha/beta fold family protein [Arabidopsis thaliana] (TAIR:AT5G19850.1); similar to unknown [Populus trichocarpa x Populus deltoides] (GB:ABK96339.1); contains InterPro domain Alpha/beta hydrolase fold-1 (InterPro:IPR000073) protein_coding
0.2	2	AT5G43750	similar to unknown protein [Oryza sativa (japonica cultivar-group)] (GB:BAD88171.1) protein_coding
0.2	2	AT5G46110	mutant has Altered acclimation responses; Chloroplast Triose Phosphate Translocator protein_coding
0.2	2	AT5G54270	Lhcb3 protein is a component of the main light harvesting chlorophyll a/b-protein complex of Photosystem II (LHC II). protein_coding
0.2	2	AT5G64040	Encodes the only subunit of photosystem I located entirely in the thylakoid lumen. May be involved in the interaction between plastocyanin and the photosystem I complex. protein_coding
0.2	2	AT5G66570	Encodes a protein which is an extrinsic subunit of photosystem II and which has been proposed to play a central role in stabilization of the catalytic manganese cluster. In <i>Arabidopsis thaliana</i> the PsbO proteins are encoded by two genes: <i>psbO1</i> and <i>psbO2</i>. PsbO1 is the major isoform in the wild-type. protein_coding
0.2	2	AT5G42070	similar to Os01g0235100 [Oryza sativa (japonica cultivar-group)] (GB:NP_001042519.1); similar to Conserved Cys-containing protein (IC) [Ostreococcus tauri] (GB:CAL52359.1) protein_coding
0.2	2	AT5G20720	Encodes a chloroplast co-chaperonin with similarity to CPN21 from spinach, E.coli GroES. protein_coding
0.2	2	AT3G56910	PSRP5 (PLASTID-SPECIFIC 50S RIBOSOMAL PROTEIN 5); Identical to Plastid-specific 50S ribosomal protein 5, chloroplast precursor (PSRP5) [Arabidopsis Thaliana] (GB:Q9LER7;GB:Q94B31); contains domain PD031914 (PD031914) protein_coding
0.2	2	AT1G45474	Encodes a component of the light harvesting complex of photosystem I. protein_coding
0.2	2	AT1G44575	Encoding PSII-S (CP22), a ubiquitous pigment-binding protein associated with photosystem II (PSII) of higher plants. Involved in nonphotochemical quenching rather than in photosynthesis. Mutant has a normal violaxanthin cycle but has a limited capacity of quenching singlet excited chlorophylls and is tolerant to lipid peroxidation. protein_coding
0.2	2	AT1G67740	PsbY precursor (psbY) mRNA. This single nuclear gene is imported into the chloroplasts where it is processed into two integral membrane proteins with identical topology (PsbY-1 and PsbY-2). The protein appears to bind manganese but its role is not well understood. protein_coding
0.2	2	AT1G55670	Encodes subunit G of photosystem I, an 11-kDa membrane protein that plays an important role in electron transport between plastocyanin and PSI and is involved in the stability of the PSI complex. PSI-G subunit is bound to PSI-B and is in contact with Lhca1. The protein inserts into thylakoids by a direct or "spontaneous" pathway that does not involve the activities of any known chloroplast protei…
0.2	2	AT1G79040	Encodes for the 10 kDa PsbR subunit of photosystem II (PSII). This subunit appears to be involved in the stable assembly of PSII, particularly that of the oxygen-evolving complex subunit PsbP. Mutants defective in this gene have reduced amounts of subunits PsbP and PsbQ in PSII. In turn, assembly of PsbR is dependent on the presence of PsbJ. protein_coding
0.2	2	AT1G09340	Encodes CHLOROPLAST RNA BINDING (CRB), a putative RNA-binding protein. CRB is important for the proper functioning of the chloroplast. Mutations in CRB also affects the circadian system, altering the expression of both oscillator and output genes. protein_coding
0.2	2	AT1G68010	Encodes hydroxypyruvate reductase. protein_coding
0.2	2	AT3G01500	CA1 (CARBONIC ANHYDRASE 1); carbonate dehydratase/ zinc ion binding; Identical to Carbonic anhydrase, chloroplast precursor (CA1) [Arabidopsis Thaliana] (GB:P27140;GB:Q0WWA9;GB:Q8RWW2;GB:Q93VR8); similar to CA2 (BETA CARBONIC ANHYDRASE 2), carbonate dehydratase/ zinc ion binding [Arabidopsis thaliana] (TAIR:AT5G14740.2); similar to CA2 (BETA CARBONIC ANHYDRASE 2), carbonate dehydratase/ zinc ion …
0.2	2	AT3G26650	Encodes one of the two subunits forming the photosynthetic glyceraldehyde-3-phosphate dehydrogenase (GAPDH) and as such a constituent of the supramolecular complex with phosphoribulokinase (PRK) thought to be linked by a small peptide encoded by CP12-2. GapA-1 is coordinately expressed by light with PRK and CP12-2. The enzyme activity, tested in leaf protein extracts dropped significantly after e…
0.2	2	AT3G12780	nuclear phosphoglycerate kinase (PGK1) protein_coding
0.2	2	AT1G20340	recombination and DNA-damage resistance protein (DRT112) protein_coding
0.2	2	AT4G12800	Encodes subunit L of photosystem I reaction center. protein_coding
0.2	2	AT4G22890	Encodes PGRL1A, a transmembrane protein present in thylakoids. PGRL1A has a highly homologous isoform PGRL1B encoded by At4g11960. Plants lacking PGRL1 show perturbation of cyclic electron flow, similar to PGR5-deficient plants. PGRL1 and PGR5 interact physically and associate with PSI (photosystem I). protein_coding
0.2	2	AT5G23120	encodes a stability and/or assembly factor of photosystem II protein_coding
0.2	2	AT4G20360	AtRABE1b/AtRab8D (Arabidopsis Rab GTPase homolog E1b); translation elongation factor; Identical to Elongation factor Tu, chloroplast precursor (TUFA) [Arabidopsis Thaliana] (GB:P17745); similar to elongation factor Tu, putative / EF-Tu, putative [Arabidopsis thaliana] (TAIR:AT4G02930.1); similar to Elongation factor Tu, chloroplast precursor (EF-Tu) (GB:Q43467); similar to Elongation factor Tu, c…
0.2	2	AT4G34620	Encodes ribosomal protein S16, has embryo-defective lethal mutant phenotype protein_coding
0.2	2	AT4G38970	fructose-bisphosphate aldolase, putative; Identical to Probable fructose-bisphosphate aldolase 2, chloroplast precursor (FBA2) [Arabidopsis Thaliana] (GB:Q944G9;GB:Q5XEU6;GB:Q9SVJ6); similar to fructose-bisphosphate aldolase, putative [Arabidopsis thaliana] (TAIR:AT2G21330.1); similar to fructose-bisphosphate aldolase, putative [Arabidopsis thaliana] (TAIR:AT2G21330.3); similar to plastidic aldol…
0.2	2	AT5G14320	30S ribosomal protein S13, chloroplast (CS13); Identical to 30S ribosomal protein S13, chloroplast precursor (RPS13) [Arabidopsis Thaliana] (GB:P42732;GB:Q9LY97); similar to 30S ribosomal protein S13, chloroplast, putative [Arabidopsis thaliana] (TAIR:AT1G77750.1); similar to unknown [Populus trichocarpa] (GB:ABK95935.1); contains InterPro domain Ribosomal protein S13-like, H2TH; (InterPro:IPR010…
0.2	2	AT5G61410	Arabidopsis thaliana ribulose-5-phosphate-3-epimerase mRNA protein_coding
0.2	2	AT5G66190	Encodes a leaf-type ferredoxin:NADP(H) oxidoreductase. It is present in both chloroplast stroma and thylakoid membranes but is more abundant in the thylakoid. The affinity of this enzyme for ferredoxin is slightly, but significantly, higher than AtLFNR2, an isoform of the same enzyme. AtLFNR1 forms a heterodimer with AtFNR2 and is also a prerequisite to attach AtFNR2 to the thylakoid membrane. pr…
0.2	2	AT5G14740	Encodes a beta carbonic anhydrase likely to be localized in the cytoplasm. Expression of its mRNA is seen in etiolated seedlings and points to a possible nonphotosynthetic role for this isoform. protein_coding
0.2	2	AT2G39730	Rubisco activase, a nuclear-encoded chloroplast protein that consists of two isoforms arising from alternative splicing in most plants. Required for the light activation of rubisco. protein_coding
0.2	2	AT2G26500	cytochrome b6f complex subunit (petM), putative; similar to unnamed protein product [Vitis vinifera] (GB:CAO61267.1); contains InterPro domain PetM of cytochrome b6f complex subunit 7; (InterPro:IPR012595) protein_coding
0.2	2	AT3G62030	nuclear-encoded chloroplast stromal cyclophilin (ROC4) protein_coding
0.2	3	AT3G27925	Encodes a DegP protease; nuclear gene encoding chloroplast-targeted protease that can degrade two lumenal proteins, plastocyanin and OE33, suggesting a role as a general-purpose protease in the thylakoid lumen. Involved in the degradation of D1 protein of PS II, hence participating in the repair of PS II damages caused by photoinhibition. protein_coding
0.2	3	AT1G65260	PTAC4 (PLASTID TRANSCRIPTIONALLY ACTIVE4); Identical to Probable membrane-associated 30 kDa protein, chloroplast precursor [Arabidopsis Thaliana] (GB:O80796); similar to unnamed protein product [Vitis vinifera] (GB:CAO22942.1); similar to Os01g0895100 [Oryza sativa (japonica cultivar-group)] (GB:NP_001045073.1); contains InterPro domain PspA/IM30 (InterPro:IPR007157) protein_coding
0.2	3	AT1G18730	similar to Os02g0744000 [Oryza sativa (japonica cultivar-group)] (GB:NP_001048099.1) protein_coding
0.2	3	AT5G04140	Encodes a gene whose sequence is similar to ferredoxin dependent glutamate synthase (Fd-GOGAT). Expression in leaves is induced by light and sucrose. Proposed to be involved in photorespiration and nitrogen assimilation. protein_coding
0.2	3	AT1G17220	FUG1 (FU-GAERI1); translation initiation factor; Identical to Translation initiation factor IF-2, chloroplast precursor [Arabidopsis Thaliana] (GB:Q9SHI1); similar to translation initiation factor IF-2, mitochondrial, putative [Arabidopsis thaliana] (TAIR:AT4G11160.1); similar to hypothetical protein OsJ_029565 [Oryza sativa (japonica cultivar-group)] (GB:EAZ15356.1); similar to hypothetical prot…
0.2	3	AT3G22210	unknown protein protein_coding
0.2	3	AT1G71500	Rieske (2Fe-2S) domain-containing protein; similar to unnamed protein product [Vitis vinifera] (GB:CAO16307.1); contains InterPro domain Rieske [2Fe-2S] region; (InterPro:IPR005806) protein_coding
0.2	3	AT1G14345	oxidoreductase; similar to hypothetical protein [Vitis vinifera] (GB:CAN74870.1); contains InterPro domain Aldo/keto reductase; (InterPro:IPR001395) protein_coding
0.2	3	AT1G74880	Encodes subunit NDH-O of NAD(P)H:plastoquinone dehydrogenase complex (Ndh complex) present in the thylakoid membrane of chloroplasts. This subunit is thought to be required for Ndh complex assembly. protein_coding
0.2	3	AT1G65230	similar to hypothetical protein MtrDRAFT_AC148171g2v1 [Medicago truncatula] (GB:ABE89789.1) protein_coding
0.2	3	AT1G54500	rubredoxin family protein; similar to hypothetical protein [Vitis vinifera] (GB:CAN65205.1); contains InterPro domain Rubredoxin-type Fe(Cys)4 protein; (InterPro:IPR004039); contains InterPro domain Rubredoxin; (InterPro:IPR001052) protein_coding
0.2	3	AT5G58260	Encodes subunit NDH-N of NAD(P)H:plastoquinone dehydrogenase complex (Ndh complex) present in the thylakoid membrane of chloroplasts. This subunit is thought to be required for Ndh complex assembly. protein_coding
0.2	3	AT1G75460	ATP-dependent protease La (LON) domain-containing protein; similar to ATP-dependent protease La (LON) domain-containing protein [Arabidopsis thaliana] (TAIR:AT1G19740.1); similar to unnamed protein product [Vitis vinifera] (GB:CAO61078.1); contains InterPro domain Peptidase S16, lon N-terminal; (InterPro:IPR003111) protein_coding
0.2	3	AT1G23310	Identified by cloning the gene that corresponded to a purified protein having glyoxylate aminotransferase activity. Localized to the peroxisome and thought to be involved in photorespiration/ metabolic salvage pathway. protein_coding
0.2	3	AT2G47400	CP12-1 encodes a small peptide found in the chloroplast stroma. It belongs to the CP12 gene family thought to be involved in the formation of a supramolecular complex with glyceraldehyde-3-phosphate dehydrogenase (GAPDH) and phosphoribulokinase (PRK) embedded in the Calvin cycle. The annotation of this gene is based on article 32494. protein_coding
0.2	3	AT3G11630	Encodes a 2-Cys peroxiredoxin (2-Cys PrxA) that contains two catalytic Cys residues. protein_coding
0.2	3	AT3G15190	chloroplast 30S ribosomal protein S20, putative; Identical to 30S ribosomal protein S20, chloroplast precursor (RPS20) [Arabidopsis Thaliana] (GB:Q9ASV6;GB:Q9LIL6); similar to unnamed protein product [Vitis vinifera] (GB:CAO39320.1); contains InterPro domain Ribosomal protein S20; (InterPro:IPR002583) protein_coding
0.2	3	AT2G35370	Encodes glycine decarboxylase complex H protein. Involved in photorespiration. protein_coding
0.2	3	AT1G20020	Encodes a leaf-type ferredoxin:NADP(H) oxidoreductase. It is present in both chloroplast stroma and thylakoid membranes but is more abundant in the stroma protein_coding
0.2	3	AT2G13360	Encodes a peroxisomal photorespiratory enzyme that catalyzes transamination reactions with multiple substrates. It is involved in photorespiration. protein_coding
0.2	3	AT2G21960	similar to unknown protein [Arabidopsis thaliana] (TAIR:AT1G56180.1); similar to Os04g0639300 [Oryza sativa (japonica cultivar-group)] (GB:NP_001054033.1); similar to OSJNBb0003B01.9 [Oryza sativa (japonica cultivar-group)] (GB:CAE03618.3); similar to unnamed protein product [Ostreococcus tauri] (GB:CAL58559.1) protein_coding
0.2	3	AT5G07020	proline-rich family protein; similar to unknown protein [Lycopersicon esculentum] (GB:AAU03360.1) protein_coding
0.2	3	AT1G16080	similar to unnamed protein product [Ostreococcus tauri] (GB:CAL54676.1); similar to Os08g0266300 [Oryza sativa (japonica cultivar-group)] (GB:NP_001061403.1) protein_coding
0.2	3	AT2G41680	thioredoxin reductase, putative / NADPH-dependent thioredoxin reductase, putative; similar to NTRA (NADPH-dependent thioredoxin reductase 2) [Arabidopsis thaliana] (TAIR:AT2G17420.1); similar to unnamed protein product [Vitis vinifera] (GB:CAO23607.1); similar to NADP-thioredoxin reductase C [Medicago truncatula] (GB:ABH10139.1); similar to NADP-thioredoxin reductase C precursor [Hordeum vulgare]…
0.2	3	AT1G67700	similar to At1g67700/F12A21_30 [Medicago truncatula] (GB:ABE84614.1); contains domain OLIGOPEPTIDASE (PTHR11804:SF2); contains domain PROTEASE M3 THIMET OLIGOPEPTIDASE-RELATED (PTHR11804) protein_coding
0.2	3	AT5G52970	thylakoid lumen 15.0 kDa protein; Identical to Thylakoid lumenal 15.0 kDa protein 2, chloroplast precursor [Arabidopsis Thaliana] (GB:Q9LVV5;GB:Q94AF5); similar to unknown [Populus trichocarpa x Populus deltoides] (GB:ABK96655.1) protein_coding
0.2	3	AT2G47450	A component of the chloroplast signal recognition particle pathway that is involved in LHCP targeting. Downregulated in response to high light. protein_coding
0.2	3	AT1G44446	Encodes chlorophyllide <i>a</i> oxygenase which converts chlorophyllide <i>a</i> to chlorophyllide <i>b</i> by catalyzing two successive hydroxylations at the 7-methyl group of chlorophyllide <i>a</i> . Mutants are deficient in pigments that associate with thylakoid membrane proteins, lacking chlorophyll <i>b</i> and light-harvesting proteins of photosystem II. The protein was shown through cross…
0.2	3	AT1G32160	similar to unknown protein [Arabidopsis thaliana] (TAIR:AT3G17800.2); similar to unknown protein [Oryza sativa (japonica cultivar-group)] (GB:AAO38836.1); similar to Os03g0717900 [Oryza sativa (japonica cultivar-group)] (GB:NP_001051084.1); similar to Os04g0595100 [Oryza sativa (japonica cultivar-group)] (GB:NP_001053731.1); contains InterPro domain Protein of unknown function DUF760; (InterPro:I…
0.2	3	AT1G32220	binding / catalytic/ coenzyme binding; Identical to Uncharacterized protein At1g32220, chloroplast precursor [Arabidopsis Thaliana] (GB:Q9FVR6); similar to binding / catalytic/ coenzyme binding [Arabidopsis thaliana] (TAIR:AT5G10730.1); similar to Os04g0403500 [Oryza sativa (japonica cultivar-group)] (GB:NP_001052699.1); similar to hypothetical protein OsJ_014103 [Oryza sativa (japonica cultivar-…
0.2	3	AT5G19940	plastid-lipid associated protein PAP-related / fibrillin-related; Identical to Probable plastid-lipid-associated protein 8, chloroplast precursor (PAP8) [Arabidopsis Thaliana] (GB:Q941D3); similar to unnamed protein product [Vitis vinifera] (GB:CAO43949.1); contains InterPro domain PAP fibrillin; (InterPro:IPR006843) protein_coding
0.2	3	AT5G16030	similar to unknown protein [Arabidopsis thaliana] (TAIR:AT3G02500.1); similar to hypothetical protein [Cleome spinosa] (GB:ABD96956.1) protein_coding
0.2	3	AT5G35170	adenylate kinase family protein; similar to AMK2 (ADENOSINE MONOPHOSPHATE KINASE), adenylate kinase [Arabidopsis thaliana] (TAIR:AT5G47840.1); similar to unnamed protein product [Vitis vinifera] (GB:CAO67723.1); contains InterPro domain Adenylate kinase; (InterPro:IPR000850); contains InterPro domain Adenylate kinase, subfamily; (InterPro:IPR006259); contains InterPro domain Adenylate kinase, zin…
0.2	3	AT5G27290	similar to unknown protein [Arabidopsis thaliana] (TAIR:AT1G54680.1); similar to stress regulated protein [Lycopersicon esculentum] (GB:AAW65813.1) protein_coding
0.2	3	AT5G30510	RPS1 (ribosomal protein S1); RNA binding; similar to S1 RNA-binding domain-containing protein [Arabidopsis thaliana] (TAIR:AT1G71720.1); similar to unnamed protein product [Vitis vinifera] (GB:CAO44958.1); contains InterPro domain Ribosomal protein S1; (InterPro:IPR000110); contains InterPro domain S1, RNA binding; (InterPro:IPR003029); contains InterPro domain Nucleic acid-binding, OB-fold (Inte…
0.2	3	AT1G72610	germin-like protein (GLP1) protein_coding
0.2	3	ATCG00720	the cytochrome b(6) subunit of the cytochrome b6f complex. protein_coding
0.2	3	AT5G54770	Thiamine biosynthetic gene, has dual function in thiamine biosynthesis and mitochondrial DNA damage tolerance. protein_coding
0.2	3	AT5G35630	chloroplastic glutamine synthetase protein_coding
0.2	3	AT5G51110	similar to dehydratase family [Arabidopsis thaliana] (TAIR:AT1G29810.1); similar to expressed protein [Oryza sativa (japonica cultivar-group)] (GB:ABF93463.1); contains InterPro domain Transcriptional coactivator/pterin dehydratase; (InterPro:IPR001533) protein_coding
0.2	3	AT3G47650	bundle-sheath defective protein 2 family / bsd2 family; similar to hypothetical protein [Vitis vinifera] (GB:CAN62523.1); contains InterPro domain Heat shock protein DnaJ, cysteine-rich region; (InterPro:IPR001305) protein_coding
0.2	3	AT4G17560	ribosomal protein L19 family protein; Identical to 50S ribosomal protein L19-1, chloroplast precursor [Arabidopsis Thaliana] (GB:Q8W463;GB:O23597); similar to ribosomal protein L19 family protein [Arabidopsis thaliana] (TAIR:AT5G47190.1); similar to plastid ribosomal protein L19, putative [Brassica oleracea] (GB:ABD65070.1); contains InterPro domain Ribosomal protein L19; (InterPro:IPR001857) pro…
0.2	3	AT4G17600	Encodes Lil3:1 (light-harvesting-like) protein. Belongs to the Lhc super-gene family encodes the light-harvesting chlorophyll a/b-binding (LHC) proteins that constitute the antenna system of the photosynthetic apparatus. A generic LHC motif is present in Lil3:1. protein_coding
0.2	3	AT2G28000	Encodes chaperonin-60 alpha, a molecular chaperone involved in Rubisco folding. Mutants display aberrant chloroplast and embryo development. protein_coding
0.2	3	AT2G23350	polyadenylate-binding protein, putative / PABP, putative.Member of the Class II family of PABP proteins. Highly and ubiquitously expressed. protein_coding
0.2	3	AT1G63660	GMP synthase (glutamine-hydrolyzing), putative / glutamine amidotransferase, putative; similar to hypothetical protein OsJ_025803 [Oryza sativa (japonica cultivar-group)] (GB:EAZ42320.1); similar to predicted protein [Physcomitrella patens subsp. patens] (GB:EDQ81871.1); similar to unnamed protein product [Vitis vinifera] (GB:CAO62831.1); contains InterPro domain Anthranilate synthase component I…
0.2	3	AT3G57290	Encodes a protein that is found in not only the eif3 complex but also in association with subunits of the COP9 signalosome. protein_coding
0.2	3	AT4G32720	Encodes AtLa1, a member of the highly abundant phosphoprotein La proteins. Predominantly localized to the nucleoplasm and was also detected in the nucleolar cavity. Has RNA binding activity. Required for normal ribosome biogenesis and embryogenesis. protein_coding
0.2	3	AT5G19300	similar to Os04g0244500 [Oryza sativa (japonica cultivar-group)] (GB:NP_001052303.1); similar to OSJNBa0091C12.1 [Oryza sativa (japonica cultivar-group)] (GB:CAD39923.2); similar to MGC82267 protein [Xenopus laevis] (GB:AAH70663.1); contains InterPro domain Protein of unknown function DUF171; (InterPro:IPR003750) protein_coding
0.2	3	AT3G21540	transducin family protein / WD-40 repeat family protein; similar to TOZ (TORMOZEMBRYO DEFECTIVE), nucleotide binding [Arabidopsis thaliana] (TAIR:AT5G16750.1); similar to unnamed protein product [Vitis vinifera] (GB:CAO62998.1); similar to hypothetical protein OsI_009808 [Oryza sativa (indica cultivar-group)] (GB:EAY88575.1); similar to predicted protein [Physcomitrella patens subsp. patens] (GB:…
0.2	3	AT5G08620	STRS2 (STRESS RESPONSE SUPPRESSOR 2); ATP-dependent helicase; Identical to DEAD-box ATP-dependent RNA helicase 25 (RH25) [Arabidopsis Thaliana] (GB:Q94C75;GB:Q9ZS00); similar to DEAD box RNA helicase (RH26) [Arabidopsis thaliana] (TAIR:AT5G08610.1); similar to DEAD box RNA helicase, putative [Arabidopsis thaliana] (TAIR:AT5G63630.1); similar to hypothetical protein [Vitis vinifera] (GB:CAN67649.1…
0.2	3	AT1G10270	GRP23 (GLUTAMINE-RICH PROTEIN23); binding; similar to EMB1796 (EMBRYO DEFECTIVE 1796), binding [Arabidopsis thaliana] (TAIR:AT3G49240.1); similar to unnamed protein product [Vitis vinifera] (GB:CAO46900.1); similar to hypothetical protein [Vitis vinifera] (GB:CAN60262.1); similar to ACT11D09.4 [Cucumis melo] (GB:AAS80150.1); contains InterPro domain Tetratricopeptide-like helical; (InterPro:IPR01…
0.2	3	AT1G31660	similar to Os09g0352400 [Oryza sativa (japonica cultivar-group)] (GB:NP_001062958.1); similar to bystin (51.6 kD)-like [Oryza sativa (japonica cultivar-group)] (GB:BAD29025.1); contains InterPro domain Bystin; (InterPro:IPR007955) protein_coding
0.2	3	AT2G36070	One of two genes in Arabidopsis that encode a putative subunit of the mitochondrial inner membrane translocase complex. TIM44 subunit is thought to provide the energy for translocation via hydrolysis of ATP. protein_coding
0.2	3	AT5G60990	DEAD/DEAH box helicase, putative (RH10); Identical to DEAD-box ATP-dependent RNA helicase 10 (RH10) [Arabidopsis Thaliana] (GB:Q8GY84;GB:Q8LA24;GB:Q9FME1;GB:Q9ZS10); similar to DEAD/DEAH box helicase, putative [Arabidopsis thaliana] (TAIR:AT1G16280.1); similar to putative replication protein A1 [Trifolium pratense] (GB:BAE71224.1); similar to unnamed protein product [Vitis vinifera] (GB:CAO40492.…
0.2	3	AT3G55510	similar to unknown protein [Arabidopsis thaliana] (TAIR:AT2G18220.1); similar to Nucleolar complex protein 2 homolog (Protein NOC2 homolog) (GB:Q8LNU5); similar to Os12g0163200 [Oryza sativa (japonica cultivar-group)] (GB:NP_001066228.1); contains InterPro domain Protein of unknown function UPF0120; (InterPro:IPR005343) protein_coding
0.2	3	AT1G72440	EDA25 (embryo sac development arrest 25); binding; similar to unnamed protein product [Vitis vinifera] (GB:CAO45569.1); similar to hypothetical protein [Vitis vinifera] (GB:CAN61791.1); contains InterPro domain Armadillo-type fold; (InterPro:IPR016024); contains InterPro domain CBF (InterPro:IPR005612) protein_coding
0.2	3	AT3G52140	tetratricopeptide repeat (TPR)-containing protein; similar to binding [Arabidopsis thaliana] (TAIR:AT1G15290.1); similar to predicted protein [Physcomitrella patens subsp. patens] (GB:EDQ80422.1); similar to hypothetical protein OsI_008531 [Oryza sativa (indica cultivar-group)] (GB:EAY87298.1); similar to unnamed protein product [Vitis vinifera] (GB:CAO15086.1); contains InterPro domain Tetratric…
0.2	3	AT3G11710	lysyl-tRNA synthetase, putative / lysine--tRNA ligase, putative; Identical to Lysyl-tRNA synthetase [Arabidopsis Thaliana] (GB:Q9ZPI1); similar to OVA5 (OVULE ABORTION 5), ATP binding / aminoacyl-tRNA ligase [Arabidopsis thaliana] (TAIR:AT3G13490.1); similar to unnamed protein product [Vitis vinifera] (GB:CAO17542.1); similar to Lysyl-tRNA synthetase, class-2; Aminoacyl-transfer RNA synthetase, c…
0.2	3	AT1G42440	similar to unknown protein [Arabidopsis thaliana] (TAIR:AT1G06720.1); similar to Os11g0298400 [Oryza sativa (japonica cultivar-group)] (GB:NP_001067728.1); similar to PREDICTED: TSR1, 20S rRNA accumulation, homolog [Gallus gallus] (GB:XP_001234320.1); contains InterPro domain AARP2CN; (InterPro:IPR012948); contains InterPro domain Protein of unknown function DUF663; (InterPro:IPR007034) protein_c…
0.2	3	AT2G19540	transducin family protein / WD-40 repeat family protein; similar to MSI2 (NUCLEOSOME/CHROMATIN ASSEMBLY FACTOR GROUP C 2) [Arabidopsis thaliana] (TAIR:AT2G16780.1); similar to unnamed protein product [Vitis vinifera] (GB:CAO65363.1); contains InterPro domain WD40 repeat-like (InterPro:IPR011046); contains InterPro domain WD40/YVTN repeat-like (InterPro:IPR015943); contains InterPro domain WD40 re…
0.2	3	AT2G20060	ribosomal protein L4 family protein; similar to RPL4 (ribosomal protein L4), poly(U) binding / structural constituent of ribosome [Arabidopsis thaliana] (TAIR:AT1G07320.2); similar to RPL4 (ribosomal protein L4), poly(U) binding / structural constituent of ribosome [Arabidopsis thaliana] (TAIR:AT1G07320.3); similar to RPL4 (ribosomal protein L4), poly(U) binding / structural constituent of riboso…
0.2	3	AT1G49410	TOM6 (TRANSLOCASE OF THE OUTER MITOCHONDRIAL MEMBRANE 6); Identical to Mitochondrial import receptor subunit TOM6 homolog (TOM6) [Arabidopsis Thaliana] (GB:Q9XIA7;GB:P83432); similar to unknown [Populus trichocarpa] (GB:ABK94088.1) protein_coding
0.2	3	AT2G29530	Encodes a small zinc finger-like protein that is a component of the mitochondrial protein import apparatus. protein_coding
0.2	3	AT5G15750	RNA-binding S4 domain-containing protein; similar to hypothetical protein [Cleome spinosa] (GB:ABD96845.1); contains InterPro domain RNA-binding S4; (InterPro:IPR002942); contains InterPro domain Ribosomal protein S4; (InterPro:IPR001912) protein_coding
0.2	3	AT4G25730	FtsJ-like methyltransferase family protein; similar to FtsJ-like methyltransferase family protein [Arabidopsis thaliana] (TAIR:AT5G01230.1); similar to Os05g0567400 [Oryza sativa (japonica cultivar-group)] (GB:NP_001056350.1); similar to FtsJ-like methyltransferase family protein [Musa acuminata] (GB:ABF69946.1); similar to unnamed protein product [Vitis vinifera] (GB:CAO47601.1); contains InterP…
0.2	3	AT5G14520	pescadillo-related; similar to hypothetical protein [Vitis vinifera] (GB:CAN80148.1); similar to unnamed protein product [Vitis vinifera] (GB:CAO14711.1); similar to pescadillo-like protein [Zinnia elegans] (GB:CAL90975.1); contains InterPro domain BRCT; (InterPro:IPR001357); contains InterPro domain Pescadillo, N-terminal; (InterPro:IPR010613) protein_coding
0.2	3	AT3G05060	SAR DNA-binding protein, putative, strong similarity to SAR DNA-binding protein-1 (Pisum sativum) GI:3132696; contains Pfam profile PF01798: Putative snoRNA binding domain; encodes NOP58-like protein protein_coding
0.2	3	AT1G80750	60S ribosomal protein L7 (RPL7A); Identical to 60S ribosomal protein L7-1 (RPL7A) [Arabidopsis Thaliana] (GB:Q9SAI5); similar to 60S ribosomal protein L7 (RPL7D) [Arabidopsis thaliana] (TAIR:AT3G13580.1); similar to 60S ribosomal protein L7 (RPL7D) [Arabidopsis thaliana] (TAIR:AT3G13580.3); similar to 60S ribosomal protein L7 (RPL7D) [Arabidopsis thaliana] (TAIR:AT3G13580.2); similar to unnamed p…
0.2	3	AT5G60960	pentatricopeptide (PPR) repeat-containing protein; similar to pentatricopeptide (PPR) repeat-containing protein [Arabidopsis thaliana] (TAIR:AT5G61370.1); similar to unnamed protein product [Vitis vinifera] (GB:CAO62446.1); contains InterPro domain Pentatricopeptide repeat (InterPro:IPR002885) protein_coding
0.2	3	AT5G08180	ribosomal protein L7Ae/L30e/S12e/Gadd45 family protein; Identical to H/ACA ribonucleoprotein complex subunit 2-like protein [Arabidopsis Thaliana] (GB:Q9LEY9); similar to ribosomal protein L7Ae/L30e/S12e/Gadd45 family protein [Arabidopsis thaliana] (TAIR:AT5G20160.1); similar to ribosomal protein L7Ae/L30e/S12e/Gadd45 family protein [Arabidopsis thaliana] (TAIR:AT4G22380.1); similar to unknown [P…
0.2	3	AT3G23620	brix domain-containing protein; Identical to Brix domain-containing protein 1 homolog [Arabidopsis Thaliana] (GB:Q9LUG5;GB:Q8LCK0); similar to unnamed protein product [Vitis vinifera] (GB:CAO15966.1); contains InterPro domain Brix (InterPro:IPR007109) protein_coding
0.2	3	AT3G13940	DNA binding / DNA-directed RNA polymerase; similar to unnamed protein product [Vitis vinifera] (GB:CAO45674.1); contains InterPro domain RNA polymerase I associated factor, A49-like; (InterPro:IPR009668) protein_coding
0.2	3	AT3G15460	brix domain-containing protein; similar to brix domain-containing protein [Arabidopsis thaliana] (TAIR:AT1G52930.1); similar to hypothetical protein [Vitis vinifera] (GB:CAN61504.1); contains InterPro domain Brix (InterPro:IPR007109) protein_coding
0.2	3	AT3G06530	BAP28-related; Identical to Uncharacterized protein At3g06530 [Arabidopsis Thaliana] (GB:Q9C8Z4); similar to unnamed protein product [Vitis vinifera] (GB:CAO60817.1); contains InterPro domain Armadillo-type fold; (InterPro:IPR016024); contains InterPro domain BP28, C-terminal (InterPro:IPR012954) protein_coding
0.2	3	AT1G31860	encodes a bifunctional protein that has phosphoribosyl-ATP pyrophosphohydrolase (PRA-PH) and phosphoribosyl-AMP cyclohydrolase (PRA-CH) activities. protein_coding
0.2	3	AT1G48920	The predominant form of the two nucleolin genes in Arabidopsis. Plays a role in ribosome synthesis. Knock-out mutant plants accumulate increased level of unprocessed rRNA. The sugar-induced expression of ribosome proteins are reduced in the mutants. protein_coding
0.2	3	AT1G15440	transducin family protein / WD-40 repeat family protein; similar to transducin family protein / WD-40 repeat family protein [Arabidopsis thaliana] (TAIR:AT3G49660.1); similar to unnamed protein product [Vitis vinifera] (GB:CAO46046.1); similar to hypothetical protein [Vitis vinifera] (GB:CAN74744.1); similar to Periodic tryptophan protein-associated region; WD40-like [Medicago truncatula] (GB:ABN…
0.2	3	AT5G22650	Encodes a member of a plant-specific class of histone deacetylases. Controls the development of adaxial/abaxial leaf polarity. Its mRNA is widely expressed in stems, leaves, flowers and young siliques. Plant lines expressing RNAi constructs directed against this gene showed a marked reduction in agrobacterium-mediated root transformation. protein_coding
0.2	3	AT4G25630	encodes a fibrillarin, a key nucleolar protein in eukaryotes which associates with box C/D small nucleolar RNAs (snoRNAs) directing 2'-O-ribose methylation of the rRNA. This gene also encodes a novel box C/D snoRNA, U60.2f in its fifth intron that accumulates in seedlings and that their targeted residue on the 25 S rRNA is methylated. protein_coding
0.2	3	AT4G15770	60S ribosome subunit biogenesis protein, putative; similar to hypothetical protein [Vitis vinifera] (GB:CAN68143.1); contains InterPro domain PUA; (InterPro:IPR002478); contains InterPro domain PUA-like (InterPro:IPR015947) protein_coding
0.2	3	AT2G39990	translation initiation factor eIF2 p47 subunit homolog protein_coding
0.2	3	AT3G26060	encodes periredoxin Q which decomposes peroxides and plays a role in the protection of the photosynthetic apparatus protein_coding
0.2	3	AT3G51820	Encodes a protein with chlorophyll synthase activity. This enzyme has been shown to perform the esterification of chlorophyllide (a and b), the last step of chlorophyll biosynthesis. Although it can use either geranylgeranyl pyrophosphate (GGPP) or phytyl pyrophosphate (PhyPP) as substrates, the esterification reaction was faster with GGPP than with PhyPP. protein_coding
0.2	3	AT5G13630	Encodes magnesium chelatase involved in plastid-to-nucleus signal transduction. protein_coding
0.2	3	AT5G16400	ATF2/TRXF2 (THIOREDOXIN F2); thiol-disulfide exchange intermediate; Identical to Thioredoxin F-type 2, chloroplast precursor [Arabidopsis Thaliana] (GB:Q9XFH9); similar to ATF1/TRXF1 (THIOREDOXIN F-TYPE 1), thiol-disulfide exchange intermediate [Arabidopsis thaliana] (TAIR:AT3G02730.1); similar to Thioredoxin F-type, chloroplast precursor (Trx-F) (GB:O48897); contains InterPro domain Thioredoxin …
0.2	3	AT5G48790	similar to unknown protein [Arabidopsis thaliana] (TAIR:AT1G73060.1); similar to hypothetical protein SBB1_14t00013 [Solanum bulbocastanum] (GB:AAP45177.2); similar to hypothetical protein SBB1_21t00009 [Solanum bulbocastanum] (GB:ABI34553.1) protein_coding
0.2	3	AT5G47110	lil3 protein, putative; similar to LIL3:1, transcription factor [Arabidopsis thaliana] (TAIR:AT4G17600.1); similar to Lil3 protein, putative [Brassica oleracea] (GB:ABD64919.1); contains domain SSF103511 (SSF103511) protein_coding
0.2	3	AT3G59400	GUN, genomes uncoupled, is necessary for coupling the expression of some nuclear genes to the functional state of the chloroplast. Binds to the magnesium chelatase complex and promotes formation of the substrate,a tetrapyrrole signaling molecule. Porphyrin-binding protein that enhances the activity of Mg-chelatase. Although required for chlorophyll accumulation under normal growth conditions, GUN…
0.2	3	AT3G55800	Encodes the chloroplast enzyme sedoheptulose-1,7-bisphosphatase (SBPase), involved in the carbon reduction of the Calvin cycle. Increase in SBPase activity in transgenic lines accumulate up to 50% more sucrose and starch than wild-type. protein_coding
0.2	3	AT5G14910	heavy-metal-associated domain-containing protein; similar to unnamed protein product [Vitis vinifera] (GB:CAO14822.1); contains InterPro domain Heavy metal transport/detoxification protein; (InterPro:IPR006121) protein_coding
0.2	3	AT3G52150	RNA recognition motif (RRM)-containing protein; similar to CP33 (PIGMENT DEFECTIVE 322), RNA binding [Arabidopsis thaliana] (TAIR:AT3G52380.1); similar to unknown [Populus trichocarpa x Populus deltoides] (GB:ABK96373.1); contains InterPro domain RNA recognition motif, RNP-1; (InterPro:IPR000504); contains InterPro domain Nucleotide-binding, alpha-beta plait; (InterPro:IPR012677); contains InterP…
0.2	3	AT3G56650	thylakoid lumenal 20 kDa protein; similar to thylakoid lumenal 29.8 kDa protein [Arabidopsis thaliana] (TAIR:AT1G77090.1); similar to unnamed protein product [Vitis vinifera] (GB:CAO18242.1); contains InterPro domain Mog1/PsbP/DUF1795, alpha/beta/alpha sandwich (InterPro:IPR016124); contains InterPro domain Mog1/PsbP, alpha/beta/alpha sandwich (InterPro:IPR016123) protein_coding
0.2	3	AT3G61870	similar to conserved hypothetical protein [Medicago truncatula] (GB:ABE93513.1) protein_coding
0.2	3	AT3G19800	similar to conserved hypothetical protein [Medicago truncatula] (GB:ABE78177.1) protein_coding
0.2	3	AT3G61080	fructosamine kinase family protein; Identical to Uncharacterized protein At3g61080 [Arabidopsis Thaliana] (GB:Q9LEW8); similar to unnamed protein product [Vitis vinifera] (GB:CAO24394.1); contains InterPro domain Fructosamine kinase; (InterPro:IPR005581); contains InterPro domain Protein kinase-like (InterPro:IPR011009); contains InterPro domain Ketosamine-3-kinase (InterPro:IPR016477) protein_co…
0.2	3	AT3G54900	A.thaliana PICOT protein.It activates CAX1 gene Calcium transport activity.In other organisms, PICOT proteins appear to play a negative regulatory role in cellular stress responses. protein_coding
0.2	3	AT3G50685	similar to p-166-4_1 [Pinus resinosa] (GB:AAY17046.1); similar to Os10g0213700 [Oryza sativa (japonica cultivar-group)] (GB:NP_001064326.1) protein_coding
0.2	3	AT4G39040	similar to unknown protein [Arabidopsis thaliana] (TAIR:AT2G21350.1); similar to Protein of unknown function UPF0044 [Medicago truncatula] (GB:ABE78777.1); contains InterPro domain CRS1/YhbY; (InterPro:IPR001890) protein_coding
0.2	3	AT3G14930	HEME1; uroporphyrinogen decarboxylase; similar to HEME2, uroporphyrinogen decarboxylase [Arabidopsis thaliana] (TAIR:AT2G40490.1); similar to hypothetical protein [Vitis vinifera] (GB:CAN82689.1); contains InterPro domain Uroporphyrinogen decarboxylase HemE; (InterPro:IPR006361); contains InterPro domain Uroporphyrinogen decarboxylase (URO-D); (InterPro:IPR000257) protein_coding
0.2	3	AT3G29185	similar to hypothetical protein MtrDRAFT_AC147482g2v1 [Medicago truncatula] (GB:ABD32485.1) protein_coding
0.2	3	AT3G16250	ferredoxin-related; similar to ferredoxin-related [Arabidopsis thaliana] (TAIR:AT4G32590.1); similar to unknown [Populus trichocarpa] (GB:ABK95098.1); contains InterPro domain Beta-grasp fold, ferredoxin-type (InterPro:IPR012675); contains InterPro domain Ferredoxin; (InterPro:IPR001041) protein_coding
0.2	3	AT1G68590	plastid-specific 30S ribosomal protein 3, putative / PSRP-3, putative; Identical to Plastid-specific 30S ribosomal protein 3-1, chloroplast precursor [Arabidopsis Thaliana] (GB:Q9SX22;GB:Q8LD87); similar to plastid-specific 30S ribosomal protein 3, putative / PSRP-3, putative [Arabidopsis thaliana] (TAIR:AT5G15760.1); similar to unnamed protein product [Vitis vinifera] (GB:CAO49311.1); contains I…
0.2	3	AT3G25920	encodes a plastid ribosomal protein CL15, a constituent of the large subunit of the ribosomal complex protein_coding
0.2	3	AT1G79850	nuclear-encoded 30S chloroplast ribosomal protein S17 protein_coding
0.2	3	AT1G29070	ribosomal protein L34 family protein; Identical to 50S ribosomal protein L34, chloroplast precursor (RPL34) [Arabidopsis Thaliana] (GB:Q9LP37); similar to 50S ribosomal protein L34, chloroplast precursor (CL34) (GB:P82244); contains InterPro domain Ribosomal protein L34; (InterPro:IPR000271) protein_coding
0.2	3	AT1G21500	similar to conserved hypothetical protein [Medicago truncatula] (GB:ABE83904.1) protein_coding
0.2	3	AT1G18060	similar to unnamed protein product [Ostreococcus tauri] (GB:CAL52789.1); similar to Os01g0120500 [Oryza sativa (japonica cultivar-group)] (GB:NP_001041868.1) protein_coding
0.2	3	AT3G27690	Encodes Lhcb2.4. Belongs to the Lhc super-gene family encodes the light-harvesting chlorophyll a/b-binding (LHC) proteins that constitute the antenna system of the photosynthetic apparatus. protein_coding
0.2	3	AT3G08940	Lhcb4.2 protein (Lhcb4.2, protein involved in the light harvesting complex of photosystem II protein_coding
0.2	3	AT4G37930	Encodes a protein with mitochondrial serine hydroxymethyltransferase activity, which functions in the photorespiratory pathway, catalyzes the conversion of serine and tetrahydrofolate to glycine and 5,10-methylene tetrahydrofolate. Involved in controlling cell damage caused by abiotic stress, such as high light and salt and the hypersensitive defense response of plants. protein_coding
0.2	3	AT1G64770	carbohydrate binding / catalytic; similar to carbohydrate binding / catalytic [Arabidopsis thaliana] (TAIR:AT1G55370.2); similar to unnamed protein product [Vitis vinifera] (GB:CAO23488.1); contains InterPro domain Glycoside hydrolase-type carbohydrate-binding; (InterPro:IPR011013) protein_coding
0.2	3	AT1G52510	hydrolase, alpha/beta fold family protein; similar to hydrolase, alpha/beta fold family protein [Arabidopsis thaliana] (TAIR:AT4G12830.1); similar to unnamed protein product [Vitis vinifera] (GB:CAO62689.1); contains InterPro domain Alpha/beta hydrolase; (InterPro:IPR003089); contains InterPro domain Alpha/beta hydrolase fold-1 (InterPro:IPR000073); contains InterPro domain Epoxide hydrolase-like…
0.2	3	AT2G04039	similar to unknown protein [Oryza sativa (japonica cultivar-group)] (GB:BAC84849.1) protein_coding
0.2	3	AT2G25080	Encodes glutathione peroxidase. protein_coding
0.2	3	AT1G51400	photosystem II 5 kD protein; similar to PSBTN (photosystem II subunit T) [Arabidopsis thaliana] (TAIR:AT3G21055.1); similar to unknown [Brassica rapa] (GB:ABD91572.1); contains domain PD030057 (PD030057) protein_coding
0.2	3	AT1G03630	Encodes for a protein with protochlorophyllide oxidoreductase activity. The enzyme is NADPH- and light-dependent. protein_coding
0.2	3	AT1G08520	CHLD/PDE166 (PIGMENT DEFECTIVE 166); magnesium chelatase/ nucleoside-triphosphatase/ nucleotide binding; Identical to Magnesium-chelatase subunit chlD, chloroplast precursor (CHLD) [Arabidopsis Thaliana] (GB:Q9SJE1;GB:Q8VZU7;GB:Q9SWY5); similar to CHLI1 (CHLORINA 42), magnesium chelatase [Arabidopsis thaliana] (TAIR:AT4G18480.1); similar to Magnesium-chelatase subunit chlD, chloroplast precursor …
0.2	3	AT1G35680	50S ribosomal protein L21, chloroplast / CL21 (RPL21); Identical to 50S ribosomal protein L21, chloroplast precursor (RPL21) [Arabidopsis Thaliana] (GB:P51412;GB:Q9SMM2); similar to NFD1 (NUCLEAR FUSION DEFECTIVE 1), structural constituent of ribosome [Arabidopsis thaliana] (TAIR:AT4G30930.1); similar to unknown [Populus trichocarpa] (GB:ABK94900.1); contains InterPro domain Ribosomal protein L21…
0.2	3	AT1G05190	EMB2394 (EMBRYO DEFECTIVE 2394); structural constituent of ribosome; Identical to 50S ribosomal protein L6, chloroplast precursor (RPL6) [Arabidopsis Thaliana] (GB:O23049); similar to ribosomal protein L6 family protein [Arabidopsis thaliana] (TAIR:AT2G18400.1); similar to Os03g0751400 [Oryza sativa (japonica cultivar-group)] (GB:NP_001051292.1); similar to Os03g0356300 [Oryza sativa (japonica cu…
0.2	3	AT1G03680	encodes a chloroplast thioredoxin similar to prokaryotic thioredoxins. protein_coding
0.2	3	AT2G39470	PPL2 (PSBP-LIKE PROTEIN 2); calcium ion binding; similar to PPL1 (PSBP-LIKE PROTEIN 1), calcium ion binding [Arabidopsis thaliana] (TAIR:AT3G55330.1); similar to unnamed protein product [Vitis vinifera] (GB:CAO69260.1); contains InterPro domain Mog1/PsbP/DUF1795, alpha/beta/alpha sandwich (InterPro:IPR016124); contains InterPro domain Mog1/PsbP, alpha/beta/alpha sandwich (InterPro:IPR016123); con…
0.2	3	AT1G60550	naphthoate synthase, putative / dihydroxynaphthoic acid synthetase, putative / DHNA synthetase, putative; similar to enoyl-CoA hydratase/isomerase family protein [Arabidopsis thaliana] (TAIR:AT4G16210.1); similar to hypothetical protein [Vitis vinifera] (GB:CAN74179.1); contains InterPro domain Naphthoate synthase; (InterPro:IPR010198); contains InterPro domain Crotonase, core; (InterPro:IPR00175…
0.2	3	AT2G20260	Encodes subunit E of photosystem I. protein_coding
0.2	3	AT2G29290	tropinone reductase, putative / tropine dehydrogenase, putative; similar to SAG13 (Senescence-associated gene 13), oxidoreductase [Arabidopsis thaliana] (TAIR:AT2G29350.1); similar to tropinone reductase [Cochlearia officinalis] (GB:CAO02390.1); contains InterPro domain Glucose/ribitol dehydrogenase; (InterPro:IPR002347); contains InterPro domain Short-chain dehydrogenase/reductase SDR; (InterPro…
0.2	3	AT1G23740	oxidoreductase, zinc-binding dehydrogenase family protein; Identical to Quinone oxidoreductase-like protein At1g23740, chloroplast precursor [Arabidopsis Thaliana] (GB:Q9ZUC1;GB:Q945P3); similar to oxidoreductase, zinc-binding dehydrogenase family protein [Arabidopsis thaliana] (TAIR:AT4G13010.1); similar to unknown [Populus trichocarpa x Populus deltoides] (GB:ABK96279.1); contains InterPro doma…
0.2	3	AT2G34460	flavin reductase-related; Identical to Uncharacterized protein At2g34460, chloroplast precursor [Arabidopsis Thaliana] (GB:Q8H124;GB:O64701;GB:Q7EXF0;GB:Q93W50); similar to binding / catalytic/ coenzyme binding [Arabidopsis thaliana] (TAIR:AT3G18890.1); similar to unnamed protein product [Vitis vinifera] (GB:CAO66936.1); contains InterPro domain NAD-dependent epimerase/dehydratase; (InterPro:IPR0…
0.2	3	AT2G10940	protease inhibitor/seed storage/lipid transfer protein (LTP) family protein; similar to protease inhibitor/seed storage/lipid transfer protein (LTP) family protein [Arabidopsis thaliana] (TAIR:AT1G62500.1); similar to Plant lipid transfer/seed storage/trypsin-alpha amylase inhibitor [Medicago truncatula] (GB:ABP03851.1); contains InterPro domain Plant lipid transfer protein/seed storage/trypsin-a…
0.2	3	AT2G33800	ribosomal protein S5 family protein; Identical to 30S ribosomal protein S5, chloroplast precursor (rps5) [Arabidopsis Thaliana] (GB:P93014); similar to unknown [Populus trichocarpa] (GB:ABK95748.1); contains InterPro domain Ribosomal protein S5 domain 2-type fold (InterPro:IPR014721); contains InterPro domain Ribosomal protein S5, bacterial-type; (InterPro:IPR005712); contains InterPro domain Rib…
0.2	3	AT5G54600	50S ribosomal protein L24, chloroplast (CL24); Identical to 50S ribosomal protein L24, chloroplast precursor (RPL24) [Arabidopsis Thaliana] (GB:P92959;GB:Q9FIU4); similar to KOW domain-containing protein [Arabidopsis thaliana] (TAIR:AT5G23535.1); similar to 50S ribosomal protein L24, chloroplast precursor (CL24) (GB:P11893); contains InterPro domain Ribosomal protein L24; (InterPro:IPR003256); co…
0.2	3	AT5G40950	RPL27; structural constituent of ribosome; Identical to 50S ribosomal protein L27, chloroplast precursor (RPL27) [Arabidopsis Thaliana] (GB:Q9FLN4); similar to ribosomal protein L27 family protein [Arabidopsis thaliana] (TAIR:AT5G15220.1); similar to ribosomal protein L27 family protein [Arabidopsis thaliana] (TAIR:AT2G16930.3); similar to ribosomal protein L27 family protein [Arabidopsis thalian…
0.2	3	AT5G45930	encodes a second Chl I gene (CHLI2), a subunit of magnesium chelatase which is required for chlorophyll biosynthesis. Protein not detectable in wild type and is targeted for rapid degradation in vivo. protein_coding
0.2	3	AT5G06290	Encodes a 2-Cys peroxiredoxin (2-Cys PrxB) that contains two catalytic Cys residues. protein_coding
0.2	3	AT4G01310	ribosomal protein L5 family protein; Identical to 50S ribosomal protein L5, chloroplast precursor (RPL5) [Arabidopsis Thaliana] (GB:O04603); similar to unknown [Populus trichocarpa x Populus deltoides] (GB:ABK96601.1); contains InterPro domain Ribosomal protein L5; (InterPro:IPR002132) protein_coding
0.2	3	AT3G63490	ribosomal protein L1 family protein; Identical to 50S ribosomal protein L1, chloroplast precursor (RPL1) [Arabidopsis Thaliana] (GB:Q9LY66;GB:Q9LWB4); similar to ribosomal protein L1 family protein [Arabidopsis thaliana] (TAIR:AT2G42710.1); similar to unknown [Populus trichocarpa x Populus deltoides] (GB:ABK96759.1); contains InterPro domain Ribosomal protein L1, bacterial-type; (InterPro:IPR0058…
0.2	3	AT3G24430	encodes a MRP-like protein with a nucleotide-binding domain. protein_coding
0.2	3	AT1G75350	EMB2184 (EMBRYO DEFECTIVE 2184); structural constituent of ribosome; Identical to 50S ribosomal protein L31, chloroplast precursor (RPL31) [Arabidopsis Thaliana] (GB:Q9FWS4); similar to unnamed protein product [Vitis vinifera] (GB:CAO61124.1); similar to hypothetical protein [Vitis vinifera] (GB:CAN64555.1); contains InterPro domain Ribosomal protein L31; (InterPro:IPR002150) protein_coding
0.2	3	AT1G48350	ribosomal protein L18 family protein; Identical to 50S ribosomal protein L18, chloroplast precursor (RPL18) [Arabidopsis Thaliana] (GB:Q9SX68); similar to structural constituent of ribosome [Arabidopsis thaliana] (TAIR:AT3G17626.1); similar to unknown [Populus trichocarpa] (GB:ABK95541.1); contains InterPro domain Ribosomal protein L18, bacterial; (InterPro:IPR004389); contains InterPro domain Ri…
0.2	3	AT1G78630	EMB1473 (EMBRYO DEFECTIVE 1473); structural constituent of ribosome; Identical to 50S ribosomal protein L13, chloroplast precursor (RPL13) [Arabidopsis Thaliana] (GB:Q9SYL9); similar to ribosomal protein L13 family protein [Arabidopsis thaliana] (TAIR:AT3G01790.2); similar to ribosomal protein L13 family protein [Arabidopsis thaliana] (TAIR:AT3G01790.1); similar to unknown [Populus trichocarpa x …
0.2	3	AT2G24090	ribosomal protein L35 family protein; similar to unknown [Populus trichocarpa] (GB:ABK93832.1); contains InterPro domain Ribosomal protein L35; (InterPro:IPR001706) protein_coding
0.2	3	AT2G28800	member of Chloroplast membrane protein ALBINO3 family protein_coding
0.2	3	AT2G30950	Metalloprotease that functions in thylakoid membrane biogenesis. Involved in the repair of PSII following damaged incurred during photoinhibition. Forms a complex with VAR1. Mutants show a variegated phenotype, which decreases during development. Transcript and protein levels increase with light intensity. protein_coding
0.2	3	AT2G30170	catalytic; similar to 5-azacytidine resistance protein -related [Arabidopsis thaliana] (TAIR:AT5G66720.2); similar to 5-azacytidine resistance protein -related [Arabidopsis thaliana] (TAIR:AT5G66720.1); similar to unnamed protein product [Vitis vinifera] (GB:CAO21379.1); contains InterPro domain Protein phosphatase 2C-related; (InterPro:IPR001932) protein_coding
0.2	4	ATCG00360	a protein required for photosystem I assembly and stability. In Chlamydomonas reinhardtii, this protein seems to act as a PSI specific chaperone facilitating the assembly of the complex by interacting with PsaA and PsaD. A loss of function mutation in tobacco leads to a loss of photosystem I. protein_coding
0.2	4	ATCG01090	subunit of the chloroplast NAD(P)H dehydrogenase complex protein_coding
0.2	4	ATCG00510	subunit I of photosystem I. protein_coding
0.2	4	ATCG00350	psaA protein comprising the reaction center for photosystem I along with psaB protein; hydrophobic protein encoded by the chloroplast genome. protein_coding
0.2	4	ATCG00540	cytochrome f apoprotein; involved in photosynthetic electron transport chain; encoded by the chloroplast genome and is transcriptionally repressed by a nuclear gene HCF2. protein_coding
0.2	4	ATCG00280	chloroplast gene encoding a CP43 subunit of the photosystem II reaction center. promoter contains a blue-light responsive element. protein_coding
0.2	4	ATCG00710	a 8 kD phosphoprotein that is a component of the photosystem II oxygen evolving core. Its exact molecular function has not been determined but it may play a role in mediating electron transfer between the secondary quinone acceptors, QA and QB, associated with the acceptor side of PSII. protein_coding
0.2	4	ATCG00530	hypothetical protein
0.2	4	ATCG00300	PsbZ, which is a subunit of photosystem II. In Chlamydomonas, this protein has been shown to be essential in the interaction between PS II and the light harvesting complex II. protein_coding
0.2	4	ATCG00270	protein protein_coding
0.2	4	ATCG00170	merase beta' subunit-2 protein_coding
0.2	4	ATCG00490	large subunit of RUBISCO.
0.2	4	ATCG00020	chlorophyll binding protein D1, a part of the photosystem II reaction center core protein_coding
0.2	4	ATCG00120	the ATPase alpha subunit, which is a subunit of ATP synthase and part of the CF1 portion which catalyzes the conversion of ADP to ATP using the proton motive force. This complex is located in the thylakoid membrane of the chloroplast. protein_coding
0.2	4	ATCG00130	ATPase F subunit.
0.2	4	ATCG00140	ATPase III subunit
0.2	4	ATCG00150	a subunit of ATPase complex CF0, which is a proton channel that supplies the proton motive force to drive ATP synthesis by CF1 portion of the complex. protein_coding
0.2	4	ATCG00160	chloroplast ribosomal protein S2 protein_coding
0.2	4	ATCG00420	NADH dehydrogenase subunit J. Its transcription is increased upon sulfur depletion. protein_coding
0.2	4	ATCG00430	a protein which was originally thought to be part of photosystem II but its wheat homolog was later shown to encode for subunit K of NADH dehydrogenase. protein_coding
0.2	4	ATCG00500	the carboxytransferase beta subunit of the Acetyl-CoA carboxylase (ACCase) complex in plastids. This complex catalyzes the carboxylation of acetyl-CoA to produce malonyl-CoA, the first committed step in fatty acid synthesis. protein_coding
0.2	4	ATCG00680	encodes for CP47, subunit of the photosystem II reaction center. protein_coding
0.2	4	ATCG00790	chloroplast gene encoding a ribosomal protein L16, which is a constituent of 50S large ribosomal subunit protein_coding
0.2	4	ATCG00690	photosystem II 5 kD protein subunit PSII-T. This is a plastid-encoded gene (PsbTc) which also has a nuclear-encoded paralog (PsbTn). protein_coding
0.2	4	ATCG01050	Represents a plastid-encoded subunit of a NAD(P)H dehydrogenase complex. Its mRNA is edited at four positions. Translation data is not available for this gene. protein_coding
0.2	4	ATCG01060	the PsaC subunit of photosystem I. protein_coding
0.2	4	ATCG01070	NADH dehydrogenase ND4L
0.2	4	ATCG01120	encodes a chloroplast ribosomal protein S15, a constituent of the small subunit of the ribosomal complex
0.2	4	ATCG00660	a chloroplast ribosomal protein L20, a constituent of the large subunit of the ribosomal complex protein_coding
0.2	4	ATCG00180	merase beta' subunit-1 protein_coding
0.2	4	ATCG01100	NADH dehydrogenase ND1
0.2	4	ATCG01080	NADH dehydrogenase ND6
0.2	4	ATCG00520	a protein required for photosystem I assembly and stability. In cyanobacteria, loss of function mutation in this gene increases PSII/PSI ratio without any influence on photoautotrophic growth. protein_coding
0.2	4	ATCG01110	the 49KDa plastid NAD(P)H dehydrogenase subunit H protein. Its transcription is regulated by an ndhF-specific plastid sigma factor, SIG4. protein_coding
0.2	5	AT2G34260	transducin family protein / WD-40 repeat family protein; similar to transducin family protein / WD-40 repeat family protein [Arabidopsis thaliana] (TAIR:AT2G43770.1); similar to unnamed protein product [Vitis vinifera] (GB:CAO50076.1); contains InterPro domain WD40 repeat-like (InterPro:IPR011046); contains InterPro domain WD40/YVTN repeat-like (InterPro:IPR015943); contains InterPro domain WD40 …
0.2	5	AT3G11400	One of the 2 genes that code for the G subunit of eukaryotic initiation factor 3 (EIF3). protein_coding
0.2	5	AT2G44860	60S ribosomal protein L24, putative; Identical to Probable ribosome biogenesis protein RLP24 [Arabidopsis Thaliana] (GB:O22165); similar to STV1 (SHORT VALVE1), structural constituent of ribosome [Arabidopsis thaliana] (TAIR:AT3G53020.1); similar to unknown [Populus trichocarpa] (GB:ABK93329.1); contains InterPro domain Ribosomal protein L24e; (InterPro:IPR000988); contains InterPro domain TRASH …
0.2	5	AT3G13230	RNA binding; similar to unnamed protein product [Vitis vinifera] (GB:CAO67996.1); contains InterPro domain K Homology; (InterPro:IPR004087); contains InterPro domain K Homology, type 1; (InterPro:IPR004088) protein_coding
0.2	5	AT2G37990	ribosome biogenesis regulatory protein (RRS1) family protein; Identical to Ribosome biogenesis regulatory protein homolog [Arabidopsis Thaliana] (GB:Q9SH88;GB:Q56WN3;GB:Q8LA50); similar to unnamed protein product [Vitis vinifera] (GB:CAO39739.1); contains InterPro domain Ribosomal biogenesis regulatory protein; (InterPro:IPR007023) protein_coding
0.2	5	AT4G38100	threonine endopeptidase; similar to unknown protein [Arabidopsis thaliana] (TAIR:AT4G01150.1); similar to Os06g0217700 [Oryza sativa (japonica cultivar-group)] (GB:NP_001057152.1); similar to Os09g0465800 [Oryza sativa (japonica cultivar-group)] (GB:NP_001063416.1); similar to unknown (GB:AAB00107.1); contains InterPro domain 20S proteasome, A and B subunits; (InterPro:IPR001353) protein_coding
0.2	5	AT3G18600	DEAD/DEAH box helicase, putative; Identical to DEAD-box ATP-dependent RNA helicase 51 (RH51) [Arabidopsis Thaliana] (GB:Q9LIH9); similar to DEAD/DEAH box helicase, putative [Arabidopsis thaliana] (TAIR:AT5G65900.1); similar to unnamed protein product [Vitis vinifera] (GB:CAO67997.1); contains InterPro domain RNA helicase, DEAD-box type, Q motif (InterPro:IPR014014); contains InterPro domain Helic…
0.2	5	AT3G58660	60S ribosomal protein-related; similar to 60S ribosomal protein-related [Arabidopsis thaliana] (TAIR:AT2G42650.1); similar to unnamed protein product [Vitis vinifera] (GB:CAO70027.1); similar to hypothetical protein [Vitis vinifera] (GB:CAN65947.1); contains InterPro domain Ribosomal protein L1, 2-layer alpha/beta-sandwich; (InterPro:IPR016094); contains InterPro domain Ribosomal protein L1; (Int…
0.2	5	AT5G11240	transducin family protein / WD-40 repeat family protein; similar to unnamed protein product [Vitis vinifera] (GB:CAO44842.1); contains InterPro domain WD40 repeat-like (InterPro:IPR011046); contains InterPro domain WD40/YVTN repeat-like (InterPro:IPR015943); contains InterPro domain Protein of unknown function NUC189, C-terminal (InterPro:IPR012979); contains InterPro domain WD40 repeat (InterPro…
0.2	5	AT5G14050	transducin family protein / WD-40 repeat family protein; Identical to U3 small nucleolar RNA-associated protein 18 homolog [Arabidopsis Thaliana] (GB:Q9FMU5); similar to TAF5 (TBP-ASSOCIATED FACTOR 5), nucleotide binding [Arabidopsis thaliana] (TAIR:AT5G25150.1); similar to unnamed protein product [Vitis vinifera] (GB:CAO17049.1); similar to unnamed protein product [Vitis vinifera] (GB:CAO49884.1…
0.2	5	AT2G18900	transducin family protein / WD-40 repeat family protein; similar to transducin family protein / WD-40 repeat family protein [Arabidopsis thaliana] (TAIR:AT3G26480.1); similar to hypothetical protein OsJ_035386 [Oryza sativa (japonica cultivar-group)] (GB:EAZ21177.1); similar to hypothetical protein OsI_037806 [Oryza sativa (indica cultivar-group)] (GB:EAY83847.1); similar to unnamed protein produ…
0.2	5	AT2G47990	Encodes a transducin family nucleolar protein with six WD40 repeats that is most likely involved in 18S rRNA biogenesis. The slow progression of the gametophytic division cycles in swa1 suggested that the SWA1 protein is required for the normal progression of mitotic division cycles through the regulation of cell metabolism. Ubiquitously expressed throughout the plant. protein_coding
0.2	5	AT2G40360	transducin family protein / WD-40 repeat family protein; similar to ATRAPTOR1B/RAPTOR1B (RAPTOR1), nucleotide binding / protein binding [Arabidopsis thaliana] (TAIR:AT3G08850.1); similar to unnamed protein product [Vitis vinifera] (GB:CAO41286.1); similar to putative WD-40 repeat protein [Trifolium pratense] (GB:BAE71307.1); similar to WD40 [Cucumis melo] (GB:AAU04772.1); contains InterPro domain…
0.2	5	AT1G13160	SDA1 family protein; similar to SDA1 family protein [Arabidopsis thaliana] (TAIR:AT4G31520.1); similar to unnamed protein product [Vitis vinifera] (GB:CAO42472.1); contains InterPro domain Armadillo-type fold; (InterPro:IPR016024); contains InterPro domain SDA1 (InterPro:IPR007949); contains InterPro domain Region of unknown function, nucleolar NUC130/133, N-terminal (InterPro:IPR012977) protein_…
0.2	5	AT3G10530	transducin family protein / WD-40 repeat family protein; similar to transducin family protein / WD-40 repeat family protein [Arabidopsis thaliana] (TAIR:AT2G33340.3); similar to transducin family protein / WD-40 repeat family protein [Arabidopsis thaliana] (TAIR:AT2G33340.1); similar to transducin family protein / WD-40 repeat family protein [Arabidopsis thaliana] (TAIR:AT2G33340.2); similar to u…
0.2	5	AT3G22660	rRNA processing protein-related; Identical to Probable rRNA-processing protein EBP2 homolog [Arabidopsis Thaliana] (GB:Q9LUJ5); similar to Os07g0475800 [Oryza sativa (japonica cultivar-group)] (GB:NP_001059623.1); similar to hypothetical protein OsI_025068 [Oryza sativa (indica cultivar-group)] (GB:EAZ03836.1); contains InterPro domain Eukaryotic rRNA processing (InterPro:IPR008610) protein_coding
0.2	5	AT4G04940	transducin family protein / WD-40 repeat family protein; similar to WD-40 repeat family protein / katanin p80 subunit, putative [Arabidopsis thaliana] (TAIR:AT1G61210.1); similar to unnamed protein product [Vitis vinifera] (GB:CAO15675.1); similar to hypothetical protein OsJ_021286 [Oryza sativa (japonica cultivar-group)] (GB:EAZ37803.1); similar to hypothetical protein OsI_023090 [Oryza sativa (…
0.2	5	AT4G28450	This gene is predicted to encode a protein with a DWD motif. It can bind to DDB1a in Y2H assays and may be involved in the formation of a CUL4-based E3 ubiquitin ligase protein_coding
0.2	5	AT1G50920	GTP-binding protein-related; Identical to Probable nucleolar GTP-binding protein 1 [Arabidopsis Thaliana] (GB:Q9C6I8); similar to GTP-binding protein-related [Arabidopsis thaliana] (TAIR:AT1G10300.1); similar to unnamed protein product [Vitis vinifera] (GB:CAO66032.1); similar to putative GTP binding protein [Oryza sativa (japonica cultivar-group)] (GB:BAC06946.1); similar to putative nucleolar G…
0.2	5	AT4G01560	MEE49 (maternal effect embryo arrest 49); similar to IMP4 [Arabidopsis thaliana] (TAIR:AT1G63780.1); similar to putative RNA processing factor 1-like [Solanum tuberosum] (GB:ABB86266.1); contains InterPro domain Brix (InterPro:IPR007109) protein_coding
0.2	5	AT3G57660	Encodes a subunit of RNA polymerase I (aka RNA polymerase A). protein_coding
0.2	5	AT1G55900	component of a translocase in the mitochondrial inner membrane protein_coding
0.2	5	AT1G69070	binding; similar to unknown protein [Oryza sativa (japonica cultivar-group)] (GB:AAN08225.2); similar to unnamed protein product [Vitis vinifera] (GB:CAO41828.1); similar to hypothetical protein [Vitis vinifera] (GB:CAN71711.1); contains InterPro domain Ribosomal protein S30Ae/sigma 54 modulation protein; (InterPro:IPR003489); contains InterPro domain Nop14-like protein (InterPro:IPR007276) prote…
0.2	5	AT4G25340	immunophilin-related / FKBP-type peptidyl-prolyl cis-trans isomerase-related; similar to immunophilin, putative / FKBP-type peptidyl-prolyl cis-trans isomerase, putative [Arabidopsis thaliana] (TAIR:AT5G05420.1); similar to unnamed protein product [Vitis vinifera] (GB:CAO63568.1); contains InterPro domain Peptidyl-prolyl cis-trans isomerase, FKBP-type; (InterPro:IPR001179) protein_coding
0.2	5	AT4G29510	Has arginine N-methyltransferase activity. Modifies AtMBD7. protein_coding
0.2	5	AT3G57000	nucleolar essential protein-related; similar to unnamed protein product [Vitis vinifera] (GB:CAO46155.1); contains InterPro domain Suppressor Mra1; (InterPro:IPR005304) protein_coding
0.2	5	AT5G55920	nucleolar protein, putative; similar to nucleolar protein, putative [Arabidopsis thaliana] (TAIR:AT4G26600.1); similar to hypothetical protein [Vitis vinifera] (GB:CAN71575.1); contains InterPro domain rRNA subunit methyltransferase (InterPro:IPR006174); contains InterPro domain Nop2p (InterPro:IPR011023); contains InterPro domain Bacterial Fmu (Sun)/eukaryotic nucleolar NOL1/Nop2p (InterPro:IPR0…
0.2	5	AT3G57150	Encodes a putative pseudouridine synthase (NAP57). protein_coding
0.2	5	AT1G63810	similar to Nrap protein, expressed [Oryza sativa (japonica cultivar-group)] (GB:ABA95899.2); similar to Nrap protein, expressed [Oryza sativa (japonica cultivar-group)] (GB:ABA95898.2); contains InterPro domain Nrap protein; (InterPro:IPR005554) protein_coding
0.2	5	AT1G80270	DNA-binding protein, putative; similar to DNA binding [Arabidopsis thaliana] (TAIR:AT1G15480.1); similar to unnamed protein product [Vitis vinifera] (GB:CAO63034.1); contains InterPro domain Pentatricopeptide repeat (InterPro:IPR002885) protein_coding
0.2	5	AT4G02400	similar to U3 ribonucleoprotein (Utp) family protein [Arabidopsis thaliana] (TAIR:AT5G08600.1); similar to hypothetical protein DEHA0A03355g [Debaryomyces hansenii CBS767] (GB:XP_456468.1); similar to Os03g0343300 [Oryza sativa (japonica cultivar-group)] (GB:NP_001050076.1); contains InterPro domain Utp14 protein; (InterPro:IPR006709) protein_coding
0.2	5	AT2G28600	ATP binding / ATP-dependent helicase/ nucleic acid binding; similar to ATP binding / ATP-dependent helicase [Arabidopsis thaliana] (TAIR:AT5G14610.1); similar to unnamed protein product [Vitis vinifera] (GB:CAO46551.1); contains InterPro domain DNA/RNA helicase, DEAD/DEAH box type, N-terminal; (InterPro:IPR011545) protein_coding
0.2	5	AT4G35850	pentatricopeptide (PPR) repeat-containing protein; similar to pentatricopeptide (PPR) repeat-containing protein [Arabidopsis thaliana] (TAIR:AT2G02150.1); similar to unnamed protein product [Vitis vinifera] (GB:CAO14668.1); contains InterPro domain Pentatricopeptide repeat (InterPro:IPR002885) protein_coding
0.2	5	AT1G56110	NOP56-like protein protein_coding
0.2	6	AT1G65290	Encodes a member of the mitochondrial acyl carrier protein (ACP) family. As part of the mitochondrial matrix, it is likely to be involved in fatty acid or lipoic acid biogenesis. protein_coding
0.2	6	AT1G61570	Encodes a putative small zinc finger-like protein (TIM13); nucleus-encoded gene whose product is found in the mitochondrial inner membrane space. protein_coding
0.2	6	AT1G26910	60S ribosomal protein L10 (RPL10B); Identical to 60S ribosomal protein L10-2 (RPL10B) [Arabidopsis Thaliana] (GB:Q08770;GB:Q42327;GB:Q9ZVG7); similar to 60S ribosomal protein L10 (RPL10A) / Wilm's tumor suppressor protein-related [Arabidopsis thaliana] (TAIR:AT1G14320.1); similar to unknown [Populus trichocarpa] (GB:ABK92819.1); similar to unnamed protein product [Vitis vinifera] (GB:CAO68740.1);…
0.2	6	AT1G14980	Encodes mitochondrial-localized chaperonin 10 that complements the E.coli groES mutant. Its mRNA is upregulated in response to heat shock treatment and is expressed uniformly in various organs. protein_coding
0.2	6	AT4G13170	60S ribosomal protein L13A (RPL13aC); Identical to 60S ribosomal protein L13a-3 (RPL13AC) [Arabidopsis Thaliana] (GB:Q9SVR0); similar to 60S ribosomal protein L13A (RPL13aD) [Arabidopsis thaliana] (TAIR:AT5G48760.2); similar to 60S ribosomal protein L13A (RPL13aD) [Arabidopsis thaliana] (TAIR:AT5G48760.1); similar to hypothetical protein [Vitis vinifera] (GB:CAN63603.1); contains InterPro domain …
0.2	6	AT1G28395	similar to unknown protein [Arabidopsis thaliana] (TAIR:AT2G33847.2); similar to conserved hypothetical protein [Medicago truncatula] (GB:ABE89009.1) protein_coding
0.2	6	AT1G52930	brix domain-containing protein; similar to brix domain-containing protein [Arabidopsis thaliana] (TAIR:AT3G15460.1); similar to unnamed protein product [Vitis vinifera] (GB:CAO40535.1); contains InterPro domain Brix (InterPro:IPR007109) protein_coding
0.2	6	AT2G27720	60S acidic ribosomal protein P2 (RPP2A); Identical to 60S acidic ribosomal protein P2-1 (RPP2A) [Arabidopsis Thaliana] (GB:P51407;GB:Q9ZUX3); similar to 60S acidic ribosomal protein P2 (RPP2B) [Arabidopsis thaliana] (TAIR:AT2G27710.1); similar to 60S acidic ribosomal protein P2 (RPP2B) [Arabidopsis thaliana] (TAIR:AT2G27710.2); similar to 60S acidic ribosomal protein P2 (RPP2B) [Arabidopsis thali…
0.2	6	AT3G23830	encodes a glycine-rich RNA binding protein. Gene expression is induced by cold and reduced by ionic (salt) and non-ionic (mannitol) osmotic stress. Lines overexpressing the gene are slightly more tolerant to osmotic stress during germination. protein_coding
0.2	6	AT4G30220	RUXF (SMALL NUCLEAR RIBONUCLEOPROTEIN F); Identical to Probable small nuclear ribonucleoprotein F [Arabidopsis Thaliana] (GB:Q9SUM2); similar to unknown protein [Arabidopsis thaliana] (TAIR:AT2G14285.1); similar to hypothetical protein OsJ_005430 [Oryza sativa (japonica cultivar-group)] (GB:EAZ21947.1); similar to unknown [Picea sitchensis] (GB:ABK22541.1); similar to Os11g0657300 [Oryza sativa (…
0.2	6	AT4G30800	40S ribosomal protein S11 (RPS11B); Identical to 40S ribosomal protein S11-2 (RPS11B) [Arabidopsis Thaliana] (GB:O65569); similar to EMB1080 (EMBRYO DEFECTIVE 1080), structural constituent of ribosome [Arabidopsis thaliana] (TAIR:AT3G48930.1); similar to 40S ribosomal protein S11 [Chenopodium rubrum] (GB:CAK22271.1); contains InterPro domain Nucleic acid-binding, OB-fold (InterPro:IPR012340); con…
0.2	6	AT4G39300	similar to unknown protein [Arabidopsis thaliana] (TAIR:AT3G13674.1); similar to conserved hypothetical protein [Medicago truncatula] (GB:ABE82724.1) protein_coding
0.2	6	AT3G44590	60S acidic ribosomal protein P2 (RPP2D); Identical to 60S acidic ribosomal protein P2-4 (RPP2D) [Arabidopsis Thaliana] (GB:Q9LXM8); similar to 60S acidic ribosomal protein P2 (RPP2A) [Arabidopsis thaliana] (TAIR:AT2G27720.1); similar to unnamed protein product [Vitis vinifera] (GB:CAO15939.1); similar to hypothetical protein [Vitis vinifera] (GB:CAN73396.1); contains InterPro domain Ribosomal pro…
0.2	6	AT3G44750	Encodes a histone deacetylase. Controls the development of adaxial/abaxial leaf polarity. Two lines with RNAi-directed against this gene show reduced Agrobacterium-mediated DNA transformation of the roots. protein_coding
0.2	6	AT3G46560	Encodes a small zinc finger-like protein that is a component of the mitochondrial protein import apparatus. protein_coding
0.2	6	AT5G43970	Subunit of the TOM complex, a translocase in the outer mitochondrial membrane that selectively allows proteins with a mitochondrial targeting sequence to enter the mitochondrion. protein_coding
0.2	6	AT3G52040	similar to unknown [Hyacinthus orientalis] (GB:AAS20983.1) protein_coding
0.2	6	AT3G56070	rotamase cyclophilin 2 (ROC2) exhibiting peptidyl-prolyl cis-trans isomerase activity involved in signal transduction. protein_coding
0.2	6	AT5G52470	encodes a fibrillarin, a key nucleolar protein in eukaryotes which associates with box C/D small nucleolar RNAs (snoRNAs) directing 2'-O-ribose methylation of the rRNA. This gene also encodes a novel box C/D snoRNA, U60.1f in its fifth intron that accumulates in seedlings and that their targeted residue on the 25 S rRNA is methylated. protein_coding
0.2	6	AT5G20160	ribosomal protein L7Ae/L30e/S12e/Gadd45 family protein; similar to ribosomal protein L7Ae/L30e/S12e/Gadd45 family protein [Arabidopsis thaliana] (TAIR:AT4G22380.1); similar to ribosomal protein L7Ae-like [Brassica rapa] (GB:ABL97959.1); contains InterPro domain High mobility group-like nuclear protein (InterPro:IPR002415); contains InterPro domain Ribosomal protein L7Ae/L30e/S12e/Gadd45 (InterPro…
0.2	6	AT5G47210	nuclear RNA-binding protein, putative; similar to nuclear RNA-binding protein, putative [Arabidopsis thaliana] (TAIR:AT4G17520.1); similar to nuclear RNA binding protein, putative [Brassica oleracea] (GB:ABD64914.1); contains InterPro domain Hyaluronan/mRNA binding protein (InterPro:IPR006861) protein_coding
0.2	6	AT3G18130	guanine nucleotide-binding family protein / activated protein kinase C receptor (RACK1); similar to guanine nucleotide-binding family protein / activated protein kinase C receptor, putative / RACK, putative [Arabidopsis thaliana] (TAIR:AT1G48630.1); similar to Guanine nucleotide-binding protein subunit beta-like protein (GB:Q39336); contains InterPro domain WD40 repeat-like (InterPro:IPR011046); …
0.2	6	AT5G09510	40S ribosomal protein S15 (RPS15D); Identical to 40S ribosomal protein S15-4 (RPS15D) [Arabidopsis Thaliana] (GB:Q9FY64); similar to RPS15 (CYTOSOLIC RIBOSOMAL PROTEIN S15), structural constituent of ribosome [Arabidopsis thaliana] (TAIR:AT1G04270.1); similar to unknown [Populus trichocarpa] (GB:ABK94243.1); similar to unknown [Populus trichocarpa] (GB:ABK92690.1); contains InterPro domain Riboso…
0.2	6	AT5G58420	40S ribosomal protein S4 (RPS4D); Identical to 40S ribosomal protein S4-3 (RPS4D) [Arabidopsis Thaliana] (GB:Q8VYK6;GB:Q944M1;GB:Q9FGI0); similar to 40S ribosomal protein S4 (RPS4B) [Arabidopsis thaliana] (TAIR:AT5G07090.1); similar to 40S ribosomal S4 protein [Glycine max] (GB:AAM93434.1); contains InterPro domain RNA-binding S4; (InterPro:IPR002942); contains InterPro domain Ribosomal protein S…
0.2	6	AT3G51800	putative nuclear DNA-binding protein G2p (AtG2) mRNA, protein_coding
0.2	6	AT3G20000	Encodes a component of the TOM receptor complex responsible for the recognition and translocation of cytosolically synthesized mitochondrial preproteins. With TOM22, functions as the transit peptide receptor at the surface of the mitochondrial outer membrane and facilitates the movement of preproteins into the translocation pore. protein_coding
0.2	6	AT1G14620	Belongs to a endoxyloglucan transferase family (EXGT). protein_coding
0.2	6	AT2G33370	60S ribosomal protein L23 (RPL23B); Identical to 60S ribosomal protein L23 (RPL23C) [Arabidopsis Thaliana] (GB:P49690;GB:Q8L8P0;GB:Q9SDB5); similar to EMB2171 (EMBRYO DEFECTIVE 2171), structural constituent of ribosome [Arabidopsis thaliana] (TAIR:AT3G04400.1); similar to 60S ribosomal protein L23 (RPL23A) [Arabidopsis thaliana] (TAIR:AT1G04480.1); similar to ribosomal protein L17 [Castanea sativ…
0.2	6	AT4G27090	60S ribosomal protein L14 (RPL14B); Identical to 60S ribosomal protein L14-2 (RPL14B) [Arabidopsis Thaliana] (GB:Q9T043); similar to 60S ribosomal protein L14 (RPL14A) [Arabidopsis thaliana] (TAIR:AT2G20450.1); similar to unknown [Populus trichocarpa] (GB:ABK94606.1); contains InterPro domain Ribosomal protein L14; (InterPro:IPR002784) protein_coding
0.2	6	AT4G09800	encodes a ribosomal protein S18C, a constituent of the small subunit of the ribosomal complex protein_coding
0.2	6	AT5G19510	elongation factor 1B alpha-subunit 2 (eEF1Balpha2); Identical to Elongation factor 1-beta 2 [Arabidopsis Thaliana] (GB:Q9SCX3); similar to elongation factor 1B alpha-subunit 1 (eEF1Balpha1) [Arabidopsis thaliana] (TAIR:AT5G12110.1); similar to unknown [Populus trichocarpa] (GB:ABK92471.1); contains InterPro domain Translation elongation factor EF1B, beta/delta chains, conserved site; (InterPro:IP…
0.2	6	AT1G15930	40S ribosomal protein S12 (RPS12A); Identical to 40S ribosomal protein S12-1 (RPS12A) [Arabidopsis Thaliana] (GB:Q9S9P1); similar to 40S ribosomal protein S12 (RPS12C) [Arabidopsis thaliana] (TAIR:AT2G32060.2); similar to 40S ribosomal protein S12 (RPS12C) [Arabidopsis thaliana] (TAIR:AT2G32060.1); similar to 40S ribosomal protein S12 (RPS12C) [Arabidopsis thaliana] (TAIR:AT2G32060.3); similar to…
0.2	6	AT3G53890	40S ribosomal protein S21 (RPS21B); Identical to 40S ribosomal protein S21-1 (RPS21B) [Arabidopsis Thaliana] (GB:Q9M337); similar to 40S ribosomal protein S21 (RPS21C) [Arabidopsis thaliana] (TAIR:AT5G27700.1); similar to Ribosomal protein S21e [Medicago truncatula] (GB:ABD28456.2); similar to unknown [Populus trichocarpa] (GB:ABK93958.1); contains InterPro domain Ribosomal protein S21e; (InterPr…
0.2	6	AT5G60670	60S ribosomal protein L12 (RPL12C); Identical to 60S ribosomal protein L12-3 (RPL12C) [Arabidopsis Thaliana] (GB:Q9FF52); similar to 60S ribosomal protein L12 (RPL12B) [Arabidopsis thaliana] (TAIR:AT3G53430.1); similar to hypothetical protein [Vitis vinifera] (GB:CAN66258.1); contains InterPro domain Ribosomal protein L11; (InterPro:IPR000911) protein_coding
0.2	6	AT3G52590	Ubiquitin extension protein protein_coding
0.2	6	AT5G27700	40S ribosomal protein S21 (RPS21C); Identical to 40S ribosomal protein S21-2 (RPS21C) [Arabidopsis Thaliana] (GB:Q3E902); similar to 40S ribosomal protein S21 (RPS21B) [Arabidopsis thaliana] (TAIR:AT3G53890.2); similar to 40S ribosomal protein S21 (RPS21B) [Arabidopsis thaliana] (TAIR:AT3G53890.1); similar to Ribosomal protein S21e [Medicago truncatula] (GB:ABD28456.2); contains InterPro domain R…
0.2	6	AT3G53740	60S ribosomal protein L36 (RPL36B); Identical to 60S ribosomal protein L36-2 (RPL36B) [Arabidopsis Thaliana] (GB:Q9M352;GB:Q8L5U3); similar to 60S ribosomal protein L36 (RPL36A) [Arabidopsis thaliana] (TAIR:AT2G37600.1); similar to 60S ribosomal protein L36 (RPL36A) [Arabidopsis thaliana] (TAIR:AT2G37600.2); similar to ribosomal protein L36 [Triticum aestivum] (GB:AAW50980.1); contains InterPro d…
0.2	6	AT5G02610	60S ribosomal protein L35 (RPL35D); Identical to 60S ribosomal protein L35-4 (RPL35D) [Arabidopsis Thaliana] (GB:Q9LZ41); similar to 60S ribosomal protein L35 (RPL35B) [Arabidopsis thaliana] (TAIR:AT2G39390.1); similar to 60S ribosomal protein L35 (RPL35A) [Arabidopsis thaliana] (TAIR:AT3G09500.1); similar to unknown [Populus trichocarpa] (GB:ABK94076.1); contains InterPro domain Ribosomal protei…
0.2	6	AT5G47930	40S ribosomal protein S27 (RPS27D); Identical to 40S ribosomal protein S27-3 (RPS27D) [Arabidopsis Thaliana] (GB:Q8L953;GB:Q9FGV6); similar to ARS27A (ARABIDOPSIS RIBOSOMAL PROTEIN S27), structural constituent of ribosome [Arabidopsis thaliana] (TAIR:AT3G61110.1); similar to ribosomal protein S27 [Brassica rapa] (GB:ABL97986.1); contains InterPro domain Ribosomal protein S27e; (InterPro:IPR000592…
0.2	7	AT3G51280	male sterility MS5, putative; similar to male sterility MS5 family protein [Arabidopsis thaliana] (TAIR:AT5G48850.1); similar to unnamed protein product [Vitis vinifera] (GB:CAO48184.1); contains InterPro domain Tetratricopeptide-like helical; (InterPro:IPR011990); contains InterPro domain Tetratricopeptide TPR-1 (InterPro:IPR001440); contains InterPro domain Tetratricopeptide region (InterPro:IP…
0.2	7	AT1G02730	Encodes a gene similar to cellulose synthase. Knock-out mutant has reduced growth, reduced xylan level and reduced xylan synthase activity in stems. protein_coding
0.2	7	AT1G08560	member of SYP11 Gene Family protein_coding
0.2	7	AT1G18370	Mutant has cytokinesis defects; seedling lethal protein_coding
0.2	7	AT3G02640	similar to unknown protein [Arabidopsis thaliana] (TAIR:AT5G16250.1); similar to conserved hypothetical protein [Medicago truncatula] (GB:ABE78001.1) protein_coding
0.2	7	AT4G23800	high mobility group (HMG1/2) family protein; similar to high mobility group (HMG1/2) family protein [Arabidopsis thaliana] (TAIR:AT4G11080.1); similar to 98b [Daucus carota] (GB:BAA32827.1); contains InterPro domain High mobility group box, HMG1/HMG2; (InterPro:IPR000910); contains InterPro domain High mobility group box, HMG (InterPro:IPR009071) protein_coding
0.2	7	AT5G13840	WD-40 repeat family protein; similar to signal transducer [Arabidopsis thaliana] (TAIR:AT4G22910.1); similar to unnamed protein product [Vitis vinifera] (GB:CAO69179.1); similar to WD-repeat cell cycle regulatory protein [Glycine max] (GB:AAS13372.1); similar to B-type cell cycle switch protein ccs52B [Medicago truncatula] (GB:AAQ72359.1); contains InterPro domain WD40 repeat-like (InterPro:IPR01…
0.2	7	AT5G47500	pectinesterase family protein; similar to pectinesterase family protein [Arabidopsis thaliana] (TAIR:AT5G19730.1); similar to pectinesterase family protein [Brassica oleracea] (GB:ABD65006.1); similar to pectinesterase family protein [Brassica oleracea] (GB:ABD64977.1); contains InterPro domain Pectin lyase fold (InterPro:IPR012334); contains InterPro domain Pectinesterase, catalytic; (InterPro:I…
0.2	7	AT1G50490	Encodes one of two ubiquitin-conjugating enzymes belonging to the E2-C gene family (the other being UBC19). Transcript is always found in diving cells, but also in other non-dividing cells. protein_coding
0.2	7	AT1G76310	core cell cycle genes protein_coding
0.2	7	AT4G31840	plastocyanin-like domain-containing protein; similar to plastocyanin-like domain-containing protein [Arabidopsis thaliana] (TAIR:AT2G25060.1); similar to phytocyanin-like arabinogalactan-protein [Gossypium hirsutum] (GB:ABI96983.1); contains InterPro domain Cupredoxin (InterPro:IPR008972); contains InterPro domain Plastocyanin-like; (InterPro:IPR003245) protein_coding
0.2	7	AT5G67270	encodes a homolog of animal microtubule-end-binding protein. There are two other members of this family. EB1 forms foci at regions where the minus ends of microtubules are gathered during mitosis and early cytokinesis. protein_coding
0.2	7	AT1G44110	CYCA1;1 (CYCLIN A1;1); cyclin-dependent protein kinase regulator; Identical to Cyclin-A1-1 (CYCA1-1) [Arabidopsis Thaliana] (GB:Q9C6Y3); similar to CYCA1,2 (CYCLIN A1,2), cyclin-dependent protein kinase regulator [Arabidopsis thaliana] (TAIR:AT1G77390.1); similar to cyclin (GB:AAA51660.1); contains InterPro domain G2/mitotic-specific cyclin A (InterPro:IPR015453); contains InterPro domain Cyclin …
0.2	7	AT1G76540	Encodes a cyclin-dependent protein kinase involved in regulation of the G2/M transition of the mitotic cell cycle. Specifically binds to the cyclin CYCD4;1, expressed in shoot meristem, young leaves and vascular tissue during the G2/M phase. Required for proper organization of the shoot apical meristem and for hormone signaling. protein_coding
0.2	8	AT1G74560	Double nrp1-1 nrp2-1 mutants show arrest of cell cycle progression at G2/M and disordered cellular organization occurred in root tips. Localize in the nucleus and can form homomeric and heteromeric protein complexes with NRP2. Bind histones Histone2A and Histone2B and associate with chromatin in vivo. protein_coding
0.2	8	AT3G56150	member of eIF3c - eukaryotic initiation factor 3c protein_coding
0.2	8	AT5G20890	chaperonin, putative; similar to chaperonin, putative [Arabidopsis thaliana] (TAIR:AT3G11830.1); similar to unnamed protein product [Vitis vinifera] (GB:CAO61999.1); similar to hypothetical protein [Vitis vinifera] (GB:CAN83943.1); similar to predicted protein [Physcomitrella patens subsp. patens] (GB:EDQ53591.1); contains InterPro domain Chaperonin Cpn60; (InterPro:IPR001844); contains InterPro …
0.2	8	AT5G43960	nuclear transport factor 2 (NTF2) family protein / RNA recognition motif (RRM)-containing protein; similar to nuclear transport factor 2 (NTF2) family protein / RNA recognition motif (RRM)-containing protein [Arabidopsis thaliana] (TAIR:AT3G25150.1); similar to hypothetical protein [Trifolium pratense] (GB:BAE71299.1); contains InterPro domain RNA recognition motif, RNP-1; (InterPro:IPR000504); c…
0.2	8	AT2G24050	MIF4G domain-containing protein / MA3 domain-containing protein; similar to eukaryotic translation initiation factor 4F, putative / eIF-4F, putative [Arabidopsis thaliana] (TAIR:AT5G57870.2); similar to eukaryotic translation initiation factor 4F, putative / eIF-4F, putative [Arabidopsis thaliana] (TAIR:AT5G57870.1); similar to hypothetical protein [Vitis vinifera] (GB:CAN70546.1); similar to unn…
0.2	8	AT1G48570	zinc finger (Ran-binding) family protein; similar to zinc finger (Ran-binding) family protein [Arabidopsis thaliana] (TAIR:AT1G70650.1); similar to unnamed protein product [Vitis vinifera] (GB:CAO68205.1); contains InterPro domain Zinc finger, RanBP2-type; (InterPro:IPR001876) protein_coding
0.2	8	AT3G02650	pentatricopeptide (PPR) repeat-containing protein; similar to unknown protein [Arabidopsis thaliana] (TAIR:AT1G62680.1); similar to unnamed protein product [Vitis vinifera] (GB:CAO45019.1); contains InterPro domain Protein of unknown function DUF247, plant (InterPro:IPR004158); contains InterPro domain Pentatricopeptide repeat (InterPro:IPR002885) protein_coding
0.2	8	AT4G31120	Involved in vernalization. Required for epigenetic silencing of FLC, and for vernalization-mediated histone modification. protein_coding
0.2	8	AT1G64880	ribosomal protein S5 family protein; similar to ribosomal protein S5 family protein [Arabidopsis thaliana] (TAIR:AT2G33800.1); similar to unnamed protein product [Vitis vinifera] (GB:CAO69882.1); contains InterPro domain Ribosomal protein S5 domain 2-type fold (InterPro:IPR014721); contains InterPro domain Ribosomal protein S5; (InterPro:IPR000851); contains InterPro domain Double-stranded RNA-bi…
0.2	8	AT1G30580	GTP binding; similar to GTP-binding protein-related [Arabidopsis thaliana] (TAIR:AT1G56050.1); similar to GTP-binding protein [Capsicum annuum] (GB:AAF65513.1); similar to unnamed protein product [Vitis vinifera] (GB:CAO42542.1); similar to putative GTP-binding protein [Oryza sativa (japonica cultivar-group)] (GB:BAD03576.1); contains InterPro domain Protein of unknown function DUF933 (InterPro:I…
0.2	8	AT4G11420	Encodes a subunit of eukaryotic initiation factor 3 (eIF3), a multisubunit complex that is required for binding of mRNA to 40 S ribosomal subunits, stabilization of ternary complex binding to 40 S subunits, and dissociation of 40 and 60 S subunits. protein_coding
0.2	8	AT1G03530	ATNAF1/NAF1; similar to hypothetical protein [Vitis vinifera] (GB:CAN75706.1); contains InterPro domain NAF1 (InterPro:IPR008696) protein_coding
0.2	8	AT4G28200	similar to Ribosomal protein L29 [Medicago truncatula] (GB:ABE89112.1); similar to Os02g0103900 [Oryza sativa (japonica cultivar-group)] (GB:NP_001045609.1); contains InterPro domain Protein prenyltransferase; (InterPro:IPR008940) protein_coding
0.2	8	AT4G13750	ATP binding; similar to unknown protein [Arabidopsis thaliana] (TAIR:AT1G08300.1); similar to unknown [Glycine max] (GB:AAQ62582.1); similar to predicted protein [Physcomitrella patens subsp. patens] (GB:EDQ57291.1); similar to hypothetical protein OsJ_012444 [Oryza sativa (japonica cultivar-group)] (GB:EAZ28961.1); contains InterPro domain ATP-binding region, ATPase-like; (InterPro:IPR003594) pr…
0.2	8	AT1G17690	similar to zinc finger protein-related [Arabidopsis thaliana] (TAIR:AT5G63740.1); similar to Os05g0295100 [Oryza sativa (japonica cultivar-group)] (GB:NP_001055109.1); similar to MGC79554 protein [Xenopus tropicalis] (GB:NP_001008035.1); contains InterPro domain Protein of unknown function DUF1253; (InterPro:IPR010678) protein_coding
0.2	8	AT1G16870	mitochondrial 28S ribosomal protein S29-related; similar to unnamed protein product [Vitis vinifera] (GB:CAO21353.1); similar to Os07g0202900 [Oryza sativa (japonica cultivar-group)] (GB:NP_001059138.1); contains domain PTHR12810 (PTHR12810) protein_coding
0.2	8	AT3G03960	chaperonin, putative; similar to chaperonin, putative [Arabidopsis thaliana] (TAIR:AT3G18190.1); similar to unnamed protein product [Vitis vinifera] (GB:CAO23487.1); similar to unknown [Populus trichocarpa] (GB:ABK95308.1); similar to unknown [Populus trichocarpa] (GB:ABK93043.1); contains InterPro domain T-complex protein 1, theta subunit; (InterPro:IPR012721); contains InterPro domain Chaperoni…
0.2	8	AT2G40430	Identical to Protein At2g40430 [Arabidopsis Thaliana] (GB:O22892;GB:Q93XZ8); similar to Os05g0144200 [Oryza sativa (japonica cultivar-group)] (GB:NP_001054623.1); similar to unknown protein [Oryza sativa (japonica cultivar-group)] (GB:AAU90201.1); contains InterPro domain P60-like; (InterPro:IPR011687) protein_coding
0.2	8	AT5G16070	chaperonin, putative; similar to chaperonin, putative [Arabidopsis thaliana] (TAIR:AT3G02530.1); similar to hypothetical protein [Cleome spinosa] (GB:ABD96914.1); similar to hypothetical protein [Cleome spinosa] (GB:ABD96959.1); similar to unnamed protein product [Vitis vinifera] (GB:CAO49304.1); contains InterPro domain Chaperonin Cpn60; (InterPro:IPR001844); contains InterPro domain T-complex p…
0.2	8	AT1G55890	pentatricopeptide (PPR) repeat-containing protein; similar to pentatricopeptide (PPR) repeat-containing protein [Arabidopsis thaliana] (TAIR:AT3G13160.1); similar to unnamed protein product [Vitis vinifera] (GB:CAO65949.1); contains InterPro domain Pentatricopeptide repeat (InterPro:IPR002885) protein_coding
0.2	8	AT1G63780	Small nucleolar ribonucleoprotein protein involved in ribosomal RNA processing. Located in nucleolus and cajal bodies. protein_coding
0.2	8	AT4G20980	eukaryotic translation initiation factor 3 subunit 7, putative / eIF-3 zeta, putative / eIF3d, putative; Identical to Eukaryotic translation initiation factor 3 subunit D (TIF3D1) [Arabidopsis Thaliana] (GB:P56820); similar to eukaryotic translation initiation factor 3 subunit 7, putative / eIF-3 zeta, putative / eIF3d, putative [Arabidopsis thaliana] (TAIR:AT5G44320.1); similar to unknown [Picea…
0.2	8	AT4G36680	pentatricopeptide (PPR) repeat-containing protein; similar to pentatricopeptide (PPR) repeat-containing protein [Arabidopsis thaliana] (TAIR:AT2G18520.1); similar to hypothetical protein [Vitis vinifera] (GB:CAN68320.1); contains InterPro domain Pentatricopeptide repeat (InterPro:IPR002885) protein_coding
0.2	8	AT5G27395	P-P-bond-hydrolysis-driven protein transmembrane transporter; similar to unnamed protein product [Vitis vinifera] (GB:CAO17667.1); contains InterPro domain Mitochondrial import inner membrane translocase, subunit Tim44; (InterPro:IPR007379) protein_coding
0.2	8	AT4G15640	similar to unknown protein [Arabidopsis thaliana] (TAIR:AT3G21465.1); similar to adenyl cyclase [Nicotiana tabacum] (GB:AAB87670.1) protein_coding
0.2	8	AT1G10490	Identical to UPF0202 protein At1g10490 [Arabidopsis Thaliana] (GB:Q9XIK4); similar to unknown protein [Arabidopsis thaliana] (TAIR:AT3G57940.1); similar to DEAD/DEAH box helicase, N-terminal [Medicago truncatula] (GB:ABE87709.1); similar to PREDICTED: similar to N-acetyltransferase-like protein isoform 2 [Canis familiaris] (GB:XP_849122.1); similar to PREDICTED: similar to N-acetyltransferase-lik…
0.2	8	AT2G34357	binding; similar to binding [Arabidopsis thaliana] (TAIR:AT4G23540.1); similar to hypothetical protein OsJ_008321 [Oryza sativa (japonica cultivar-group)] (GB:EAZ24838.1); similar to unnamed protein product [Vitis vinifera] (GB:CAO22257.1); similar to predicted protein [Physcomitrella patens subsp. patens] (GB:EDQ82138.1); contains InterPro domain Armadillo-type fold; (InterPro:IPR016024); contai…
0.2	8	AT4G26600	nucleolar protein, putative; similar to nucleolar protein, putative [Arabidopsis thaliana] (TAIR:AT5G55920.1); similar to unnamed protein product [Vitis vinifera] (GB:CAO45158.1); similar to hypothetical protein [Vitis vinifera] (GB:CAN71575.1); contains InterPro domain rRNA subunit methyltransferase (InterPro:IPR006174); contains InterPro domain Nop2p (InterPro:IPR011023); contains InterPro doma…
0.2	8	AT2G34570	MEE21 (maternal effect embryo arrest 21); similar to Protein of unknown function DUF652 [Medicago truncatula] (GB:ABD33130.1); contains InterPro domain Protein of unknown function DUF652 (InterPro:IPR006984) protein_coding
0.2	8	AT2G19385	zinc ion binding; similar to RNA recognition motif (RRM)-containing protein [Arabidopsis thaliana] (TAIR:AT2G19380.1); similar to unnamed protein product [Vitis vinifera] (GB:CAO65308.1); contains InterPro domain Zinc finger, C2H2, LYAR-type (InterPro:IPR014898); contains InterPro domain Zinc finger, C2H2-like; (InterPro:IPR015880) protein_coding
0.2	8	AT1G12270	stress-inducible protein, putative; similar to stress-inducible protein, putative [Arabidopsis thaliana] (TAIR:AT4G12400.1); similar to stress-inducible protein, putative [Arabidopsis thaliana] (TAIR:AT4G12400.2); similar to stress-inducible protein, putative [Arabidopsis thaliana] (TAIR:AT1G62740.1); similar to unnamed protein product [Vitis vinifera] (GB:CAO70319.1); similar to unknown [Picea s…
0.2	8	AT3G23940	dehydratase family; similar to hypothetical protein OsI_029236 [Oryza sativa (indica cultivar-group)] (GB:EAZ08004.1); similar to unnamed protein product [Vitis vinifera] (GB:CAO71581.1); similar to predicted protein [Physcomitrella patens subsp. patens] (GB:EDQ64972.1); contains InterPro domain Dihydroxy-acid and 6-phosphogluconate dehydratase; (InterPro:IPR000581); contains InterPro domain Dihy…
0.2	8	AT3G57610	encoding adenylosuccinate synthetase (AdSS), the enzyme involved in the first step of the formation of the purine nucleotide AMP (conversion of IMP to adenylo-succinate) protein_coding
0.2	8	AT5G23070	thymidine kinase, putative; similar to thymidine kinase, putative [Arabidopsis thaliana] (TAIR:AT3G07800.1); similar to unnamed protein product [Vitis vinifera] (GB:CAO41206.1); contains InterPro domain Thymidine kinase; (InterPro:IPR001267) protein_coding
0.2	8	AT3G01790	ribosomal protein L13 family protein; similar to EMB1473 (EMBRYO DEFECTIVE 1473), structural constituent of ribosome [Arabidopsis thaliana] (TAIR:AT1G78630.1); similar to unknown [Populus trichocarpa] (GB:ABK95352.1); contains InterPro domain Ribosomal protein L13, bacterial-type; (InterPro:IPR005823); contains InterPro domain Ribosomal protein L13; (InterPro:IPR005822) protein_coding
0.2	8	AT4G33680	Involved in disease resistance against Pseudomonas syringae. mutants have elevated SA levels, a low level of spontaneous cell death, callose deposition, and enlarged cells in leaves. genetically maps on chr 4 between L23H3 and nga1139. protein_coding
0.2	8	AT3G01280	porin, putative; Identical to Outer mitochondrial membrane protein porin 1 [Arabidopsis Thaliana] (GB:Q9SRH5); similar to porin, putative / voltage-dependent anion-selective channel protein, putative [Arabidopsis thaliana] (TAIR:AT5G15090.1); similar to outer mitochondrial membrane protein porin 1 [Brassica napus] (GB:AAW22621.1); contains InterPro domain Porin, eukaryotic type; (InterPro:IPR0019…
0.2	8	AT3G44890	Plastid ribosomal protein CL9 protein_coding
0.2	8	AT3G08740	elongation factor P (EF-P) family protein; similar to elongation factor P (EF-P) family protein [Arabidopsis thaliana] (TAIR:AT4G26310.1); similar to unnamed protein product [Vitis vinifera] (GB:CAO48872.1); contains InterPro domain Translation elongation factor P/YeiP, central; (InterPro:IPR001059); contains InterPro domain Translation protein SH3-like (InterPro:IPR008991); contains InterPro dom…
0.2	8	AT1G22700	tetratricopeptide repeat (TPR)-containing protein; similar to SPY (SPINDLY), transferase, transferring glycosyl groups [Arabidopsis thaliana] (TAIR:AT3G11540.1); similar to unnamed protein product [Vitis vinifera] (GB:CAO43656.1); contains InterPro domain Tetratricopeptide-like helical; (InterPro:IPR011990); contains InterPro domain Tetratricopeptide TPR-1 (InterPro:IPR001440); contains InterPro …
0.2	8	AT1G64355	similar to hypothetical protein asl4507 [Nostoc sp. PCC 7120] (GB:NP_488547.1); similar to Os05g0571400 [Oryza sativa (japonica cultivar-group)] (GB:NP_001056374.1) protein_coding
0.2	8	AT1G55370	carbohydrate binding / catalytic; similar to carbohydrate binding / catalytic [Arabidopsis thaliana] (TAIR:AT1G64770.1); similar to unnamed protein product [Vitis vinifera] (GB:CAO23489.1); contains InterPro domain Glycoside hydrolase-type carbohydrate-binding; (InterPro:IPR011013) protein_coding
0.2	8	AT5G03880	similar to unknown protein [Arabidopsis thaliana] (TAIR:AT4G10000.2); similar to Os08g0558200 [Oryza sativa (japonica cultivar-group)] (GB:NP_001062492.1); similar to unnamed protein product [Ostreococcus tauri] (GB:CAL56846.1); contains InterPro domain Thioredoxin-like fold; (InterPro:IPR012336); contains InterPro domain Thioredoxin fold; (InterPro:IPR012335) protein_coding
0.2	8	AT5G51010	rubredoxin family protein; similar to ENH1 (ENHANCER OF SOS3-1), metal ion binding [Arabidopsis thaliana] (TAIR:AT5G17170.1); similar to unknown [Populus trichocarpa x Populus deltoides] (GB:ABK96384.1); contains InterPro domain Rubredoxin-type Fe(Cys)4 protein; (InterPro:IPR004039) protein_coding
0.2	8	AT1G16720	Encodes HCF173, a protein with weak similarities to the superfamily of the short-chain dehydrogenases/reductases. HCF173 is involved in the initiation of translation of the psbA mRNA. Mutants shows a high chlorophyll fluorescence phenotype (hcf) and are severely affected in the accumulation of PSII subunits. The protein HCF173 is localized in the chloroplast, where it is mainly associated with th…
0.2	8	AT1G04350	encodes a protein whose sequence is similar to 2-oxoglutarate-dependent dioxygenase protein_coding
0.2	8	AT1G68830	STN7 protein kinase; required for state transitions, phosphorylation of the major antenna complex (LHCII) between PSII and PSI, and light adaptation protein_coding
0.2	8	AT1G50250	encodes an FTSH protease that is localized to the chloroplast. Involved in the D1 repair cycle of Photosystem II. FtsH1 and FtsH5 are interchangeable in thylakoid membranes. protein_coding
0.2	8	AT1G12250	thylakoid lumenal protein-related; similar to thylakoid lumenal 15 kDa protein, chloroplast [Arabidopsis thaliana] (TAIR:AT2G44920.2); similar to unnamed protein product [Vitis vinifera] (GB:CAO70323.1); contains InterPro domain Pentapeptide repeat (InterPro:IPR001646) protein_coding
0.2	8	AT5G64460	similar to unknown protein [Arabidopsis thaliana] (TAIR:AT1G58280.1); similar to phosphoglycerate mutase-like protein [Glycine max] (GB:AAG38144.1); contains InterPro domain Phosphoglycerate mutase; (InterPro:IPR013078) protein_coding
0.2	8	AT5G53580	aldo/keto reductase family protein; similar to aldo/keto reductase family protein [Arabidopsis thaliana] (TAIR:AT1G06690.1); similar to unnamed protein product [Vitis vinifera] (GB:CAO48596.1); similar to Os10g0517400 [Oryza sativa (japonica cultivar-group)] (GB:NP_001065068.1); contains InterPro domain Aldo/keto reductase; (InterPro:IPR001395) protein_coding
0.2	8	AT3G02690	integral membrane family protein; similar to unknown protein [Oryza sativa (japonica cultivar-group)] (GB:AAM92827.1); similar to hypothetical protein OsI_033005 [Oryza sativa (indica cultivar-group)] (GB:EAY79046.1); contains InterPro domain Protein of unknown function DUF6, transmembrane; (InterPro:IPR000620) protein_coding
0.2	8	AT5G53490	thylakoid lumenal 17.4 kDa protein, chloroplast, identical to SP:P81760 Thylakoid lumenal 17.4 kDa protein, chloroplast precursor (P17.4) {Arabidopsis thaliana}. Putative pentapeptide protein. protein_coding
0.2	8	AT4G38160	PDE191 (PIGMENT DEFECTIVE 191); similar to EMB2219 (EMBRYO DEFECTIVE 2219) [Arabidopsis thaliana] (TAIR:AT2G21710.1); similar to mitochondrial transcription termination factor family protein / mTERF family protein [Arabidopsis thaliana] (TAIR:AT4G02990.1); similar to unnamed protein product [Vitis vinifera] (GB:CAO47559.1); contains InterPro domain Mitochodrial transcription termination factor-re…
0.2	8	AT5G64380	fructose-1,6-bisphosphatase family protein; similar to fructose-1,6-bisphosphatase, putative / D-fructose-1,6-bisphosphate 1-phosphohydrolase, putative / FBPase, putative [Arabidopsis thaliana] (TAIR:AT3G54050.1); similar to chloroplast fructose-1,6-bisphosphatase II [Fragaria x ananassa] (GB:ABW38331.1); contains InterPro domain Inositol phosphatase/fructose-1,6-bisphosphatase; (InterPro:IPR0001…
0.2	8	AT1G23400	ATCAF2/CAF2 (ARABIDOPSIS THALIANA HOMOLOG OF MAIZE CAF2); Identical to CRS2-associated factor 2, chloroplast precursor [Arabidopsis Thaliana] (GB:Q9LDA9); similar to unknown protein [Arabidopsis thaliana] (TAIR:AT2G20020.1); similar to unnamed protein product [Vitis vinifera] (GB:CAO66095.1); contains InterPro domain CRS1/YhbY (InterPro:IPR001890) protein_coding
0.2	8	AT1G22850	similar to unknown protein [Arabidopsis thaliana] (TAIR:AT5G19070.1); similar to unnamed protein product [Ostreococcus tauri] (GB:CAL54429.1); similar to Os01g0884900 [Oryza sativa (japonica cultivar-group)] (GB:NP_001045020.1); contains domain UNCHARACTERIZED (PTHR12677) protein_coding
0.2	8	AT4G28080	binding; similar to binding [Arabidopsis thaliana] (TAIR:AT1G15290.1); similar to tetratricopeptide repeat (TPR)-containing protein [Arabidopsis thaliana] (TAIR:AT1G01320.1); similar to hypothetical protein OsJ_005940 [Oryza sativa (japonica cultivar-group)] (GB:EAZ22457.1); similar to unnamed protein product [Vitis vinifera] (GB:CAO66609.1); similar to hypothetical protein OsI_006478 [Oryza sati…
0.2	8	AT5G58330	malate dehydrogenase (NADP), chloroplast, putative; similar to malate dehydrogenase, cytosolic, putative [Arabidopsis thaliana] (TAIR:AT5G56720.1); similar to hypothetical protein [Vitis vinifera] (GB:CAN70407.1); similar to Malate dehydrogenase [NADP], chloroplast precursor (NADP-MDH) (GB:P21528); similar to Malate dehydrogenase [NADP], chloroplast precursor (NADP-MDH) (GB:O48902); contains Inte…
0.2	8	AT3G49470	NACA2 (NASCENT POLYPEPTIDE-ASSOCIATED COMPLEX SUBUNIT ALPHA-LIKE PROTEIN 2); Identical to Nascent polypeptide-associated complex subunit alpha-like protein 2 [Arabidopsis Thaliana] (GB:Q94JX9;GB:Q9S7G0); similar to nascent polypeptide associated complex alpha chain protein, putative / alpha-NAC, putative [Arabidopsis thaliana] (TAIR:AT4G10480.1); similar to nascent polypeptide associated complex …
0.2	8	AT3G51420	strictosidine synthase family protein; similar to YLS2 (yellow-leaf-specific gene 2), strictosidine synthase [Arabidopsis thaliana] (TAIR:AT3G51430.1); similar to unnamed protein product [Vitis vinifera] (GB:CAO42645.1); contains InterPro domain Strictosidine synthase; (InterPro:IPR004141); contains InterPro domain Six-bladed beta-propeller, TolB-like (InterPro:IPR011042) protein_coding
0.2	8	AT3G56010	similar to conserved hypothetical protein [Medicago truncatula] (GB:ABE94028.1) protein_coding
0.2	8	AT2G32500	similar to unknown protein [Arabidopsis thaliana] (TAIR:AT2G31670.1); similar to Os03g0110900 [Oryza sativa (japonica cultivar-group)] (GB:NP_001048719.1); contains InterPro domain Stress responsive alpha-beta barrel; (InterPro:IPR013097) protein_coding
0.2	8	AT4G32590	ferredoxin-related; similar to ferredoxin-related [Arabidopsis thaliana] (TAIR:AT3G16250.1); similar to hypothetical protein OsJ_018701 [Oryza sativa (japonica cultivar-group)] (GB:EAZ35218.1); contains InterPro domain Beta-grasp fold, ferredoxin-type (InterPro:IPR012675); contains InterPro domain Ferredoxin; (InterPro:IPR001041) protein_coding
0.2	8	AT5G13770	pentatricopeptide (PPR) repeat-containing protein; similar to pentatricopeptide (PPR) repeat-containing protein [Arabidopsis thaliana] (TAIR:AT5G42310.1); similar to unnamed protein product [Vitis vinifera] (GB:CAO46735.1); contains InterPro domain Pentatricopeptide repeat (InterPro:IPR002885) protein_coding
0.2	8	AT5G17670	hydrolase, acting on ester bonds; similar to unnamed protein product [Vitis vinifera] (GB:CAO17877.1); contains InterPro domain PGAP1-like; (InterPro:IPR012908) protein_coding
0.2	8	AT2G34860	EDA3 (embryo sac development arrest 3); heat shock protein binding / unfolded protein binding; similar to unnamed protein product [Vitis vinifera] (GB:CAO22019.1); contains InterPro domain Heat shock protein DnaJ, cysteine-rich region; (InterPro:IPR001305) protein_coding
0.2	8	AT3G52380	chloroplast RNA-binding protein protein_coding
0.2	8	AT4G02530	chloroplast thylakoid lumen protein; Identical to Thylakoid lumenal 16.5 kDa protein, chloroplast precursor [Arabidopsis Thaliana] (GB:O22773;GB:Q8L985;GB:Q94BU6;GB:Q9M110); similar to unnamed protein product [Vitis vinifera] (GB:CAO65696.1) protein_coding
0.2	8	AT3G25805	similar to Os04g0462300 [Oryza sativa (japonica cultivar-group)] (GB:NP_001053001.1); similar to B1358B12.10 [Oryza sativa (japonica cultivar-group)] (GB:CAE76001.1) protein_coding
0.2	8	AT2G26340	similar to expressed protein [Oryza sativa (japonica cultivar-group)] (GB:ABF94264.1) protein_coding
0.2	8	AT5G18660	Encodes a protein with 3,8-divinyl protochlorophyllide a 8-vinyl reductase activity. Mutants accumulate divinyl chlorophyll rather than monovinyl chlorophyll. protein_coding
0.2	8	AT2G38140	plastid-specific ribosomal protein 4 (PSRP4) mRNA, complete protein_coding
0.2	8	AT3G63190	RRF (RIBOSOME RECYCLING FACTOR, CHLOROPLAST PRECURSOR); Identical to Ribosome recycling factor, chloroplast precursor (RRF) [Arabidopsis Thaliana] (GB:Q9M1X0;GB:Q93V42); similar to ribosome recycling factor family protein / ribosome releasing factor family protein [Arabidopsis thaliana] (TAIR:AT3G01800.1); similar to unknown [Populus trichocarpa x Populus deltoides] (GB:ABK96574.1); contains Inte…
0.2	8	AT5G08280	Encodes a protein with porphobilinogen deaminase activity. This protein is targeted to the chloroplast. protein_coding
0.2	8	AT5G05740	S2P-like putative metalloprotease, also contain transmembrane helices near their C-termini and many of them, five of seven, contain a conserved zinc-binding motif HEXXH. Homolog of EGY1. Each of the EGY1 and EGY-like proteins share two additional highly conserved motifs, the previously reported NPDG motif (aa 442–454 in EGY1, Rudner et al., 1999) and a newly defined GNLR motif (aa 171–179 in EGY1…
0.2	8	AT5G35790	Encodes a plastidic glucose-6-phosphate dehydrogenase that is sensitive to reduction by DTT and whose mRNA is more prevalent in developing organs but absent in the root. protein_coding
0.2	8	AT5G03940	mutant has Yellow first leaves; Chloroplast Signal Recognition Particle Subunit protein_coding
0.2	8	AT2G27680	aldo/keto reductase family protein; similar to aldo/keto reductase family protein [Arabidopsis thaliana] (TAIR:AT1G06690.1); similar to hypothetical protein [Vitis vinifera] (GB:CAN82646.1); contains InterPro domain Aldo/keto reductase; (InterPro:IPR001395) protein_coding
0.2	8	AT3G15520	peptidyl-prolyl cis-trans isomerase TLP38, chloroplast / thylakoid lumen PPIase of 38 kDa / cyclophilin / rotamase; Identical to Peptidyl-prolyl cis-trans isomerase CYP37, chloroplast precursor (CYP37) [Arabidopsis Thaliana] (GB:P82869;GB:Q1JPN6;GB:Q9LDZ3); similar to CYP38 (CYCLOPHILIN 38), peptidyl-prolyl cis-trans isomerase [Arabidopsis thaliana] (TAIR:AT3G01480.1); similar to Os07g0565600 [Or…
0.2	8	AT5G14260	SET domain-containing protein; similar to SET domain-containing protein [Arabidopsis thaliana] (TAIR:AT3G07670.1); similar to hypothetical protein OsI_036654 [Oryza sativa (indica cultivar-group)] (GB:EAY82695.1); similar to unnamed protein product [Vitis vinifera] (GB:CAO14603.1); similar to unknown [Picea sitchensis] (GB:ABK24248.1); contains InterPro domain Rubisco LSMT substrate-binding (Inte…
0.2	8	AT2G40490	HEME2; uroporphyrinogen decarboxylase; Identical to Uroporphyrinogen decarboxylase, chloroplast precursor [Arabidopsis Thaliana] (GB:O22886); similar to HEME1, uroporphyrinogen decarboxylase [Arabidopsis thaliana] (TAIR:AT3G14930.2); similar to HEME1, uroporphyrinogen decarboxylase [Arabidopsis thaliana] (TAIR:AT3G14930.1); similar to Uroporphyrinogen decarboxylase, chloroplast precursor (URO-D) …
0.2	8	AT5G58250	similar to expressed protein [Oryza sativa (japonica cultivar-group)] (GB:ABF95764.1) protein_coding
0.2	8	AT1G60600	Encodes a protein similar to 1,4-dihydroxy-2-naphthoic acid phytyltransferase involved in phylloquinone and plastoquinone biosynthesis. Mutants are pale green and heterotrophic with defects in photosynthetic electron transport. protein_coding
0.2	8	AT5G52960	similar to hypothetical protein asr2994 [Nostoc sp. PCC 7120] (GB:NP_487034.1); similar to Os05g0569200 [Oryza sativa (japonica cultivar-group)] (GB:NP_001056361.1) protein_coding
0.2	8	AT5G47190	ribosomal protein L19 family protein; Identical to 50S ribosomal protein L19-2, chloroplast precursor [Arabidopsis Thaliana] (GB:Q8RXX5;GB:Q8LBV7;GB:Q9LVU0); similar to ribosomal protein L19 family protein [Arabidopsis thaliana] (TAIR:AT4G17560.1); similar to plastid ribosomal protein L19, putative [Brassica oleracea] (GB:ABD64915.1); contains InterPro domain Ribosomal protein L19; (InterPro:IPR0…
0.2	8	AT5G55220	trigger factor type chaperone family protein; similar to unnamed protein product [Vitis vinifera] (GB:CAO38897.1); contains InterPro domain Peptidyl-prolyl cis-trans isomerase, FKBP-type; (InterPro:IPR001179); contains InterPro domain Trigger factor, C-terminal, bacterial; (InterPro:IPR008880); contains InterPro domain Trigger factor, ribosome-binding, bacterial; (InterPro:IPR008881) protein_codi…
0.2	8	AT5G11450	oxygen-evolving complex-related; Identical to PsbP-related thylakoid lumenal protein 4, chloroplast precursor [Arabidopsis Thaliana] (GB:P82715;GB:Q8VY65); similar to unnamed protein product [Vitis vinifera] (GB:CAO44122.1); contains InterPro domain Mog1/PsbP/DUF1795, alpha/beta/alpha sandwich (InterPro:IPR016124); contains InterPro domain Mog1/PsbP, alpha/beta/alpha sandwich (InterPro:IPR016123)…
0.2	8	AT1G12800	S1 RNA-binding domain-containing protein; similar to S1 RNA-binding domain-containing protein [Arabidopsis thaliana] (TAIR:AT3G23700.1); similar to hypothetical protein [Vitis vinifera] (GB:CAN68047.1); similar to unnamed protein product [Vitis vinifera] (GB:CAO63706.1); contains InterPro domain S1, RNA binding; (InterPro:IPR003029); contains InterPro domain Nucleic acid-binding, OB-fold (InterPr…
0.2	8	AT5G57345	similar to unknown protein [Arabidopsis thaliana] (TAIR:AT1G54520.1); similar to conserved hypothetical protein [Medicago truncatula] (GB:ABE83998.1); contains domain N-terminal nucleophile aminohydrolases (Ntn hydrolases) (SSF56235) protein_coding
0.2	8	AT5G67030	Encodes a single copy zeaxanthin epoxidase gene that functions in first step of the biosynthesis of the abiotic stress hormone abscisic acid (ABA). Mutants in this gene are unable to express female sterility in response to beta-aminobutyric acid, as wild type plants do. protein_coding
0.2	8	AT5G57040	lactoylglutathione lyase family protein / glyoxalase I family protein; similar to lactoylglutathione lyase family protein / glyoxalase I family protein [Arabidopsis thaliana] (TAIR:AT1G80160.1); similar to hypothetical protein [Vitis vinifera] (GB:CAN63060.1); similar to unnamed protein product [Vitis vinifera] (GB:CAO65315.1); contains InterPro domain Glyoxalase/bleomycin resistance protein/diox…
0.2	8	AT3G01060	similar to unknown [Brassica rapa] (GB:ABC41272.1) protein_coding
0.2	8	AT5G44190	Encodes a protein containing a GARP DNA-binding domain which interacts with the Pro-rich regions of GBF1. Transactivates transcription in yeast, similar to the yeast Golden2 transcription factor that is required for photosynthetic differentiation. protein_coding
0.2	8	AT5G35970	DNA-binding protein, putative; similar to DNA-binding protein, putative [Arabidopsis thaliana] (TAIR:AT2G03270.1); similar to unnamed protein product [Vitis vinifera] (GB:CAO62050.1); similar to hypothetical protein OsI_029429 [Oryza sativa (indica cultivar-group)] (GB:EAZ08197.1); similar to hypothetical protein OsJ_027309 [Oryza sativa (japonica cultivar-group)] (GB:EAZ43826.1); contains InterP…
0.2	8	AT2G40400	similar to unknown protein [Arabidopsis thaliana] (TAIR:AT3G56140.1); similar to Trimeric LpxA-like [Medicago truncatula] (GB:ABE84885.1); similar to unknown protein [Oryza sativa (japonica cultivar-group)] (GB:AAU44243.1); similar to Os01g0826900 [Oryza sativa (japonica cultivar-group)] (GB:NP_001044677.1); contains InterPro domain Protein of unknown function DUF399; (InterPro:IPR007314) protein…
0.2	8	AT3G19480	D-3-phosphoglycerate dehydrogenase, putative / 3-PGDH, putative; similar to PGDH (3-PHOSPHOGLYCERATE DEHYDROGENASE), phosphoglycerate dehydrogenase [Arabidopsis thaliana] (TAIR:AT1G17745.1); similar to EDA9 (embryo sac development arrest 9), NAD binding / amino acid binding / binding / catalytic/ cofactor binding / oxidoreductase, acting on the CH-OH group of donors, NAD or NADP as acceptor / pho…
0.2	8	AT2G29650	Encodes an inorganic phosphate transporter that is localized to the thylakoid membrane. protein_coding
0.2	8	AT2G03750	sulfotransferase family protein; similar to sulfotransferase family protein [Arabidopsis thaliana] (TAIR:AT5G43690.1); similar to unnamed protein product [Vitis vinifera] (GB:CAO22182.1); contains InterPro domain Sulphotransferase; (InterPro:IPR000863) protein_coding
0.2	8	AT5G47840	AMK2 (ADENOSINE MONOPHOSPHATE KINASE); adenylate kinase; Identical to Probable adenylate kinase 2, chloroplast precursor [Arabidopsis Thaliana] (GB:Q9FIJ7); similar to adenylate kinase family protein [Arabidopsis thaliana] (TAIR:AT5G35170.1); similar to adenylate kinase family protein [Arabidopsis thaliana] (TAIR:AT5G35170.2); similar to Os08g0109300 [Oryza sativa (japonica cultivar-group)] (GB:N…
0.2	8	AT2G35260	similar to unknown protein [Arabidopsis thaliana] (TAIR:AT4G17840.1); similar to hypothetical protein 40.t00061 [Brassica oleracea] (GB:ABD65174.1) protein_coding
0.2	8	AT2G05620	Involved in electron flow in Photosystem I. Essential for photoprotection. protein_coding
0.2	8	AT2G46910	plastid-lipid associated protein PAP / fibrillin family protein; Identical to Probable plastid-lipid-associated protein 10, chloroplast precursor (PAP10) [Arabidopsis Thaliana] (GB:Q8W4F1;GB:Q8LDY4); similar to unnamed protein product [Vitis vinifera] (GB:CAO24359.1); contains InterPro domain PAP fibrillin; (InterPro:IPR006843) protein_coding
0.2	8	AT5G17230	Encodes phytoene synthase. protein_coding
0.2	8	AT1G10360	Encodes glutathione transferase belonging to the tau class of GSTs. Naming convention according to Wagner et al. (2002). protein_coding
0.2	8	AT3G08010	Encodes a chloroplast-localized protein ATAB2. ATAB2 is involved in the biogenesis of Photosystem I and II. ATAB2 has A/U-rich RNA-binding activity and presumably functions as an activator of translation with targets at PS I and PS II. protein_coding
0.2	8	AT1G32550	ferredoxin family protein; similar to ATFD1 (FERREDOXIN 1), 2 iron, 2 sulfur cluster binding / electron carrier/ iron-sulfur cluster binding [Arabidopsis thaliana] (TAIR:AT1G10960.1); similar to Os03g0685000 [Oryza sativa (japonica cultivar-group)] (GB:NP_001050923.1); similar to unknown [Picea sitchensis] (GB:ABK22496.1); contains InterPro domain Ferredoxin [2Fe-2S], plant; (InterPro:IPR010241);…
0.2	8	AT3G12930	similar to Os09g0493600 [Oryza sativa (japonica cultivar-group)] (GB:NP_001063546.1); similar to Protein Iojap (GB:Q41822); contains InterPro domain Iojap-related protein; (InterPro:IPR004394) protein_coding
0.2	8	AT2G23670	YCF37 (Arabidopsis homolog of Synechocystis YCF37); similar to hypothetical protein [Vitis vinifera] (GB:CAN61831.1) protein_coding
0.2	8	AT1G17650	phosphogluconate dehydrogenase (decarboxylating); similar to ATGHBDH/GHBDH, 3-hydroxybutyrate dehydrogenase/ phosphogluconate dehydrogenase (decarboxylating) [Arabidopsis thaliana] (TAIR:AT3G25530.1); similar to unnamed protein product [Vitis vinifera] (GB:CAO45714.1); contains InterPro domain 3-hydroxyacid dehydrogenase/reductase (InterPro:IPR015815); contains InterPro domain NAD(P)-binding; (In…
0.2	8	AT2G21170	Encodes a nuclear triosephosphate isomerase. protein_coding
0.2	8	AT2G37660	binding / catalytic/ coenzyme binding; Identical to Uncharacterized protein At2g37660, chloroplast precursor [Arabidopsis Thaliana] (GB:O80934;GB:Q94B61); similar to binding / catalytic/ coenzyme binding [Arabidopsis thaliana] (TAIR:AT5G02240.1); similar to Os05g0110300 [Oryza sativa (japonica cultivar-group)] (GB:NP_001054439.1); similar to hypothetical protein OsI_017494 [Oryza sativa (indica c…
0.2	8	AT2G29180	similar to 80C09_19 [Brassica rapa subsp. pekinensis] (GB:AAZ41830.1) protein_coding
0.2	8	AT4G29590	methyltransferase; similar to methyltransferase [Arabidopsis thaliana] (TAIR:AT3G01660.1); similar to unnamed protein product [Vitis vinifera] (GB:CAO65372.1); contains InterPro domain Methyltransferase type 11; (InterPro:IPR013216) protein_coding
0.2	8	AT3G13860	chaperonin, putative; Identical to Chaperonin CPN60-like 2, mitochondrial precursor [Arabidopsis Thaliana] (GB:Q93ZM7;GB:Q9LRW0); similar to HSP60 (Heat shock protein 60), ATP binding / protein binding / unfolded protein binding [Arabidopsis thaliana] (TAIR:AT3G23990.1); similar to chaperonin, putative [Arabidopsis thaliana] (TAIR:AT2G33210.1); similar to GroEL-like chaperone, ATPase [Medicago tr…
0.2	8	AT3G11250	60S acidic ribosomal protein P0 (RPP0C); Identical to 60S acidic ribosomal protein P0-3 (RPP0C) [Arabidopsis Thaliana] (GB:P57691;GB:Q8LAM3); similar to 60S acidic ribosomal protein P0 (RPP0B) [Arabidopsis thaliana] (TAIR:AT3G09200.1); similar to unnamed protein product [Vitis vinifera] (GB:CAO41330.1); contains InterPro domain Ribosomal protein L10; (InterPro:IPR001790); contains InterPro domain…
0.2	8	AT4G18040	eIF4E protein. The cum1 mutation affects the local spreading of CMV within the inoculated leaf, delaying accumulation of cucumber mosaic virus coat protein. protein_coding
0.2	8	AT2G35605	SWIB complex BAF60b domain-containing protein; similar to SWIB complex BAF60b domain-containing protein [Arabidopsis thaliana] (TAIR:AT1G31760.1); similar to unnamed protein product [Vitis vinifera] (GB:CAO63736.1); contains InterPro domain SWIB/MDM2; (InterPro:IPR003121) protein_coding
0.2	9	ATCG00040	a maturase located in the trnK intron in the chloroplast genome. protein_coding
0.2	9	ATCG00670	Encodes the only ClpP (caseinolytic protease) encoded within the plastid genome. Contains a highly conserved catalytic triad of Ser-type proteases (Ser-His-Asp). Part of the 350 kDa chloroplast Clp complex. The name reflects nomenclature described in Adam et. al (2001).
0.2	9	AT3G53420	a member of the plasma membrane intrinsic protein subfamily PIP2. localizes to the plasma membrane and exhibits water transport activity in Xenopus oocyte. expressed specifically in the vascular bundles and protein level increases slightly during leaf dev protein_coding
0.2	9	AT3G61430	a member of the plasma membrane intrinsic protein subfamily PIP1. localizes to the plasma membrane and exhibits water transport activity in Xenopus oocyte. expressed ubiquitously and protein level decreases slightly during leaf development. protein_coding
0.2	9	AT1G71720	S1 RNA-binding domain-containing protein; similar to RPS1 (ribosomal protein S1), RNA binding [Arabidopsis thaliana] (TAIR:AT5G30510.1); similar to unnamed protein product [Vitis vinifera] (GB:CAO67521.1); contains InterPro domain S1, RNA binding; (InterPro:IPR003029); contains InterPro domain Nucleic acid-binding, OB-fold (InterPro:IPR012340); contains InterPro domain Nucleic acid-binding, OB-fo…
0.2	9	AT3G21200	similar to hypothetical protein MtrDRAFT_AC151668g4v1 [Medicago truncatula] (GB:ABE87200.1); contains InterPro domain FMN-binding split barrel; (InterPro:IPR009002) protein_coding
0.2	9	AT3G51140	heat shock protein binding; similar to CDF1 (CELL GROWTH DEFECT FACTOR 1), heat shock protein binding [Arabidopsis thaliana] (TAIR:AT5G23040.1); similar to Os03g0255200 [Oryza sativa (japonica cultivar-group)] (GB:NP_001049592.1); similar to unnamed protein product [Vitis vinifera] (GB:CAO22684.1); contains InterPro domain Heat shock protein DnaJ, N-terminal; (InterPro:IPR001623) protein_coding
0.2	9	AT1G69200	kinase; similar to pfkB-type carbohydrate kinase family protein [Arabidopsis thaliana] (TAIR:AT3G54090.1); similar to unnamed protein product [Vitis vinifera] (GB:CAO41846.1); contains InterPro domain Carbohydrate/purine kinase (InterPro:IPR011611) protein_coding
0.2	9	AT4G15110	member of CYP97B protein_coding
0.2	9	AT1G14270	CAAX amino terminal protease family protein; similar to CAAX amino terminal protease family protein [Arabidopsis thaliana] (TAIR:AT5G60750.1); similar to unnamed protein product [Vitis vinifera] (GB:CAO48394.1); contains InterPro domain Abortive infection protein (InterPro:IPR003675) protein_coding
0.2	9	AT2G30695	similar to Os01g0894700 [Oryza sativa (japonica cultivar-group)] (GB:NP_001045071.1); similar to P0696G06.13 [Oryza sativa (japonica cultivar-group)] (GB:BAC06256.1); similar to Os09g0515400 [Oryza sativa (japonica cultivar-group)] (GB:NP_001063667.1) protein_coding
0.2	9	AT1G01080	33 kDa ribonucleoprotein, chloroplast, putative / RNA-binding protein cp33, putative; similar to CP33 (PIGMENT DEFECTIVE 322), RNA binding [Arabidopsis thaliana] (TAIR:AT3G52380.1); similar to 31 kDa ribonucleoprotein, chloroplast, putative / RNA-binding protein RNP-T, putative / RNA-binding protein 1/2/3, putative / RNA-binding protein cp31, putative [Arabidopsis thaliana] (TAIR:AT5G50250.1); si…
0.2	9	AT5G50250	31 kDa ribonucleoprotein, chloroplast, putative / RNA-binding protein RNP-T, putative / RNA-binding protein 1/2/3, putative / RNA-binding protein cp31, putative; similar to RBP31 (31-KDA RNA BINDING PROTEIN), RNA binding / poly(U) binding [Arabidopsis thaliana] (TAIR:AT4G24770.1); similar to RNA-binding protein (GB:AAA33039.1); contains InterPro domain RNA recognition motif, RNP-1; (InterPro:IPR0…
0.2	9	AT3G18680	aspartate/glutamate/uridylate kinase family protein; similar to aspartate/glutamate/uridylate kinase family protein [Arabidopsis thaliana] (TAIR:AT3G10030.1); similar to unnamed protein product [Vitis vinifera] (GB:CAO46453.1); contains InterPro domain Aspartate/glutamate/uridylate kinase; (InterPro:IPR001048); contains InterPro domain Uridylate kinase, bacteria (InterPro:IPR015963) protein_coding
0.2	9	AT2G39670	radical SAM domain-containing protein; similar to radical SAM domain-containing protein [Arabidopsis thaliana] (TAIR:AT3G19630.1); similar to unnamed protein product [Vitis vinifera] (GB:CAO69217.1); contains InterPro domain Radical SAM; (InterPro:IPR007197); contains InterPro domain Elongator protein 3/MiaB/NifB (InterPro:IPR006638); contains InterPro domain Conserved hypothetical protein CHP000…
0.2	9	AT5G64580	AAA-type ATPase family protein; similar to VAR1 (VARIEGATED 1), ATP-dependent peptidase/ ATPase/ metallopeptidase [Arabidopsis thaliana] (TAIR:AT5G42270.1); similar to predicted protein [Physcomitrella patens subsp. patens] (GB:EDQ63075.1); similar to unnamed protein product [Vitis vinifera] (GB:CAO46426.1); contains InterPro domain AAA ATPase, conserved site; (InterPro:IPR003960); contains Inter…
0.2	9	AT4G02990	mitochondrial transcription termination factor family protein / mTERF family protein; similar to mitochondrial transcription termination factor-related / mTERF-related [Arabidopsis thaliana] (TAIR:AT2G44020.1); similar to unnamed protein product [Vitis vinifera] (GB:CAO22461.1); contains InterPro domain Mitochodrial transcription termination factor-related (InterPro:IPR003690) protein_coding
0.2	9	AT4G12830	hydrolase, alpha/beta fold family protein; similar to hydrolase, alpha/beta fold family protein [Arabidopsis thaliana] (TAIR:AT1G52510.2); similar to hydrolase, alpha/beta fold family protein [Arabidopsis thaliana] (TAIR:AT1G52510.1); similar to unnamed protein product [Vitis vinifera] (GB:CAO23326.1); contains InterPro domain Alpha/beta hydrolase; (InterPro:IPR003089); contains InterPro domain A…
0.2	9	AT5G04810	pentatricopeptide (PPR) repeat-containing protein; similar to UDP-glucoronosyl/UDP-glucosyl transferase family protein [Arabidopsis thaliana] (TAIR:AT1G05670.1); similar to unnamed protein product [Vitis vinifera] (GB:CAO62398.1); similar to H0913C04.4 [Oryza sativa (indica cultivar-group)] (GB:CAJ86163.1); similar to pentatricopeptide repeat protein [Zea mays] (GB:NP_001105869.1); contains Inter…
0.2	9	AT4G30580	Encodes a plastidic lysophosphatidic acid acyltransferase (LPAAT). Is critical for chloroplasts phosphatidic acid biosynthesis. The null allele is embryo lethal. protein_coding
0.2	9	AT4G26555	immunophilin / FKBP-type peptidyl-prolyl cis-trans isomerase family protein; similar to immunophilin / FKBP-type peptidyl-prolyl cis-trans isomerase family protein [Arabidopsis thaliana] (TAIR:AT4G19830.1); similar to unnamed protein product [Vitis vinifera] (GB:CAO45186.1); contains InterPro domain Peptidyl-prolyl cis-trans isomerase, FKBP-type; (InterPro:IPR001179) protein_coding
0.2	9	AT1G05385	photosystem II 11 kDa protein-related; similar to unnamed protein product [Vitis vinifera] (GB:CAO71168.1) protein_coding
0.2	9	AT1G54350	ABC transporter family protein; similar to PXA1 (PEROXISOMAL ABC TRANSPORTER 1) [Arabidopsis thaliana] (TAIR:AT4G39850.1); similar to hypothetical protein OsJ_000878 [Oryza sativa (japonica cultivar-group)] (GB:EAZ11053.1); similar to unnamed protein product [Vitis vinifera] (GB:CAO64979.1); similar to hypothetical protein OsI_000889 [Oryza sativa (indica cultivar-group)] (GB:EAY73042.1); contain…
0.2	9	AT1G67840	ATP-binding region, ATPase-like domain-containing protein; similar to hypothetical protein [Vitis vinifera] (GB:CAN81865.1); contains InterPro domain ATP-binding region, ATPase-like; (InterPro:IPR003594); contains InterPro domain Translation initiation factor SUI1; (InterPro:IPR001950) protein_coding
0.2	9	AT1G55960	similar to unknown protein [Arabidopsis thaliana] (TAIR:AT3G13062.1); similar to Lipid-binding START [Medicago truncatula] (GB:ABE91086.1); contains InterPro domain Lipid-binding START; (InterPro:IPR002913) protein_coding
0.2	9	AT3G12320	similar to unknown protein [Arabidopsis thaliana] (TAIR:AT5G06980.1); similar to ACI112 [Lycopersicon esculentum] (GB:AAY97870.1) protein_coding
0.2	9	AT4G19170	chloroplast-targeted member of a family of enzymes similar to nine-cis-epoxycarotenoid dioxygenase protein_coding
0.2	9	AT3G16520	UDP-glucoronosyl/UDP-glucosyl transferase family protein; similar to UDP-glucoronosyl/UDP-glucosyl transferase family protein [Arabidopsis thaliana] (TAIR:AT1G01420.1); similar to unnamed protein product [Vitis vinifera] (GB:CAO49526.1); contains InterPro domain UDP-glucuronosyl/UDP-glucosyltransferase; (InterPro:IPR002213) protein_coding
0.2	9	AT2G42750	DNAJ heat shock N-terminal domain-containing protein; similar to DNAJ heat shock N-terminal domain-containing protein [Arabidopsis thaliana] (TAIR:AT5G23240.1); similar to unnamed protein product [Vitis vinifera] (GB:CAO69912.1); contains InterPro domain Heat shock protein DnaJ; (InterPro:IPR003095); contains InterPro domain 3Fe-4S ferredoxin; (InterPro:IPR001080); contains InterPro domain Heat s…
0.2	9	AT4G15545	similar to unknown protein [Arabidopsis thaliana] (TAIR:AT1G16520.1); similar to unknown protein [Oryza sativa (japonica cultivar-group)] (GB:AAT85086.1); contains InterPro domain DNA topoisomerases I, dispensable insert, eukaryotic-type; (InterPro:IPR009054) protein_coding
0.2	9	AT3G48200	similar to Os05g0594500 [Oryza sativa (japonica cultivar-group)] (GB:NP_001056507.1); similar to IMP dehydrogenase/GMP reductase [Medicago truncatula] (GB:ABE93579.1); contains domain gb def: Hypothetical protein At3g48200 (PTHR12326:SF1); contains domain UNCHARACTERIZED (PTHR12326) protein_coding
0.2	9	AT4G33500	protein phosphatase 2C-related / PP2C-related; similar to catalytic [Arabidopsis thaliana] (TAIR:AT4G16580.1); similar to unnamed protein product [Vitis vinifera] (GB:CAO16183.1); contains InterPro domain Protein phosphatase 2C-related; (InterPro:IPR001932); contains InterPro domain Protein phosphatase 2C, N-terminal (InterPro:IPR014045) protein_coding
0.2	9	AT2G25110	SDF2 (STROMAL CELL-DERIVED FACTOR 2-LIKE PROTEIN PRECURSOR); Identical to Stromal cell-derived factor 2-like protein precursor [Arabidopsis Thaliana] (GB:Q93ZE8;GB:O81720;GB:Q9SEZ5); similar to unknown [Populus trichocarpa] (GB:ABK93345.1); contains InterPro domain MIR motif; (InterPro:IPR016093); contains InterPro domain MIR; (InterPro:IPR003608) protein_coding
0.2	9	AT2G31880	Encodes a putative leucine rich repeat transmembrane protein that is expressed in response to Pseudomonas syringae. Expression of SRRLK may be required for silencing via lsiRNAs. protein_coding
0.2	9	AT5G06320	encodes a protein whose sequence is similar to tobacco hairpin-induced gene (HIN1) and Arabidopsis non-race specific disease resistance gene (NDR1). Expression of this gene is induced by cucumber mosaic virus, spermine and Pseudomonas syringae pv. tomato DC3000. The gene product is localized to the plasma membrane. protein_coding
0.2	9	AT5G01540	lectin protein kinase, putative; similar to lectin protein kinase, putative [Arabidopsis thaliana] (TAIR:AT5G01560.1); similar to lectin protein kinase, putative [Arabidopsis thaliana] (TAIR:AT3G08870.1); similar to lectin protein kinase, putative [Arabidopsis thaliana] (TAIR:AT5G01550.1); similar to unnamed protein product [Vitis vinifera] (GB:CAO63849.1); contains InterPro domain Legume lectin,…
0.2	9	AT1G69840	band 7 family protein; similar to band 7 family protein [Arabidopsis thaliana] (TAIR:AT5G62740.1); similar to hypersensitive-induced response protein [Cucumis sativus] (GB:AAQ72788.1); contains InterPro domain Band 7 protein (InterPro:IPR001107) protein_coding
0.2	9	AT4G12720	Encodes a protein with ADP-ribose hydrolase activity. Negatively regulates EDS1-conditioned plant defense and programmed cell death. protein_coding
0.2	9	AT5G04720	ADR1-L2 (ADR1-LIKE 2); ATP binding / nucleoside-triphosphatase/ nucleotide binding / protein binding; Identical to Probable disease resistance protein At5g04720 [Arabidopsis Thaliana] (GB:Q9LZ25); similar to ADR1-L3 (ADR1-LIKE 3), ATP binding / nucleoside-triphosphatase/ nucleotide binding / protein binding [Arabidopsis thaliana] (TAIR:AT5G47280.1); similar to ADR1-L1 (ADR1-LIKE 1), ATP binding /…
0.2	9	AT5G10380	zinc finger (C3HC4-type RING finger) family protein; Identical to RING-H2 finger protein ATL5F (ATL5F) [Arabidopsis Thaliana] (GB:Q9LX93); similar to zinc finger (C3HC4-type RING finger) family protein [Arabidopsis thaliana] (TAIR:AT1G72220.1); similar to hypothetical protein [Vitis vinifera] (GB:CAN61677.1); similar to unnamed protein product [Vitis vinifera] (GB:CAO22352.1); contains InterPro d…
0.2	9	AT5G18470	curculin-like (mannose-binding) lectin family protein; similar to lectin protein kinase family protein [Arabidopsis thaliana] (TAIR:AT1G67520.1); similar to unnamed protein product [Vitis vinifera] (GB:CAO45907.1); contains InterPro domain Curculin-like (mannose-binding) lectin; (InterPro:IPR001480) protein_coding
0.2	9	AT5G24210	lipase class 3 family protein; similar to triacylglycerol lipase [Arabidopsis thaliana] (TAIR:AT5G24200.1); similar to unnamed protein product [Vitis vinifera] (GB:CAO69530.1); contains InterPro domain Lipase, class 3; (InterPro:IPR002921) protein_coding
0.2	9	AT5G52760	heavy-metal-associated domain-containing protein; similar to heavy-metal-associated domain-containing protein [Arabidopsis thaliana] (TAIR:AT5G52750.1); similar to metal ion binding [Brassica rapa] (GB:ABL97978.1); contains InterPro domain Heavy metal transport/detoxification protein; (InterPro:IPR006121) protein_coding
0.2	9	AT4G14365	zinc finger (C3HC4-type RING finger) family protein / ankyrin repeat family protein; similar to zinc finger (C3HC4-type RING finger) family protein / ankyrin repeat family protein [Arabidopsis thaliana] (TAIR:AT3G23280.1); similar to unnamed protein product [Vitis vinifera] (GB:CAO71418.1); contains InterPro domain Zinc finger, RING/FYVE/PHD-type (InterPro:IPR013083); contains InterPro domain Zin…
0.2	9	AT4G34150	C2 domain-containing protein; similar to C2 domain-containing protein [Arabidopsis thaliana] (TAIR:AT1G63220.1); similar to unknown [Populus trichocarpa] (GB:ABK94945.1); contains InterPro domain XYPPX repeat (InterPro:IPR006031); contains InterPro domain C2 calcium-dependent membrane targeting (InterPro:IPR000008); contains InterPro domain C2 calcium/lipid-binding region, CaLB (InterPro:IPR00897…
0.2	9	AT1G50740	similar to unknown protein [Arabidopsis thaliana] (TAIR:AT3G20510.1); similar to hypothetical protein 11 [Plantago major] (GB:CAJ34819.1); similar to Os03g0584300 [Oryza sativa (japonica cultivar-group)] (GB:NP_001050565.1); similar to Os03g0568500 [Oryza sativa (japonica cultivar-group)] (GB:NP_001050510.1); contains InterPro domain Protein of unknown function UPF0136, Transmembrane; (InterPro:I…
0.2	9	AT1G27770	Encodes a chloroplast envelope Ca2+-ATPase with an N-terminal autoinhibitor. protein_coding
0.2	9	AT5G42050	similar to unknown protein [Arabidopsis thaliana] (TAIR:AT3G27090.1); similar to N-rich protein [Glycine max] (GB:CAI44933.1); contains domain KELCH-RELATED PROTEINS (PTHR23230); contains domain no description (SM00767); contains domain gb def: Hypothetical protein At5g42050 (PTHR23230:SF16) protein_coding
0.2	9	AT5G39670	calcium-binding EF hand family protein; similar to calcium-binding EF hand family protein [Arabidopsis thaliana] (TAIR:AT3G29000.1); similar to unnamed protein product [Vitis vinifera] (GB:CAO15001.1); contains InterPro domain EF-Hand type; (InterPro:IPR011992); contains InterPro domain Calcium-binding EF-hand; (InterPro:IPR002048) protein_coding
0.2	9	AT1G15260	similar to unknown protein [Arabidopsis thaliana] (TAIR:AT3G16070.1) protein_coding
0.2	9	AT5G13490	Encodes mitochondrial ADP/ATP carrier protein_coding
0.2	9	AT4G26970	aconitate hydratase, cytoplasmic, putative / citrate hydro-lyase/aconitase, putative; Identical to Aconitate hydratase 3, mitochondrial precursor (ACO3) [Arabidopsis Thaliana] (GB:Q94A28;GB:Q9SZ36); similar to aconitate hydratase, cytoplasmic / citrate hydro-lyase / aconitase (ACO) [Arabidopsis thaliana] (TAIR:AT4G35830.1); similar to aconitate hydratase, cytoplasmic, putative / citrate hydro-lya…
0.2	9	AT3G47295	unknown protein protein_coding
0.2	9	AT2G02710	PAC motif-containing protein; Identical to Protein Twin LOV 1 (TLP1) [Arabidopsis Thaliana] (GB:O64511;GB:Q3EC83;GB:Q8W419;GB:Q93VM4); similar to PHOT2 (NON PHOTOTROPIC HYPOCOTYL 1-LIKE), kinase [Arabidopsis thaliana] (TAIR:AT5G58140.2); similar to PHOT2 (NON PHOTOTROPIC HYPOCOTYL 1-LIKE), kinase [Arabidopsis thaliana] (TAIR:AT5G58140.1); similar to PHOT2 (NON PHOTOTROPIC HYPOCOTYL 1-LIKE), kinas…
0.2	9	AT2G39570	ACT domain-containing protein; similar to ACT domain-containing protein [Arabidopsis thaliana] (TAIR:AT2G36840.1); similar to unnamed protein product [Vitis vinifera] (GB:CAO69235.1); contains InterPro domain Amino acid-binding ACT; (InterPro:IPR002912) protein_coding
0.2	9	AT2G18700	Encodes an enzyme putatively involved in trehalose biosynthesis. The protein has a trehalose synthase (TPS)-like domain that may or may not be active as well as a trehalose phosphatase (TPP)-like domain. protein_coding
0.2	9	AT2G20670	similar to unknown protein [Arabidopsis thaliana] (TAIR:AT4G32480.1); similar to Protein of unknown function DUF506, plant [Medicago truncatula] (GB:ABD32359.1); contains InterPro domain Protein of unknown function DUF506, plant; (InterPro:IPR006502) protein_coding
0.2	9	AT1G27290	similar to conserved hypothetical protein [Medicago truncatula] (GB:ABE92577.1); contains InterPro domain Penicillin-binding protein, transpeptidase fold; (InterPro:IPR012338) protein_coding
0.2	9	AT1G70290	Encodes an enzyme putatively involved in trehalose biosynthesis. Though the protein has both trehalose-6-phosphate synthase (TPS)-like and trehalose-6-phosphate phosphatase (TPP)-like domains, neither activity has been detected in enzymatic assays nor has the protein been able to complement yeast TPS or TPP mutants. protein_coding
0.2	9	AT1G03090	MCCA is the biotinylated subunit of the dimer MCCase, which is involved in leucine degradation. Both subunits are nuclear coded and the active enzyme is located in the mitochondrion. protein_coding
0.2	9	AT1G23870	Encodes an enzyme putatively involved in trehalose biosynthesis. The protein has a trehalose synthase (TPS)-like domain that may or may not be active as well as a trehalose phosphatase (TPP)-like domain. protein_coding
0.2	9	AT1G11260	Encodes a H+/hexose cotransporter. protein_coding
0.2	9	AT1G80440	kelch repeat-containing F-box family protein; Identical to F-box/Kelch-repeat protein At1g80440 [Arabidopsis Thaliana] (GB:Q9M8L2;GB:Q8LBH0); similar to kelch repeat-containing F-box family protein [Arabidopsis thaliana] (TAIR:AT1G15670.1); similar to unnamed protein product [Vitis vinifera] (GB:CAO45951.1); contains InterPro domain Kelch repeat type 1 (InterPro:IPR006652); contains InterPro doma…
0.2	9	AT3G15450	similar to unknown protein [Arabidopsis thaliana] (TAIR:AT4G27450.1); similar to unknown [Glycine max] (GB:AAG00940.1); contains domain ASPARAGINE SYNTHETASE (PTHR11772); contains domain no description (G3D.3.60.20.10); contains domain N-terminal nucleophile aminohydrolases (Ntn hydrolases) (SSF56235) protein_coding
0.2	9	AT4G35770	Senescence-associated gene that is strongly induced by phosphate starvation. Transcripts are differentially regulated at the level of mRNA stability at different times of day. mRNAs are targets of the mRNA degradation pathway mediated by the downstream (DST) instability determinant. protein_coding
0.2	9	AT4G38470	protein kinase family protein; similar to protein kinase family protein [Arabidopsis thaliana] (TAIR:AT4G35780.1); similar to unnamed protein product [Vitis vinifera] (GB:CAO47444.1); similar to Os09g0544300 [Oryza sativa (japonica cultivar-group)] (GB:NP_001063830.1); contains InterPro domain Serine/threonine protein kinase; (InterPro:IPR002290); contains InterPro domain Protein kinase, core; (I…
0.2	9	AT3G61060	ATPP2-A13; Identical to F-box protein PP2-A13 (PP2A13) [Arabidopsis Thaliana] (GB:Q9LEX0;GB:Q3EAG4;GB:Q94CC2); similar to ATPP2-A12 (PHLOEM PROTEIN 2-A12), carbohydrate binding [Arabidopsis thaliana] (TAIR:AT1G12710.1); similar to unnamed protein product [Vitis vinifera] (GB:CAO24385.1); contains InterPro domain Cyclin-like F-box (InterPro:IPR001810) protein_coding
0.2	9	AT5G19120	aspartic-type endopeptidase/ pepsin A; similar to extracellular dermal glycoprotein, putative / EDGP, putative [Arabidopsis thaliana] (TAIR:AT1G03220.1); similar to unnamed protein product [Vitis vinifera] (GB:CAO71101.1); contains InterPro domain Peptidase aspartic, catalytic; (InterPro:IPR009007); contains InterPro domain Peptidase A1; (InterPro:IPR001461) protein_coding
0.2	9	AT5G22920	zinc finger (C3HC4-type RING finger) family protein; similar to zinc finger (C3HC4-type RING finger) family protein [Arabidopsis thaliana] (TAIR:AT5G25560.1); similar to unnamed protein product [Vitis vinifera] (GB:CAO16747.1); contains InterPro domain Zinc finger, CHY-type; (InterPro:IPR008913); contains InterPro domain Zinc finger, RING-type; (InterPro:IPR001841) protein_coding
0.2	9	AT5G49360	encodes a beta-xylosidase located in the extracellular matrix. Gene is expressed specifically in tissues undergoing secondary wall thickening. This is a member of glycosyl hydrolase family 3 and has six other closely related members. protein_coding
0.2	9	AT5G56100	glycine-rich protein / oleosin; contains InterPro domain Oleosin; (InterPro:IPR000136) protein_coding
0.2	9	AT5G49450	ATBZIP1 (ARABIDOPSIS THALIANA BASIC LEUCINE-ZIPPER 1); DNA binding / protein heterodimerization/ transcription factor; similar to GBF6 (ARABIDOPSIS THALIANA BASIC LEUCINE-ZIPPER 11), DNA binding / protein heterodimerization/ transcription factor [Arabidopsis thaliana] (TAIR:AT4G34590.1); similar to bZIP transcription factor bZIP41 [Glycine max] (GB:ABI34673.1); contains InterPro domain Basic-leuc…
0.2	9	AT5G20250	encodes a member of glycosyl hydrolase family 36. Expression is induced within 3 hours of dark treatment, in senescing leaves and treatment with exogenous photosynthesis inhibitor. Induction of gene expression was suppressed in excised leaves supplied with sugar. The authors suggest that the gene's expression pattern is responding to the level of sugar in the cell. protein_coding
0.2	9	AT4G17245	zinc finger (C3HC4-type RING finger) family protein; similar to zinc finger (C3HC4-type RING finger) family protein [Arabidopsis thaliana] (TAIR:AT5G47610.1); similar to RNA recognition motif. (a.k.a. RRM, RBD, or RNP domain) containing protein [Brassica oleracea] (GB:ABD64996.1); contains InterPro domain Zinc finger, RING/FYVE/PHD-type (InterPro:IPR013083); contains InterPro domain Zinc finger, …
0.2	9	AT5G21170	5'-AMP-activated protein kinase beta-2 subunit, putative; Identical to SNF1-related protein kinase regulatory subunit beta-1 (KINB1) [Arabidopsis Thaliana] (GB:Q84VQ1;GB:Q9SCY6); similar to 5'-AMP-activated protein kinase beta-2 subunit, putative [Arabidopsis thaliana] (TAIR:AT4G16360.1); similar to unnamed protein product [Vitis vinifera] (GB:CAO67335.1); contains InterPro domain 5-AMP-activated…
0.2	9	AT4G38690	1-phosphatidylinositol phosphodiesterase-related; similar to 1-phosphatidylinositol phosphodiesterase-related [Arabidopsis thaliana] (TAIR:AT4G34920.1); similar to unnamed protein product [Vitis vinifera] (GB:CAO47352.1); contains InterPro domain Phospholipase C, phosphatidylinositol-specific , X region; (InterPro:IPR000909) protein_coding
0.2	9	AT5G65730	xyloglucan:xyloglucosyl transferase, putative / xyloglucan endotransglycosylase, putative / endo-xyloglucan transferase, putative; Identical to Probable xyloglucan endotransglucosylase/hydrolase protein 6 precursor (XTH6) [Arabidopsis Thaliana] (GB:Q8LF99;GB:O49542;GB:Q93ZF8); similar to xyloglucan:xyloglucosyl transferase, putative / xyloglucan endotransglycosylase, putative / endo-xyloglucan tr…
0.2	9	AT4G18740	transcription termination factor; similar to unnamed protein product [Vitis vinifera] (GB:CAO48031.1); contains InterPro domain Rho termination factor, N-terminal; (InterPro:IPR011112) protein_coding
0.2	9	AT4G35090	Encodes a peroxisomal catalase, highly expressed in bolts and leaves. mRNA expression patterns show circadian regulation with mRNA levels being high in the subjective early morning. protein_coding
0.2	9	AT1G70610	member of TAP subfamily protein_coding
0.2	9	AT1G79600	ABC1 family protein; Identical to Uncharacterized aarF domain-containing protein kinase At1g79600, chloroplast precursor [Arabidopsis Thaliana] (GB:Q9MA15;GB:Q94BV0); similar to ABC1 family protein [Arabidopsis thaliana] (TAIR:AT1G71810.1); similar to hypothetical protein OsJ_017304 [Oryza sativa (japonica cultivar-group)] (GB:EAZ33821.1); similar to unnamed protein product [Vitis vinifera] (GB:C…
0.2	9	AT4G37760	SQE3 (SQUALENE EPOXIDASE 3); oxidoreductase; similar to XF1 (SQUALENE EPOXIDASE 1), oxidoreductase [Arabidopsis thaliana] (TAIR:AT1G58440.1); similar to SQE2 (SQUALENE EPOXIDASE 2), oxidoreductase [Arabidopsis thaliana] (TAIR:AT2G22830.1); similar to unnamed protein product [Vitis vinifera] (GB:CAO24799.1); similar to squalene epoxidase [Euphorbia tirucalli] (GB:BAF79915.1); similar to unnamed pr…
0.2	9	AT4G36530	hydrolase, alpha/beta fold family protein; similar to hydrolase, alpha/beta fold family protein [Arabidopsis thaliana] (TAIR:AT5G19850.1); similar to unknown [Populus trichocarpa] (GB:ABK96091.1); contains InterPro domain Alpha/beta hydrolase; (InterPro:IPR003089); contains InterPro domain Alpha/beta hydrolase fold-1 (InterPro:IPR000073); contains InterPro domain Epoxide hydrolase-like; (InterPro…
0.2	9	AT1G50450	binding / catalytic; similar to unknown [Nuphar advena] (GB:ABY60455.1); contains InterPro domain NAD(P)-binding; (InterPro:IPR016040); contains InterPro domain Saccharopine dehydrogenase (InterPro:IPR005097) protein_coding
0.2	9	AT5G52520	OVA6/PRORS1 (OVULE ABORTION 6); ATP binding / aminoacyl-tRNA ligase; similar to tRNA synthetase class II (G, H, P and S) family protein [Arabidopsis thaliana] (TAIR:AT3G62120.1); similar to tRNA synthetase class II (G, H, P and S) family protein [Arabidopsis thaliana] (TAIR:AT3G62120.2); similar to hypothetical protein [Vitis vinifera] (GB:CAN76962.1); similar to prolyl-tRNA synthetase [Raphanus …
0.2	9	AT3G03710	Mutants impaired in the expression of this gene have been selected through their resistance to fosmidomycin, a strong inhibitor of DXR, an enzyme of the methylerythritol-dependent IPP biosynthesis pathway. The pathway enzymes were upregulated in the mutant seedlings. protein_coding
0.2	9	AT3G59980	tRNA-binding region domain-containing protein; similar to methionine--tRNA ligase, putative / methionyl-tRNA synthetase, putative / MetRS, putative [Arabidopsis thaliana] (TAIR:AT4G13780.1); similar to unnamed protein product [Vitis vinifera] (GB:CAO46392.1); contains InterPro domain tRNA-binding region; (InterPro:IPR002547); contains InterPro domain Nucleic acid-binding, OB-fold (InterPro:IPR012…
0.2	9	AT1G56050	GTP-binding protein-related; similar to GTP binding [Arabidopsis thaliana] (TAIR:AT1G30580.1); similar to unnamed protein product [Vitis vinifera] (GB:CAO23829.1); contains InterPro domain Protein of unknown function DUF933 (InterPro:IPR013029); contains InterPro domain GTP-binding protein, HSR1-related; (InterPro:IPR002917); contains InterPro domain Conserved hypothetical protein CHP00092; (Inte…
0.2	9	AT4G16390	chloroplastic RNA-binding protein P67, putative; similar to pentatricopeptide (PPR) repeat-containing protein [Arabidopsis thaliana] (TAIR:AT5G46580.1); similar to unnamed protein product [Vitis vinifera] (GB:CAO43700.1); similar to RSP67.2 [Raphanus sativus] (GB:CAC01941.1); similar to 67kD chloroplastic RNA-binding protein, P67.1 [Raphanus sativus] (GB:CAC01940.1); contains InterPro domain Smr …
0.2	9	AT3G04260	PTAC3 (PLASTID TRANSCRIPTIONALLY ACTIVE3); DNA binding; similar to pentatricopeptide (PPR) repeat-containing protein [Arabidopsis thaliana] (TAIR:AT2G31400.1); similar to putative chloroplast RNA processing protein [Oryza sativa (japonica cultivar-group)] (GB:AAM93724.1); similar to hypothetical protein OsI_032777 [Oryza sativa (indica cultivar-group)] (GB:EAY78818.1); similar to unnamed protein …
0.2	9	AT2G37220	29 kDa ribonucleoprotein, chloroplast, putative / RNA-binding protein cp29, putative; Identical to Putative ribonucleoprotein At2g37220, chloroplast precursor [Arabidopsis Thaliana] (GB:Q9ZUU4); similar to CP29 (chloroplast 29 kDa ribonucleoprotein), RNA binding / poly(U) binding [Arabidopsis thaliana] (TAIR:AT3G53460.2); similar to CP29 (chloroplast 29 kDa ribonucleoprotein), RNA binding / poly(…
0.2	9	AT4G26370	antitermination NusB domain-containing protein; similar to unnamed protein product [Vitis vinifera] (GB:CAO22120.1); contains InterPro domain NusB/RsmB/TIM44; (InterPro:IPR006027) protein_coding
0.2	9	AT4G27440	light-dependent NADPH:protochlorophyllide oxidoreductase B protein_coding
0.2	9	AT5G22640	EMB1211 (EMBRYO DEFECTIVE 1211); similar to unnamed protein product [Vitis vinifera] (GB:CAO16694.1); contains InterPro domain MORN motif (InterPro:IPR003409) protein_coding
0.2	9	AT5G10690	pentatricopeptide (PPR) repeat-containing protein / CBS domain-containing protein; similar to unknown protein [Arabidopsis thaliana] (TAIR:AT1G12775.1); similar to unnamed protein product [Vitis vinifera] (GB:CAO43926.1); similar to hypothetical protein [Vitis vinifera] (GB:CAN81324.1); contains InterPro domain Cystathionine beta-synthase, core (InterPro:IPR000644); contains InterPro domain Penta…
0.2	9	AT1G08540	Subunit of chloroplast RNA polymerase, confers the ability to recognize promoter sequences on the core enzyme protein_coding
0.2	9	AT1G70200	RNA recognition motif (RRM)-containing protein; similar to unnamed protein product [Vitis vinifera] (GB:CAO40948.1); contains InterPro domain RNA recognition motif, RNP-1; (InterPro:IPR000504) protein_coding
0.2	9	ATCG00820	a 6.8-kDa protein of the small ribosomal subunit. protein_coding
0.2	9	ATCG00780	a chloroplast ribosomal protein L14, a constituent of the large subunit of the ribosomal complex protein_coding
0.2	9	ATCG00050	Homologous to the bacterial ribosomal protein S16 protein_coding
0.2	9	ATCG01040	hypothetical protein
0.2	10	AT1G43860	transcription factor; similar to unnamed protein product [Vitis vinifera] (GB:CAO60901.1); contains InterPro domain Shwachman-Bodian-Diamond syndrome proteins (InterPro:IPR002140) protein_coding
0.2	10	AT3G07050	GTP-binding family protein; similar to GTP-binding family protein [Arabidopsis thaliana] (TAIR:AT1G52980.1); similar to unnamed protein product [Vitis vinifera] (GB:CAO63821.1); similar to putative nuclear GTPase [Solanum lycopersicum] (GB:ABC26876.1); contains InterPro domain GTP-binding; (InterPro:IPR005289); contains InterPro domain Small GTP-binding protein; (InterPro:IPR005225); contains Int…
0.2	10	AT4G28660	Similar to PsbW subunit of photosystem II. protein_coding
0.2	10	AT1G77090	thylakoid lumenal 29.8 kDa protein; Identical to Thylakoid lumenal 29.8 kDa protein, chloroplast precursor [Arabidopsis Thaliana] (GB:O49292); similar to thylakoid lumenal 20 kDa protein [Arabidopsis thaliana] (TAIR:AT3G56650.1); similar to unnamed protein product [Vitis vinifera] (GB:CAO60896.1); contains InterPro domain Mog1/PsbP/DUF1795, alpha/beta/alpha sandwich (InterPro:IPR016124); contains…
0.2	10	AT1G74970	ribosomal protein S9, nuclear encoded component of the chloroplast ribosome protein_coding
0.2	10	AT4G34090	similar to unknown protein [Arabidopsis thaliana] (TAIR:AT2G23370.1); similar to Hypothetical protein [Oryza sativa (japonica cultivar-group)] (GB:AAN61482.1); similar to Os03g0109700 [Oryza sativa (japonica cultivar-group)] (GB:NP_001048710.1); contains domain TPR-like (SSF48452) protein_coding
0.2	10	AT1G32990	mutant has Decreased effective quantum yield of photosystem II; Pale green plants; Reduced growth rate; Plastid Ribosomal Protein L11 protein_coding
0.2	10	AT1G52870	peroxisomal membrane protein-related; similar to peroxisomal membrane protein-related [Arabidopsis thaliana] (TAIR:AT4G03410.2); similar to peroxisomal membrane protein-related [Arabidopsis thaliana] (TAIR:AT4G03410.1); similar to unknown [Populus trichocarpa x Populus deltoides] (GB:ABK96261.1); contains InterPro domain Mpv17/PMP22; (InterPro:IPR007248) protein_coding
0.2	10	AT4G37200	Encodes thioredoxin-like protein with disulfide reductase activity that is involved in the biogenesis of the plastid cytochrome b6f complex. Protein is located in the thylakoid membrane with the C-terminal hydrophilic portion, containing the thioredoxin like domain, extending into the thylakoid lumen. protein_coding
0.2	10	AT1G04420	aldo/keto reductase family protein; similar to KAB1 (POTASSIUM CHANNEL BETA SUBUNIT), potassium channel [Arabidopsis thaliana] (TAIR:AT1G04690.1); similar to unnamed protein product [Vitis vinifera] (GB:CAO71416.1); contains InterPro domain Aldo/keto reductase; (InterPro:IPR001395) protein_coding
0.2	10	AT3G15850	Chloroplastic enzyme responsible for the synthesis of 16:1 fatty acids from galactolipids and sulpholipids. Uses ferredoxin as electron donor. protein_coding
0.2	10	AT4G15560	Encodes a protein with 1-deoxyxylulose 5-phosphate synthase activity involved in the MEP pathway. It is essential for chloroplast development in Arabidopsis protein_coding
0.2	10	AT3G26570	low affinity phosphate transporter protein_coding
0.2	10	AT3G10230	Encodes a protein with lycopene &#946;-cyclase activity. This enzyme uses the linear, symmetrical lycopene as substrate. However, unlike the &#949;-cyclase which adds only one ring, the &#946;-cyclase introduces a ring at both ends of lycopene to form the bicyclic &beta;-carotene. protein_coding
0.2	10	AT3G27050	similar to expressed protein [Oryza sativa (japonica cultivar-group)] (GB:ABA93800.1) protein_coding
0.2	10	AT1G34000	Encodes a novel member of the Lhc family from Arabidopsis with one predicted transmembrane alpha-helix closely related to helix I of Lhc protein from PSI (Lhca4). Gene expression is triggered by light stress and both transcript and protein accumulate in a light intensity-dependent manner. Ohp2 is associated with PSI under low- or high-light conditions. protein_coding
0.2	10	AT5G42270	VAR1 contains a conserved motif for ATPase and a metalloprotease characteristic to FtsH proteins, and is targeted into chloroplasts. A VAR1-fusion protein synthesized in vitro exhibited ATPase activity and partial metalloprotease activity. This protein is located to the thylakoid membrane and forms a complex with VAR2. FtsH1 (VAR1) and FtsH5 are interchangeable in thylakoid membranes. protein_cod…
0.2	10	AT2G35500	shikimate kinase-related; similar to unnamed protein product [Vitis vinifera] (GB:CAO63369.1); contains InterPro domain HSP20-like chaperone (InterPro:IPR008978); contains InterPro domain CS (InterPro:IPR007052) protein_coding
0.2	10	AT4G29060	EMB2726 (EMBRYO DEFECTIVE 2726); translation elongation factor; similar to translation elongation factor Ts (EF-Ts), putative [Arabidopsis thaliana] (TAIR:AT4G11120.1); similar to Os12g0541500 [Oryza sativa (japonica cultivar-group)] (GB:NP_001066956.1); similar to predicted protein [Physcomitrella patens subsp. patens] (GB:EDQ69965.1); contains InterPro domain Translation elongation factor EFTs/…
0.2	10	AT4G15510	photosystem II reaction center PsbP family protein; Identical to PsbP-related thylakoid lumenal protein 1, chloroplast precursor [Arabidopsis Thaliana] (GB:O23403); similar to PPL1 (PSBP-LIKE PROTEIN 1), calcium ion binding [Arabidopsis thaliana] (TAIR:AT3G55330.1); similar to unknown [Populus trichocarpa] (GB:ABK94442.1); contains InterPro domain Mog1/PsbP/DUF1795, alpha/beta/alpha sandwich (Int…
0.2	10	AT4G14890	ferredoxin family protein; similar to ATFD3 (FERREDOXIN 3), electron carrier [Arabidopsis thaliana] (TAIR:AT2G27510.1); similar to unnamed protein product [Vitis vinifera] (GB:CAO71173.1); similar to hypothetical protein [Vitis vinifera] (GB:CAN69765.1); contains InterPro domain Ferredoxin [2Fe-2S], plant; (InterPro:IPR010241); contains InterPro domain Beta-grasp fold, ferredoxin-type (InterPro:I…
0.2	10	AT1G44920	similar to unknown protein [Oryza sativa (japonica cultivar-group)] (GB:AAO38479.1) protein_coding
0.2	10	AT1G16880	uridylyltransferase-related; similar to ACT domain-containing protein [Arabidopsis thaliana] (TAIR:AT5G04740.1); similar to unnamed protein product [Vitis vinifera] (GB:CAO23176.1); contains domain ACT-like (SSF55021) protein_coding
0.2	10	AT3G18890	binding / catalytic/ coenzyme binding; similar to flavin reductase-related [Arabidopsis thaliana] (TAIR:AT2G34460.1); similar to catalytic/coenzyme binding protein [Brassica rapa] (GB:ABV89636.1); contains InterPro domain NAD-dependent epimerase/dehydratase; (InterPro:IPR001509); contains InterPro domain NAD(P)-binding; (InterPro:IPR016040) protein_coding
0.2	10	AT4G24750	similar to rhodanese-like domain-containing protein [Arabidopsis thaliana] (TAIR:AT3G08920.1); similar to Os09g0279400 [Oryza sativa (japonica cultivar-group)] (GB:NP_001062759.1); similar to Os03g0289400 [Oryza sativa (japonica cultivar-group)] (GB:NP_001049793.1); similar to Os02g0596000 [Oryza sativa (japonica cultivar-group)] (GB:NP_001047318.1); contains InterPro domain Rhodanese-like; (Inte…
0.2	10	AT2G36145	similar to Os01g0862200 [Oryza sativa (japonica cultivar-group)] (GB:NP_001044880.1) protein_coding
0.2	10	AT1G35420	dienelactone hydrolase family protein; similar to dienelactone hydrolase family protein [Arabidopsis thaliana] (TAIR:AT3G23600.1); similar to unnamed protein product [Vitis vinifera] (GB:CAO64676.1); similar to hypothetical protein [Vitis vinifera] (GB:CAN78196.1); contains InterPro domain Dienelactone hydrolase; (InterPro:IPR002925) protein_coding
0.2	10	AT3G26900	shikimate kinase family protein; similar to shikimate kinase, putative [Arabidopsis thaliana] (TAIR:AT2G21940.4); similar to shikimate kinase, putative [Arabidopsis thaliana] (TAIR:AT2G21940.5); similar to shikimate kinase, putative [Arabidopsis thaliana] (TAIR:AT2G21940.2); similar to unnamed protein product [Vitis vinifera] (GB:CAO49065.1); contains InterPro domain Shikimate kinase; (InterPro:I…
0.2	10	AT3G09050	similar to Os01g0853000 [Oryza sativa (japonica cultivar-group)] (GB:NP_001044830.1) protein_coding
0.2	10	AT5G52100	Is essential for chloroplast NAD(P)H dehydrogenase activity, which is involved in electron transfer between PSII and PSI. Likely functions in biogenesis or stabilization of the NAD(P)H dehydrogenase complex. protein_coding
0.2	10	AT1G01790	K efflux antiporter KEA1 protein_coding
0.2	10	AT5G59750	riboflavin biosynthesis protein, putative; similar to ATGCH (ARABIDOPSIS THALIANA GTP CYCLOHYDROLASE II), 3,4-dihydroxy-2-butanone-4-phosphate synthase/ GTP cyclohydrolase II [Arabidopsis thaliana] (TAIR:AT5G64300.1); similar to GTP cyclohydrolase II/3,4-dihydroxy-2-butanone-4-phosphate synthase-like protein [Oryza sativa (japonica cultivar-group)] (GB:AAO72560.1); similar to hypothetical protein…
0.2	10	AT3G47070	similar to thylakoid soluble phosphoprotein [Spinacia oleracea] (GB:CAD45559.1) protein_coding
0.2	10	AT5G17870	plastid-specific ribosomal protein 6 precursor (Psrp-6) - like protein_coding
0.2	10	AT3G04790	ribose 5-phosphate isomerase-related; similar to ribose-5-phosphate isomerase [Arabidopsis thaliana] (TAIR:AT2G01290.1); similar to unnamed protein product [Vitis vinifera] (GB:CAO43035.1); contains InterPro domain Ribose 5-phosphate isomerase; (InterPro:IPR004788) protein_coding
0.2	10	AT4G39710	immunophilin, putative / FKBP-type peptidyl-prolyl cis-trans isomerase, putative; Identical to Probable FKBP-type peptidyl-prolyl cis-trans isomerase 4, chloroplast precursor (FKBP23I) [Arabidopsis Thaliana] (GB:Q9SCY3;GB:O65658;GB:Q941D9); similar to FK506-binding protein 1 (FKBP13) [Arabidopsis thaliana] (TAIR:AT5G45680.1); similar to unnamed protein product [Vitis vinifera] (GB:CAO71804.1); co…
0.2	10	AT4G33010	ATGLDP1 (ARABIDOPSIS THALIANA GLYCINE DECARBOXYLASE P-PROTEIN 1); glycine dehydrogenase (decarboxylating); Identical to Putative glycine dehydrogenase [decarboxylating] 2, mitochondrial precursor [Arabidopsis Thaliana] (GB:Q94B78;GB:O82642;GB:Q8GTY1;GB:Q8VZF0); similar to ATGLDP2 (ARABIDOPSIS THALIANA GLYCINE DECARBOXYLASE P-PROTEIN 2), glycine dehydrogenase (decarboxylating) [Arabidopsis thalian…
0.2	10	AT1G62750	Nuclear encoded protein consists of the five domains conserved in EF-G proteins, with two GTP-binding sites in the first domain, and an additional transit peptide at the N-terminus. Localized in chloroplasts. Point mutation results in a delay in the onset of germination. At early developmental stage embryos still contain undifferentiated proplastids. The greening of cotyledons is severely impaire…
0.2	10	AT3G60750	transketolase, putative; similar to transketolase, putative [Arabidopsis thaliana] (TAIR:AT2G45290.1); similar to unknown [Populus trichocarpa] (GB:ABK95795.1); similar to Transketolase, chloroplast precursor (TK) (GB:Q43848); similar to unknown [Populus trichocarpa] (GB:ABK92500.1); contains InterPro domain Transketolase, C-terminal/Pyruvate-ferredoxin oxidoreductase, domain II; (InterPro:IPR009…
0.2	10	AT2G48070	similar to unnamed protein product [Vitis vinifera] (GB:CAO22460.1) protein_coding
0.2	10	AT5G02160	unknown protein protein_coding
0.2	10	AT3G23990	mitochondrial chaperonin HSP. assist in rapid assembly of the oligomeric protein structures in the mitochondria. protein_coding
0.2	10	AT1G53645	hydroxyproline-rich glycoprotein family protein; similar to unnamed protein product [Vitis vinifera] (GB:CAO16819.1); contains InterPro domain HMG-I and HMG-Y, DNA-binding (InterPro:IPR000637) protein_coding
0.2	10	AT1G04170	protein synthesis initiation factor eIF2 gamma protein_coding
0.2	10	AT3G55010	encoding phosphoribosylformylglycinamidine cyclo-ligase (syn. AIR synthetase)that phosphorylates 5-phosphoribosyl-N-formylglycinamidine (FGAM) to form 5-aminoimidazole ribonucleotide (AIR) protein_coding
0.2	10	AT5G02050	mitochondrial glycoprotein family protein / MAM33 family protein; similar to mitochondrial glycoprotein family protein / MAM33 family protein [Arabidopsis thaliana] (TAIR:AT3G55605.1); similar to unnamed protein product [Vitis vinifera] (GB:CAO69135.1); contains InterPro domain Mitochondrial glycoprotein; (InterPro:IPR003428) protein_coding
0.2	10	AT2G29540	RNA polymerase I(A) and III(C) 14 kDa subunit protein_coding
0.2	10	AT2G39795	mitochondrial glycoprotein family protein / MAM33 family protein; Identical to Uncharacterized protein At2g39795, mitochondrial precursor [Arabidopsis Thaliana] (GB:Q8W487); similar to mitochondrial glycoprotein family protein / MAM33 family protein [Arabidopsis thaliana] (TAIR:AT3G55605.1); similar to unnamed protein product [Vitis vinifera] (GB:CAO69135.1); contains InterPro domain Mitochondria…
0.2	10	AT4G37910	MTHSC70-1 (mitochondrial heat shock protein 70-1); ATP binding / unfolded protein binding; similar to mtHSC70-2 (HEAT SHOCK PROTEIN 70), ATP binding / unfolded protein binding [Arabidopsis thaliana] (TAIR:AT5G09590.1); similar to CPHSC70-1 (chloroplast heat shock protein 70-1), ATP binding / unfolded protein binding [Arabidopsis thaliana] (TAIR:AT4G24280.1); similar to cpHSC70-2 (HEAT SHOCK PROTE…
0.2	10	AT5G15550	transducin family protein / WD-40 repeat family protein; similar to transducin family protein / WD-40 repeat family protein [Arabidopsis thaliana] (TAIR:AT4G02730.1); similar to hypothetical protein [Vitis vinifera] (GB:CAN70824.1); similar to unnamed protein product [Vitis vinifera] (GB:CAO49161.1); contains InterPro domain WD40 repeat-like (InterPro:IPR011046); contains InterPro domain WD40/YVT…
0.2	10	AT3G03920	Gar1 RNA-binding region family protein; Identical to Putative H/ACA ribonucleoprotein complex subunit 1-like protein 1 [Arabidopsis Thaliana] (GB:Q8VZT0;GB:Q8LG22;GB:Q9S715); similar to Gar1 RNA-binding region family protein [Arabidopsis thaliana] (TAIR:AT5G18180.1); similar to Os11g0579800 [Oryza sativa (japonica cultivar-group)] (GB:NP_001068150.1); similar to hypothetical protein OsI_035378 [O…
0.2	10	AT4G26780	unknown function protein_coding
0.2	10	AT5G61020	ECT3 (evolutionary conserved C-terminal 3); similar to ECT2 [Arabidopsis thaliana] (TAIR:AT3G13460.4); similar to ECT2 [Arabidopsis thaliana] (TAIR:AT3G13460.2); similar to ECT2, protein binding [Arabidopsis thaliana] (TAIR:AT3G13460.1); similar to unknown [Populus trichocarpa x Populus deltoides] (GB:ABK96645.1); contains InterPro domain YT521-B-like protein (InterPro:IPR007275) protein_coding
0.2	10	AT2G40700	DEAD/DEAH box helicase, putative (RH17); Identical to DEAD-box ATP-dependent RNA helicase 17 (RH17) [Arabidopsis Thaliana] (GB:Q7XJN0;GB:Q9ZS04); similar to DEAD/DEAH box helicase, putative [Arabidopsis thaliana] (TAIR:AT5G65900.1); similar to DEAD-box ATP-dependent RNA helicase 17 (GB:Q0DLB9); similar to unnamed protein product [Vitis vinifera] (GB:CAO65202.1); similar to putative ATP-dependent …
0.2	10	AT2G18330	AAA-type ATPase family protein; similar to AAA-type ATPase family protein [Arabidopsis thaliana] (TAIR:AT4G36580.1); similar to AAA-type ATPase family protein [Arabidopsis thaliana] (TAIR:AT5G16930.1); similar to ATPase [Arabidopsis thaliana] (TAIR:AT3G03060.1); similar to putative AAA-type ATPase [Oryza sativa (japonica cultivar-group)] (GB:AAL87170.1); similar to unnamed protein product [Vitis …
0.2	10	AT1G31970	STRS1 (STRESS RESPONSE SUPPRESSOR 1); ATP-dependent helicase; Identical to DEAD-box ATP-dependent RNA helicase 5 (RH5) [Arabidopsis Thaliana] (GB:Q9C551;GB:Q9ZS13); similar to ethylene-responsive DEAD box RNA helicase, putative (RH30) [Arabidopsis thaliana] (TAIR:AT5G63120.2); similar to Os07g0301200 [Oryza sativa (japonica cultivar-group)] (GB:NP_001059424.1); similar to hypothetical protein [Vi…
0.2	10	AT1G03360	ATRRP4; exonuclease; similar to unnamed protein product [Vitis vinifera] (GB:CAO22464.1); contains InterPro domain S1, RNA binding; (InterPro:IPR003029); contains InterPro domain Nucleic acid-binding, OB-fold-like (InterPro:IPR016027) protein_coding
0.2	10	AT5G41190	similar to unnamed protein product; gene_id:MEE6.26 unknown protein [Medicago truncatula] (GB:ABE92144.1); contains domain RNA-BINDING PROTEIN NOB1 (PTHR12814) protein_coding
0.2	10	AT3G15080	exonuclease family protein; similar to exonuclease [Arabidopsis thaliana] (TAIR:AT3G27970.1); similar to exonuclease family protein [Arabidopsis thaliana] (TAIR:AT5G40310.1); similar to unnamed protein product [Vitis vinifera] (GB:CAO39353.1); contains InterPro domain Polynucleotidyl transferase, Ribonuclease H fold; (InterPro:IPR012337); contains InterPro domain Exonuclease; (InterPro:IPR006055)…
0.2	10	AT5G16750	Encodes a nucleolar localized WD-40 repeat protein that is preferentially expressed in dividing cells and is required for regulated division planes and embryo development. protein_coding
0.2	10	AT5G06550	similar to transcription factor jumonji (jmjC) domain-containing protein [Arabidopsis thaliana] (TAIR:AT1G78280.1); similar to hypothetical protein DDBDRAFT_0205230 [Dictyostelium discoideum AX4] (GB:XP_641202.1); similar to Os11g0572800 [Oryza sativa (japonica cultivar-group)] (GB:NP_001068128.1); contains InterPro domain Cyclin-like F-box; (InterPro:IPR001810); contains InterPro domain Transcri…
0.2	10	AT1G04870	protein arginine N-methyltransferase family protein; Identical to Probable protein arginine N-methyltransferase 4.2 (PRMT4.2) [Arabidopsis Thaliana] (GB:Q9MAT5;GB:Q8W552;GB:Q93Z15); similar to protein arginine N-methyltransferase family protein [Arabidopsis thaliana] (TAIR:AT3G20020.1); similar to unnamed protein product [Vitis vinifera] (GB:CAO65619.1); contains InterPro domain Ribosomal L11 met…
0.2	10	AT5G27470	seryl-tRNA synthetase / serine--tRNA ligase; Identical to Seryl-tRNA synthetase [Arabidopsis Thaliana] (GB:Q39230); similar to AtSRS (OVULE ABORTION 7), serine-tRNA ligase [Arabidopsis thaliana] (TAIR:AT1G11870.2); similar to AtSRS (OVULE ABORTION 7), serine-tRNA ligase [Arabidopsis thaliana] (TAIR:AT1G11870.1); similar to hypothetical protein [Vitis vinifera] (GB:CAN77028.1); similar to unnamed …
0.2	10	AT3G27280	ATPHB4 (PROHIBITIN 4); similar to ATPHB3 (PROHIBITIN 3) [Arabidopsis thaliana] (TAIR:AT5G40770.1); similar to unnamed protein product [Vitis vinifera] (GB:CAO14615.1); contains InterPro domain Band 7 protein (InterPro:IPR001107); contains InterPro domain Prohibitin; (InterPro:IPR000163) protein_coding
0.2	10	AT4G20020	similar to unknown protein [Arabidopsis thaliana] (TAIR:AT5G44780.1); similar to Proteinase inhibitor, propeptide [Medicago truncatula] (GB:ABE87738.1); contains InterPro domain Proteinase inhibitor, propeptide; (InterPro:IPR009020) protein_coding
0.2	10	AT4G31810	enoyl-CoA hydratase/isomerase family protein; similar to enoyl-CoA hydratase/isomerase family protein [Arabidopsis thaliana] (TAIR:AT3G60510.1); similar to unnamed protein product [Vitis vinifera] (GB:CAO44346.1); contains InterPro domain Crotonase, core; (InterPro:IPR001753) protein_coding
0.2	10	AT3G07770	ATP binding; similar to CR88 (EMBRYO DEFECTIVE 1956), ATP binding [Arabidopsis thaliana] (TAIR:AT2G04030.2); similar to CR88 (EMBRYO DEFECTIVE 1956), ATP binding [Arabidopsis thaliana] (TAIR:AT2G04030.1); similar to hypothetical protein [Vitis vinifera] (GB:CAN79988.1); similar to unnamed protein product [Vitis vinifera] (GB:CAO41190.1); similar to hypothetical protein OsJ_034872 [Oryza sativa (j…
0.2	10	AT2G27840	Belongs to the plant specific HD2 type proteins; similar to nucleolar Zea mays histone deacetylase; HD2-p39 protein_coding
0.2	11	AT2G21860	violaxanthin de-epoxidase-related; similar to NPQ1 (NON-PHOTOCHEMICAL QUENCHING 1) [Arabidopsis thaliana] (TAIR:AT1G08550.2); similar to NPQ1 (NON-PHOTOCHEMICAL QUENCHING 1) [Arabidopsis thaliana] (TAIR:AT1G08550.1); similar to unnamed protein product [Vitis vinifera] (GB:CAO71746.1) protein_coding
0.2	11	AT1G31230	Encodes a bifunctional aspartate kinase/homoserine dehydrogenase. These two activities catalyze the first and the third steps toward the synthesis of the essential amino acids threonine, isoleucine and methionine. protein_coding
0.2	11	AT5G23010	Encodes a methylthioalkylmalate synthase, catalyzes the condensation reactions of the first two rounds of methionine chain elongation in the biosynthesis of methionine-derived glucosinolates. protein_coding
0.2	11	AT1G62560	flavin-containing monooxygenase family protein / FMO family protein; similar to flavin-containing monooxygenase family protein / FMO family protein [Arabidopsis thaliana] (TAIR:AT1G62570.1); similar to flavin-containing monooxygenase family protein / FMO family protein [Arabidopsis thaliana] (TAIR:AT1G62540.1); similar to flavin-containing monooxygenase family protein / FMO family protein [Arabid…
0.2	11	AT1G65860	flavin-containing monooxygenase family protein / FMO family protein; similar to flavin-containing monooxygenase family protein / FMO family protein [Arabidopsis thaliana] (TAIR:AT1G62570.1); similar to flavin-containing monooxygenase family protein / FMO family protein [Arabidopsis thaliana] (TAIR:AT1G62560.1); similar to flavin-containing monooxygenase family protein / FMO family protein [Arabid…
0.2	11	AT4G03060	None function in Col due to a 5-bp deletion in cDNA which yields a truncated protein. The gene in ecotype Cvi encodes a 2-oxoglutarate-dependent dioxygenase which is involved in alkenyl glucosinolate production. The natural variation in this locus explains the diversification of alkenyl glucosinolate among different ecotypes of Arabidopsis. protein_coding
0.2	11	AT4G13430	aconitase family protein / aconitate hydratase family protein; similar to aconitate hydratase, cytoplasmic, putative / citrate hydro-lyase/aconitase, putative [Arabidopsis thaliana] (TAIR:AT4G26970.1); similar to isopropylmalate dehydratase, large subunit [Chlamydomonas reinhardtii] (GB:XP_001702135.1); similar to hypothetical protein OsI_005523 [Oryza sativa (indica cultivar-group)] (GB:EAY84290…
0.2	11	AT3G58990	aconitase C-terminal domain-containing protein; similar to aconitase C-terminal domain-containing protein [Arabidopsis thaliana] (TAIR:AT2G43090.1); similar to hypothetical protein [Vitis vinifera] (GB:CAN65399.1); contains InterPro domain Aconitase/3-isopropylmalate dehydratase, swivel; (InterPro:IPR015928); contains InterPro domain Aconitase A/isopropylmalate dehydratase small subunit, swivel; …
0.2	11	AT1G74090	sulfotransferase family protein; Identical to Sulfotransferase 18 (SOT18) [Arabidopsis Thaliana] (GB:Q9C9C9;GB:Q8LA18); similar to sulfotransferase family protein [Arabidopsis thaliana] (TAIR:AT1G18590.1); similar to hypothetical protein [Vitis vinifera] (GB:CAN73997.1); contains InterPro domain Sulphotransferase; (InterPro:IPR000863) protein_coding
0.2	11	AT2G43100	aconitase C-terminal domain-containing protein; similar to aconitase C-terminal domain-containing protein [Arabidopsis thaliana] (TAIR:AT2G43090.1); similar to unknown [Populus trichocarpa x Populus deltoides] (GB:ABK96460.1); contains InterPro domain Aconitase/3-isopropylmalate dehydratase, swivel; (InterPro:IPR015928); contains InterPro domain Aconitase A/isopropylmalate dehydratase small subun…
0.2	11	AT1G78370	Encodes glutathione transferase belonging to the tau class of GSTs. Naming convention according to Wagner et al. (2002). protein_coding
0.2	11	AT1G21440	mutase family protein; similar to mutase family protein [Arabidopsis thaliana] (TAIR:AT1G77060.1); similar to Carboxyvinyl-carboxyphosphonate phosphorylmutase, putative, expressed [Oryza sativa (japonica cultivar-group)] (GB:ABA96021.1); similar to hypothetical protein OsI_036463 [Oryza sativa (indica cultivar-group)] (GB:EAY82504.1); contains InterPro domain Isocitrate lyase and phosphorylmutase…
0.2	11	AT3G19710	Belongs to the branched-chain amino acid aminotransferase gene family. Encodes a methionine-oxo-acid transaminase. Involved in the methionine chain elongation pathway that leads to the ultimate biosynthesis of methionine-derived glucosinolates. protein_coding
0.2	11	AT4G12030	bile acid:sodium symporter family protein; similar to bile acid:sodium symporter family protein [Arabidopsis thaliana] (TAIR:AT4G22840.1); similar to unnamed protein product [Vitis vinifera] (GB:CAO63603.1); contains InterPro domain Bile acid:sodium symporter; (InterPro:IPR002657) protein_coding
0.2	11	AT4G13770	Encodes a cytochrome p450 enzyme that catalyzes the initial conversion of aldoximes to thiohydroximates in the synthesis of glucosinolates not derived from tryptophan. Also has a role in auxin homeostasis. protein_coding
0.2	11	AT3G49680	Encodes a chloroplast branched-chain amino acid aminotransferase. Complements the yeast leu/iso-leu/val auxotrophy mutant. protein_coding
0.2	11	AT2G48120	The pale cress (pac) mutant affects chloroplast and leaf development; mutants are ABA-deficient and accumulate lower levels of carotenoids and chlorophyll compared to wild type. PAC is probably involved in chloroplast mRNA maturation. Three alternative transcripts of this gene exist. protein_coding
0.2	11	AT5G19540	similar to Os08g0387500 [Oryza sativa (japonica cultivar-group)] (GB:NP_001061714.1); similar to unknown [Striga asiatica] (GB:ABE66393.1) protein_coding
0.2	11	AT2G15890	MEE14 (maternal effect embryo arrest 14); similar to unnamed protein product [Vitis vinifera] (GB:CAO47726.1) protein_coding
0.2	11	AT1G56220	dormancy/auxin associated family protein; similar to dormancy/auxin associated protein-related [Arabidopsis thaliana] (TAIR:AT1G54070.1); similar to unnamed protein product [Vitis vinifera] (GB:CAO17488.1); contains InterPro domain Dormancyauxin associated (InterPro:IPR008406) protein_coding
0.2	11	AT5G18140	DNAJ heat shock N-terminal domain-containing protein; similar to DNAJ heat shock family protein [Arabidopsis thaliana] (TAIR:AT2G22360.1); similar to unnamed protein product [Vitis vinifera] (GB:CAO23479.1); contains InterPro domain Heat shock protein DnaJ; (InterPro:IPR003095); contains InterPro domain Heat shock protein DnaJ, N-terminal; (InterPro:IPR001623); contains InterPro domain Molecular …
0.2	11	AT5G24490	30S ribosomal protein, putative; similar to chloroplast-specific ribosomal protein [Lycopersicon esculentum] (GB:AAU03364.1); contains InterPro domain Ribosomal protein S30Ae/sigma 54 modulation protein; (InterPro:IPR003489) protein_coding
0.2	11	AT3G26740	transcripts are differentially regulated at the level of mRNA stability at different times of day controlled by the circadian clock. mRNAs are targets of the mRNA degradation pathway mediated by the downstream (DST) instability determinant. protein_coding
0.2	11	AT4G32340	binding; similar to binding [Arabidopsis thaliana] (TAIR:AT1G80130.1); similar to Os06g0606700 [Oryza sativa (japonica cultivar-group)] (GB:NP_001058025.1); similar to Tetratricopeptide-like helical [Medicago truncatula] (GB:ABE92034.1); contains InterPro domain Tetratricopeptide-like helical; (InterPro:IPR011990) protein_coding
0.2	11	AT5G64860	Encodes a maltotriose-metabolizing enzyme with chloroplastic &#945;-1,4-glucanotransferase activity. Mutant has altered starch degradation. protein_coding
0.2	11	AT5G51100	Fe superoxide dismutase whose mRNA levels are increased in response to exposure to UV-B. protein_coding
0.2	11	AT3G53460	Encodes a nuclear gene with a consensus RNA-binding domain that is localized to the chloroplast. protein_coding
0.2	11	AT4G26670	mitochondrial import inner membrane translocase subunit Tim17/Tim22/Tim23 family protein; similar to P-P-bond-hydrolysis-driven protein transmembrane transporter [Arabidopsis thaliana] (TAIR:AT5G55510.1); similar to unnamed protein product [Vitis vinifera] (GB:CAO38859.1); contains InterPro domain Mitochondrial import inner membrane translocase, subunit Tim17/22; (InterPro:IPR003397) protein_codi…
0.2	11	AT5G08400	similar to oxidoreductase/ transition metal ion binding [Arabidopsis thaliana] (TAIR:AT4G29400.1); similar to unknown protein [Oryza sativa (japonica cultivar-group)] (GB:BAD23058.1); similar to Os02g0827600 [Oryza sativa (japonica cultivar-group)] (GB:NP_001048595.1) protein_coding
0.2	11	AT3G18420	tetratricopeptide repeat (TPR)-containing protein; similar to chloroplast lumen common family protein [Arabidopsis thaliana] (TAIR:AT2G37400.1); similar to unnamed protein product [Vitis vinifera] (GB:CAO15432.1); contains InterPro domain Tetratricopeptide-like helical; (InterPro:IPR011990); contains InterPro domain Tetratricopeptide TPR-1 (InterPro:IPR001440); contains InterPro domain Tetratrico…
0.2	11	AT4G30650	hydrophobic protein, putative / low temperature and salt responsive protein, putative; Identical to UPF0057 membrane protein At4g30650 [Arabidopsis Thaliana] (GB:Q9M095;GB:Q6IDS0); similar to hydrophobic protein, putative / low temperature and salt responsive protein, putative [Arabidopsis thaliana] (TAIR:AT4G30660.1); similar to salt and low temperature response protein [Brassica rapa subsp. pek…
0.2	11	AT4G30660	hydrophobic protein, putative / low temperature and salt responsive protein, putative; Identical to UPF0057 membrane protein At4g30660 [Arabidopsis Thaliana] (GB:Q9SUI0); similar to hydrophobic protein, putative / low temperature and salt responsive protein, putative [Arabidopsis thaliana] (TAIR:AT2G24040.1); similar to unknown [Populus trichocarpa] (GB:ABK93775.1); contains InterPro domain Prote…
0.2	11	AT3G62550	universal stress protein (USP) family protein; similar to ethylene-responsive protein, putative [Arabidopsis thaliana] (TAIR:AT1G09740.1); similar to unnamed protein product [Vitis vinifera] (GB:CAO40101.1); contains InterPro domain UspA; (InterPro:IPR006016); contains InterPro domain Universal stress protein (Usp) (InterPro:IPR006015); contains InterPro domain Rossmann-like alpha/beta/alpha sand…
0.2	11	AT2G36390	Encodes a starch branching enzyme (EC.2.4.1.18) similar to SBE2 from maize and rice. Expressed throughout plant tissues. protein_coding
0.2	11	AT4G04330	similar to unnamed protein product [Ostreococcus tauri] (GB:CAL56420.1); similar to Os08g0425200 [Oryza sativa (japonica cultivar-group)] (GB:NP_001061837.1) protein_coding
0.2	11	AT2G04790	similar to conserved hypothetical protein [Medicago truncatula] (GB:ABE79920.1) protein_coding
0.2	11	AT1G76110	high mobility group (HMG1/2) family protein / ARID/BRIGHT DNA-binding domain-containing protein; similar to high mobility group (HMG1/2) family protein / ARID/BRIGHT DNA-binding domain-containing protein [Arabidopsis thaliana] (TAIR:AT1G04880.1); similar to unknown [Populus trichocarpa] (GB:ABK95398.1); contains InterPro domain High mobility group box, HMG1/HMG2; (InterPro:IPR000910); contains In…
0.2	11	AT1G20650	protein kinase; similar to protein kinase, putative [Arabidopsis thaliana] (TAIR:AT1G76370.1); similar to unnamed protein product [Vitis vinifera] (GB:CAO71012.1); contains InterPro domain Protein kinase, core; (InterPro:IPR000719); contains InterPro domain Protein kinase-like (InterPro:IPR011009); contains InterPro domain Serine/threonine protein kinase, active site; (InterPro:IPR008271) protein…
0.2	11	AT1G19000	myb family transcription factor; similar to myb family transcription factor [Arabidopsis thaliana] (TAIR:AT1G74840.1); similar to Putative DNA binding protein, identical [Lycopersicon esculentum] (GB:AAX95766.1); contains InterPro domain SANT, DNA-binding; (InterPro:IPR001005); contains InterPro domain Homeodomain-like (InterPro:IPR009057); contains InterPro domain Myb, DNA-binding (InterPro:IPR0…
0.2	12	AT1G23390	kelch repeat-containing F-box family protein; Identical to F-box/Kelch-repeat protein At1g23390 [Arabidopsis Thaliana] (GB:Q9LDE3;GB:Q8LGH1); similar to F-box family protein [Arabidopsis thaliana] (TAIR:AT3G24760.1); similar to unnamed protein product [Vitis vinifera] (GB:CAO66108.1); similar to hypothetical protein [Vitis vinifera] (GB:CAN70447.1); contains InterPro domain Kelch repeat type 1 (I…
0.2	12	AT1G54740	similar to unknown protein [Arabidopsis thaliana] (TAIR:AT1G22110.1); similar to hypothetical protein [Oryza sativa (japonica cultivar-group)] (GB:BAD28434.1) protein_coding
0.2	12	AT3G50930	AAA-type ATPase family protein; similar to AAA-type ATPase family protein [Arabidopsis thaliana] (TAIR:AT3G50940.1); similar to hypothetical protein [Vitis vinifera] (GB:CAN63838.1); contains InterPro domain AAA+ ATPase, core; (InterPro:IPR003593); contains InterPro domain AAA ATPase, core; (InterPro:IPR003959) protein_coding
0.2	12	AT2G41100	encodes a calmodulin-like protein, with six potential calcium binding domains. Calcium binding shown by Ca(2+)-specific shift in electrophoretic mobility. Expression induced by touch and darkness. Expression may also be developmentally controlled. Expression in growing regions of roots, vascular tissue, root/shoot junctions, trichomes, branch points of the shoot, and regions of siliques and flowe…
0.2	12	AT5G66210	member of Calcium Dependent Protein Kinase protein_coding
0.2	12	AT4G23190	Encodes putative receptor-like protein kinase that is induced by the soil-borne vascular bacteria, Ralstonia solanacearum. Naming convention from Chen et al 2003 (PMID 14756307) protein_coding
0.2	12	AT5G25930	leucine-rich repeat family protein / protein kinase family protein; similar to HAESA (RECEPTOR-LIKE PROTEIN KINASE 5), ATP binding / kinase/ protein serine/threonine kinase [Arabidopsis thaliana] (TAIR:AT4G28490.1); similar to disease resistance family protein [Arabidopsis thaliana] (TAIR:AT5G25910.1); similar to HSL1 (HAESA-LIKE 1), ATP binding / kinase/ protein serine/threonine kinase [Arabidop…
0.2	12	AT1G07000	A member of EXO70 gene family, putative exocyst subunits, conserved in land plants. Arabidopsis thaliana contains 23 putative EXO70 genes, which can be classified into eight clusters on the phylogenetic tree. protein_coding
0.2	12	AT4G33050	EDA39 (embryo sac development arrest 39); calmodulin binding; similar to calmodulin-binding family protein [Arabidopsis thaliana] (TAIR:AT2G26190.1); similar to unnamed protein product [Vitis vinifera] (GB:CAO43805.1); contains InterPro domain IQ calmodulin-binding region (InterPro:IPR000048) protein_coding
0.2	12	AT5G02290	Encodes a candidate protein kinase NAK that is similar to the oncogenes met and abl. protein_coding
0.2	12	AT3G11820	Encodes plasma membrane syntaxin, which is a member of SNARE superfamily of proteins. PEN1 is one of the known factors of non-host resistance against barley powdery mildew, Blumeria graminis sp. hordei. However, PEN1 is a nonessential component of the preinvasive resistance against Colletotrichum fungus even though there is a appresorium differentiation and melanization. Required for mlo resistan…
0.2	12	AT4G33300	ADR1-L1 (ADR1-LIKE 1); ATP binding / protein binding; Identical to Probable disease resistance protein At4g33300 [Arabidopsis Thaliana] (GB:Q9SZA7;GB:Q56WJ3); similar to ADR1-L2 (ADR1-LIKE 2), ATP binding / nucleoside-triphosphatase/ nucleotide binding / protein binding [Arabidopsis thaliana] (TAIR:AT5G04720.1); similar to ADR1 (ACTIVATED DISEASE RESISTANCE 1) [Arabidopsis thaliana] (TAIR:AT1G335…
0.2	12	AT5G44070	Phytochelatin synthase gene confers tolerance to cadmium ions. Catalyzes phytochelatin (PC) synthesis from glutathione (GSH) in the presence of Cd2+, Zn2+, Cu2+ and Fe3+, but not by Co2+ or Ni2+. protein_coding
0.2	12	AT2G24600	ankyrin repeat family protein; similar to ankyrin repeat family protein [Arabidopsis thaliana] (TAIR:AT1G10340.1); similar to ankyrin repeat family protein [Arabidopsis thaliana] (TAIR:AT1G10340.2); similar to unnamed protein product [Vitis vinifera] (GB:CAO45850.1); contains InterPro domain Ankyrin (InterPro:IPR002110) protein_coding
0.2	12	AT5G61210	membrane localized t-SNARE SNAP25 homologue, probably involved in cytokinesis and cell plate formation protein_coding
0.2	12	AT4G34390	XLG2 (EXTRA-LARGE GTP-BINDING PROTEIN 2); signal transducer; similar to XLG1 (EXTRA-LARGE G-PROTEIN 1), signal transducer [Arabidopsis thaliana] (TAIR:AT2G23460.1); similar to unnamed protein product [Vitis vinifera] (GB:CAO40667.1); similar to hypothetical protein [Vitis vinifera] (GB:CAN66844.1); contains InterPro domain Guanine nucleotide binding protein (G-protein), alpha subunit; (InterPro:I…
0.2	12	AT1G19020	similar to unknown protein [Arabidopsis thaliana] (TAIR:AT3G48180.1); similar to conserved hypothetical protein [Medicago truncatula] (GB:ABE82379.1) protein_coding
0.2	12	AT1G66880	serine/threonine protein kinase family protein; similar to serine/threonine protein kinase family protein [Arabidopsis thaliana] (TAIR:AT5G38210.1); similar to unnamed protein product [Vitis vinifera] (GB:CAO68095.1); contains InterPro domain Serine/threonine protein kinase; (InterPro:IPR002290); contains InterPro domain Protein kinase, core; (InterPro:IPR000719); contains InterPro domain Protein…
0.2	12	AT2G14910	similar to unknown protein [Arabidopsis thaliana] (TAIR:AT5G14970.1); similar to seed maturation protein PM23 [Glycine max] (GB:AAF21309.1) protein_coding
0.2	12	AT1G74670	gibberellin-responsive protein, putative; similar to GASA4 (GAST1 PROTEIN HOMOLOG 4) [Arabidopsis thaliana] (TAIR:AT5G15230.1); similar to unnamed protein product [Vitis vinifera] (GB:CAO64550.1); contains InterPro domain Gibberellin regulated protein (InterPro:IPR003854) protein_coding
0.2	12	AT5G02840	LCL1 (LHY/CCA1-LIKE 1); DNA binding / transcription factor; similar to myb family transcription factor [Arabidopsis thaliana] (TAIR:AT3G09600.2); similar to MYB transcription factor [Catharanthus roseus] (GB:ABL63122.1); contains InterPro domain SANT, DNA-binding; (InterPro:IPR001005); contains InterPro domain Homeodomain-like (InterPro:IPR009057); contains InterPro domain Myb, DNA-binding (Inter…
0.2	12	AT1G80180	similar to unknown protein [Arabidopsis thaliana] (TAIR:AT1G15400.3); similar to Os06g0601100 [Oryza sativa (japonica cultivar-group)] (GB:NP_001058003.1); similar to Os01g0174100 [Oryza sativa (japonica cultivar-group)] (GB:NP_001042161.1) protein_coding
0.2	12	AT5G18650	zinc finger (C3HC4-type RING finger) family protein; similar to protein binding / zinc ion binding [Arabidopsis thaliana] (TAIR:AT3G62970.1); similar to unnamed protein product [Vitis vinifera] (GB:CAO71015.1); contains InterPro domain Zinc finger, CHY-type; (InterPro:IPR008913); contains InterPro domain Zinc finger, RING/FYVE/PHD-type (InterPro:IPR013083); contains InterPro domain Zinc finger, R…
0.2	12	AT1G80920	J8 mRNA, nuclear gene encoding plastid protein, complete protein_coding
0.2	12	AT3G26510	octicosapeptide/Phox/Bem1p (PB1) domain-containing protein; similar to octicosapeptide/Phox/Bem1p (PB1) domain-containing protein [Arabidopsis thaliana] (TAIR:AT1G70640.1); similar to hypothetical protein [Vitis vinifera] (GB:CAN80873.1); contains InterPro domain Octicosapeptide/Phox/Bem1p (InterPro:IPR000270) protein_coding
0.2	12	AT1G58180	carbonic anhydrase family protein / carbonate dehydratase family protein; similar to carbonic anhydrase family protein / carbonate dehydratase family protein [Arabidopsis thaliana] (TAIR:AT4G33580.1); similar to unnamed protein product [Vitis vinifera] (GB:CAO70725.1); contains InterPro domain Carbonic anhydrase, prokaryotic-like, conserved site; (InterPro:IPR015892); contains InterPro domain Car…
0.2	12	AT3G13450	branched chain alpha-keto acid dehydrogenase E1 beta protein_coding
0.2	13	AT2G21280	A nuclear-encoded, plastid-targeted protein (AtSulA) whose overexpression causes severe yet stochastic plastid (shown in chloroplasts and leucoplasts) division defects. The protein does not appear to interact with either AtFtsZ proteins when studied in a yeast two-hybrid system. protein_coding
0.2	13	AT4G10300	similar to unknown protein [Arabidopsis thaliana] (TAIR:AT3G04300.1); similar to Os04g0445200 [Oryza sativa (japonica cultivar-group)] (GB:NP_001052900.1); similar to Cupin, RmlC-type [Medicago truncatula] (GB:ABE82642.1); similar to OSIGBa0140O07.4 [Oryza sativa (indica cultivar-group)] (GB:CAH67236.1); contains InterPro domain Protein of unknown function DUF861, cupin_3; (InterPro:IPR008579); c…
0.2	13	AT3G62410	CP12-2 encodes a small peptide found in the chloroplast stroma. It belongs to the CP12 gene family thought to be involved in the formation of a supramolecular complex with glyceraldehyde-3-phosphate dehydrogenase (GAPDH) and phosphoribulokinase (PRK) embedded in the Calvin cycle. CP12-2 is coordinately regulated by light with the photosynthetic GAPDH and PRK. The annotation of this gene is based …
0.2	13	AT1G68660	similar to Os08g0432500 [Oryza sativa (japonica cultivar-group)] (GB:NP_001061868.1); similar to ATP-dependent Clp protease adaptor protein ClpS [Trichodesmium erythraeum IMS101] (GB:YP_720956.1); contains InterPro domain ATP-dependent Clp protease adaptor protein ClpS; (InterPro:IPR003769) protein_coding
0.2	13	AT1G08550	Violaxanthin deepoxidase involved in xanthophyll cycle.Two major consequences of the npq1 mutation are the absence of zeaxanthin formation in strong light and the partial inhibition of the quenching of singlet excited chlorophylls in the photosystem II light-harvesting complex protein_coding
0.2	13	AT5G57930	ACCUMULATION OF PHOTOSYSTEM ONE 2 protein_coding
0.2	13	AT2G36990	Encodes a general sigma factor in chloroplasts and is probably responsible for the recognition of sigma 70 type standard bacteria-type multi-subunit RNA polymerase (PEP) promoters in young cotyledons. protein_coding
0.2	13	AT4G14210	Encodes phytoene desaturase (phytoene dehydrogenase), an enzyme that catalyzes the desaturation of phytoene to zeta-carotene during carotenoid biosynthesis. Processed protein is localized to the plastid. protein_coding
0.2	13	AT1G07180	Internal NAD(P)H dehydrogenase in mitochondria. The predicted protein sequence has high homology with other designated NAD(P)H DHs from microorganisms; the capacity for matrix NAD(P)H oxidation via the rotenone-insensitive pathway is significantly reduced in the Atndi1 mutant plant line; the in vitro translation product of AtNDI1 is imported into isolated mitochondria and located on the inside of…
0.2	13	AT5G58870	encodes an FtsH protease that is localized to the chloroplast protein_coding
0.2	13	AT4G32190	centromeric protein-related; similar to protein transport protein-related [Arabidopsis thaliana] (TAIR:AT4G27595.1); similar to unnamed protein product [Vitis vinifera] (GB:CAO44251.1); contains domain PTHR23160 (PTHR23160) protein_coding
0.2	13	AT1G66100	thionin, putative; Identical to Probable thionin-2.4 precursor [Contains: Probable thionin-2.4; Acidic protein] [Arabidopsis Thaliana] (GB:Q9C8D6); similar to THI2.2 (THIONIN 2.2), toxin receptor binding [Arabidopsis thaliana] (TAIR:AT5G36910.1); similar to crambin precursor=thionin variant Thi2Ca2 [Crambe abyssinica, seeds, Peptide Partial, 134 aa] (GB:AAB33004.1); contains InterPro domain Thion…
0.2	13	AT1G58290	Encodes a protein with glutamyl-tRNA reductase (GluTR) activity, catalyzing the NADPH-dependent reduction of Glu-tRNA(Glu) to glutamate 1-semialdehyde (GSA) with the release of free tRNA(Glu). It is involved in the early steps of chlorophyll biosynthesis. protein_coding
0.2	13	AT1G64860	Subunit of chloroplast RNA polymerase, confers the ability to recognize promoter sequences on the core enzyme protein_coding
0.2	13	AT5G24930	zinc finger (B-box type) family protein; Identical to Zinc finger protein CONSTANS-LIKE 4 (COL4) [Arabidopsis Thaliana] (GB:Q940T9); similar to COL3 (CONSTANS-LIKE 3), protein binding / transcription factor/ zinc ion binding [Arabidopsis thaliana] (TAIR:AT2G24790.1); similar to unnamed protein product [Vitis vinifera] (GB:CAO14549.1); contains InterPro domain Zinc finger, B-box; (InterPro:IPR0003…
0.2	13	AT5G23250	succinyl-CoA ligase (GDP-forming) alpha-chain, mitochondrial, putative / succinyl-CoA synthetase, alpha chain, putative / SCS-alpha, putative; Identical to Succinyl-CoA ligase [GDP-forming] subunit alpha-2, mitochondrial precursor [Arabidopsis Thaliana] (GB:Q8LAD2;GB:O82661;GB:P53586;GB:Q9FMX5); similar to succinyl-CoA ligase (GDP-forming) alpha-chain, mitochondrial, putative / succinyl-CoA synth…
0.2	13	AT1G26460	pentatricopeptide (PPR) repeat-containing protein; similar to MEE40 (maternal effect embryo arrest 40) [Arabidopsis thaliana] (TAIR:AT3G53700.1); similar to Os07g0599000 [Oryza sativa (japonica cultivar-group)] (GB:NP_001060186.1); similar to hypothetical protein OsJ_024028 [Oryza sativa (japonica cultivar-group)] (GB:EAZ40545.1); contains InterPro domain Pentatricopeptide repeat (InterPro:IPR002…
0.2	13	AT1G29900	carbamoyl phosphate synthetase large chain (CARB) mRNA, protein_coding
0.2	13	AT3G15000	Identical to Unknown mitochondrial protein At3g15000 [Arabidopsis Thaliana] (GB:Q9LKA5); similar to unknown protein [Arabidopsis thaliana] (TAIR:AT1G53260.1); similar to Os09g0509000 [Oryza sativa (japonica cultivar-group)] (GB:NP_001063625.1); similar to DAG protein, chloroplast precursor, putative, expressed [Oryza sativa (japonica cultivar-group)] (GB:ABF97301.1); similar to Os09g0132600 [Oryz…
0.2	13	AT1G71260	Encodes a homolog of the potato p24 protein. It shares the conserved KGKAAL domain, a putative DNA-binding domain, with potato p24 and is localized to mitochondria and not the nucleus. protein_coding
0.2	13	AT1G59990	DEAD/DEAH box helicase, putative (RH22); Identical to DEAD-box ATP-dependent RNA helicase 22 (RH22) [Arabidopsis Thaliana] (GB:Q944S1;GB:O24597;GB:Q9ZNU1); similar to DEAD/DEAH box helicase, putative (RH17) [Arabidopsis thaliana] (TAIR:AT2G40700.1); similar to unnamed protein product [Vitis vinifera] (GB:CAO40942.1); contains InterPro domain RNA helicase, DEAD-box type, Q motif (InterPro:IPR01401…
0.2	13	AT1G48460	similar to unknown protein [Arabidopsis thaliana] (TAIR:AT5G63040.2); similar to Os01g0704200 [Oryza sativa (japonica cultivar-group)] (GB:NP_001044004.1); similar to hypothetical protein MtrDRAFT_AC124952g33v1 [Medicago truncatula] (GB:ABE93586.1); contains domain Multidrug resistance ABC transporter MsbA, N-terminal domain (SSF90123) protein_coding
0.2	13	AT3G48500	PDE312/PTAC10 (PIGMENT DEFECTIVE 312); RNA binding; similar to CONSTANS interacting protein 5 [Lycopersicon esculentum] (GB:AAS67373.1); similar to unnamed protein product [Vitis vinifera] (GB:CAO68253.1); contains InterPro domain S1, RNA binding; (InterPro:IPR003029); contains InterPro domain Nucleic acid-binding, OB-fold-like (InterPro:IPR016027) protein_coding
0.2	13	AT5G55740	Encodes a member of the E+ subgroup of the PPR protein family, containing the E and E+ motifs following a tandem array of PPR motifs. It also contains an unknown motif consisting of 15 aa, which is highly conserved in some PPR proteins, including CRR4. CRR21 is involved in RNA editing of the site 2 of ndhD (ndhD-2),which encodes a subunit of the NDH complex. The RNA editing changes aa 128 from Se…
0.2	13	AT5G13730	Encodes sigma 4 factor, involved in regulating the activity of the plastid-encoded RNA polymerase PEP. Regulates the overall quantity of NDH complexes and thus influences NDH activity. protein_coding
0.2	13	AT5G67370	similar to unknown protein [Arabidopsis thaliana] (TAIR:AT5G11840.1); similar to Protein of unknown function DUF1230 [Medicago truncatula] (GB:ABE85761.1); contains InterPro domain Protein of unknown function DUF1230; (InterPro:IPR009631) protein_coding
0.2	13	AT4G26860	alanine racemase family protein; similar to alanine racemase family protein [Arabidopsis thaliana] (TAIR:AT1G11930.2); similar to unnamed protein product [Vitis vinifera] (GB:CAO38916.1); similar to hypothetical protein [Vitis vinifera] (GB:CAN80917.1); contains InterPro domain Predicted pyridoxal phosphate-dependent enzyme, YBL036C type (InterPro:IPR011078); contains InterPro domain Alanine race…
0.2	13	AT3G02380	homologous to the flowering-time gene CONSTANS (CO) encoding zinc-finger proteins protein_coding
0.2	13	AT1G06040	Encodes salt tolerance protein (STO) which confers salt tolerance to yeast cells. Fully complements calcineurin deficient yeast but does not encode a phosphoprotein phosphatase. Sequence has similarities to CONSTANS. STO co-localizes with COP1 and plays a role in light signaling. protein_coding
0.2	13	AT3G59060	Encodes a novel Myc-related bHLH transcription factor, which physically associated with APRR1/TOC1 and is a member of PIF3 transcription factor family. Involved in shade avoidance. Functions as negative regulator of PhyB. Protein levels are modulated by phytochrome B. protein_coding
0.2	13	AT1G29700	similar to similar to Zn-dependent hydrolases of the beta-lactamase fold [Crocosphaera watsonii WH 8501] (GB:ZP_00516888.1); similar to Os12g0641300 [Oryza sativa (japonica cultivar-group)] (GB:NP_001067402.1); contains domain no description (G3D.3.60.15.10); contains domain Metallo-hydrolase/oxidoreductase (SSF56281) protein_coding
0.2	13	AT3G54660	Encodes glutathione reductase that is most likely localized in the chloroplast. protein_coding
0.2	13	AT3G01550	triose phosphate/phosphate translocator, putative; similar to CUE1 (CAB UNDEREXPRESSED 1), antiporter/ triose-phosphate transmembrane transporter [Arabidopsis thaliana] (TAIR:AT5G33320.1); similar to unknown [Populus trichocarpa] (GB:ABK94265.1); contains InterPro domain Protein of unknown function DUF6, transmembrane; (InterPro:IPR000620); contains InterPro domain Protein of unknown function DUF…
0.2	13	AT2G01110	mutant is Albino and pale green; Chloroplast Protein Translocation (tatC) protein_coding
0.2	13	AT1G07110	Encodes the bifunctional enzyme fructose-6-phosphate 2-kinase/fructose-2,6-bisphosphatase. protein_coding
0.2	13	AT4G25910	Encodes a protein containing the NFU domain that may be involved in iron-sulfur cluster assembly. Part of a five member gene family, more closely related to NFU1 and 2 than to NFU4 and 5. Targeted to the chloroplast. protein_coding
0.2	13	AT1G22630	heat shock protein binding / unfolded protein binding; similar to unknown [Populus trichocarpa x Populus deltoides] (GB:ABK96480.1); contains InterPro domain Heat shock protein DnaJ, cysteine-rich region; (InterPro:IPR001305) protein_coding
0.2	13	AT2G29310	tropinone reductase, putative / tropine dehydrogenase, putative; similar to tropinone reductase, putative / tropine dehydrogenase, putative [Arabidopsis thaliana] (TAIR:AT2G29320.1); similar to tropinone reductase, putative / tropine dehydrogenase, putative [Arabidopsis thaliana] (TAIR:AT2G29300.1); similar to tropinone reductase [Cochlearia officinalis] (GB:CAO02390.1); contains InterPro domain …
0.2	13	AT1G43670	fructose-1,6-bisphosphatase, putative / D-fructose-1,6-bisphosphate 1-phosphohydrolase, putative / FBPase, putative; Identical to Fructose-1,6-bisphosphatase, cytosolic [Arabidopsis Thaliana] (GB:Q9MA79); similar to fructose-1,6-bisphosphatase, putative / D-fructose-1,6-bisphosphate 1-phosphohydrolase, putative / FBPase, putative [Arabidopsis thaliana] (TAIR:AT3G54050.1); similar to fructose 1,6-…
0.2	13	AT1G73110	ribulose bisphosphate carboxylase/oxygenase activase, putative / RuBisCO activase, putative; similar to RCA (RUBISCO ACTIVASE) [Arabidopsis thaliana] (TAIR:AT2G39730.2); similar to RCA (RUBISCO ACTIVASE) [Arabidopsis thaliana] (TAIR:AT2G39730.1); similar to RCA (RUBISCO ACTIVASE) [Arabidopsis thaliana] (TAIR:AT2G39730.3); similar to Os04g0658300 [Oryza sativa (japonica cultivar-group)] (GB:NP_001…
0.2	13	AT5G51545	Encodes LPA2 (low psii accumulation2), an intrinsic thylakoid membrane protein required for efficient assembly of Photosystem II. protein_coding
0.2	13	AT1G77060	mutase family protein; Identical to Putative carboxyvinyl-carboxyphosphonate phosphorylmutase [Arabidopsis Thaliana] (GB:O49290;GB:Q8LFA2); similar to mutase family protein [Arabidopsis thaliana] (TAIR:AT1G21440.1); similar to hypothetical protein OsI_036463 [Oryza sativa (indica cultivar-group)] (GB:EAY82504.1); contains InterPro domain Isocitrate lyase and phosphorylmutase; (InterPro:IPR000918)…
0.2	13	AT5G22060	Co-chaperonin similar to E. coli DnaJ protein_coding
0.2	13	AT4G30690	translation initiation factor 3 (IF-3) family protein; similar to translation initiation factor 3 (IF-3) family protein [Arabidopsis thaliana] (TAIR:AT2G24060.1); similar to unnamed protein product [Vitis vinifera] (GB:CAO66646.1); contains InterPro domain Initiation factor 3; (InterPro:IPR001288) protein_coding
0.2	13	AT1G49975	similar to expressed protein [Oryza sativa (japonica cultivar-group)] (GB:AAT77883.1); similar to Os03g0731100 [Oryza sativa (japonica cultivar-group)] (GB:NP_001051164.1) protein_coding
0.2	13	AT1G05140	membrane-associated zinc metalloprotease, putative; similar to membrane-associated zinc metalloprotease, putative [Arabidopsis thaliana] (TAIR:AT2G32480.1); similar to Os03g0579000 [Oryza sativa (japonica cultivar-group)] (GB:NP_001050547.1); similar to unnamed protein product [Vitis vinifera] (GB:CAO24003.1); contains InterPro domain Peptidase M50; (InterPro:IPR008915); contains InterPro domain …
0.2	13	AT4G31530	binding / catalytic/ coenzyme binding; similar to binding / catalytic/ coenzyme binding [Arabidopsis thaliana] (TAIR:AT5G02240.1); similar to unnamed protein product [Vitis vinifera] (GB:CAO16825.1); contains InterPro domain NAD-dependent epimerase/dehydratase; (InterPro:IPR001509); contains InterPro domain NAD(P)-binding; (InterPro:IPR016040) protein_coding
0.2	13	AT5G20935	similar to Os07g0164200 [Oryza sativa (japonica cultivar-group)] (GB:NP_001058958.1); similar to hypothetical protein Tery_2896 [Trichodesmium erythraeum IMS101] (GB:YP_722537.1) protein_coding
0.2	13	AT3G55630	ATDFD (A. THALIANA DHFS-FPGS HOMOLOG D); tetrahydrofolylpolyglutamate synthase; similar to ATDFB (A. THALIANA DHFS-FPGS HOMOLOG B), tetrahydrofolylpolyglutamate synthase [Arabidopsis thaliana] (TAIR:AT5G05980.1); similar to ATDFB (A. THALIANA DHFS-FPGS HOMOLOG B), tetrahydrofolylpolyglutamate synthase [Arabidopsis thaliana] (TAIR:AT5G05980.2); similar to folylpolyglutamate synthetase [Triticum ae…
0.2	13	AT5G58140	Membrane-bound protein serine/threonine kinase that functions as blue light photoreceptor in redundancy with PHO1. Involved in stomatal opening, chloroplast movement and phototropism. Mediates blue light-induced growth enhancements. PHOT1 and PHOT2 mediate blue light-dependent activation of the plasma membrane H+-ATPase in guard cell protoplasts. PHOT2 possesses two LOV (LOV1 and LOV2, for light-…
0.2	13	AT5G46420	16S rRNA processing protein RimM family; similar to UDP-N-acetylglucosamine pyrophosphorylase-related [Arabidopsis thaliana] (TAIR:AT1G31070.2); similar to unnamed protein product [Vitis vinifera] (GB:CAO66893.1); contains InterPro domain PRC-barrel (InterPro:IPR007903); contains InterPro domain UTP--glucose-1-phosphate uridylyltransferase; (InterPro:IPR002618); contains InterPro domain RimM prot…
0.2	13	AT5G22340	similar to Os03g0322600 [Oryza sativa (japonica cultivar-group)] (GB:NP_001049968.1) protein_coding
0.2	13	AT3G09210	PTAC13 (PLASTID TRANSCRIPTIONALLY ACTIVE13); transcription elongation regulator; similar to unnamed protein product [Vitis vinifera] (GB:CAO15757.1); contains InterPro domain Translation protein SH3-like (InterPro:IPR008991); contains InterPro domain Transcription antitermination protein, NusG, N-terminal; (InterPro:IPR006645); contains InterPro domain KOW (InterPro:IPR005824); contains InterPro …
0.2	13	AT3G62910	Isolated in a screen for chloroplast development mutants. Pale green, albino seedlings arrest early in seedling development. protein_coding
0.2	13	AT3G59040	pentatricopeptide (PPR) repeat-containing protein; similar to pentatricopeptide (PPR) repeat-containing protein [Arabidopsis thaliana] (TAIR:AT5G02860.1); similar to Os08g0191900 [Oryza sativa (japonica cultivar-group)] (GB:NP_001061174.1); similar to hypothetical protein OsI_027103 [Oryza sativa (indica cultivar-group)] (GB:EAZ05871.1); similar to unnamed protein product [Vitis vinifera] (GB:CAO…
0.2	13	AT3G18390	EMB1865 (EMBRYO DEFECTIVE 1865); similar to unknown protein [Arabidopsis thaliana] (TAIR:AT3G23070.1); similar to hypothetical protein OsI_020171 [Oryza sativa (indica cultivar-group)] (GB:EAY98938.1); similar to hypothetical protein [Vitis vinifera] (GB:CAN72582.1); similar to unnamed protein product [Vitis vinifera] (GB:CAO68068.1); contains InterPro domain CRS1/YhbY (InterPro:IPR001890) protei…
0.2	13	AT5G42765	similar to unknown protein [Oryza sativa (japonica cultivar-group)] (GB:AAP68897.1); similar to Os03g0774400 [Oryza sativa (japonica cultivar-group)] (GB:NP_001051422.1); similar to expressed protein [Oryza sativa (japonica cultivar-group)] (GB:ABF99113.1); contains InterPro domain Twin-arginine translocation pathway signal; (InterPro:IPR006311) protein_coding
0.2	13	AT3G25660	glutamyl-tRNA(Gln) amidotransferase, putative; similar to ATFAAH (ARABIDOPSIS THALIANA FATTY ACID AMIDE HYDROLASE), N-(long-chain-acyl)ethanolamine deacylase/ amidase [Arabidopsis thaliana] (TAIR:AT5G64440.1); similar to unnamed protein product [Vitis vinifera] (GB:CAO69945.1); similar to hypothetical protein OsJ_015658 [Oryza sativa (japonica cultivar-group)] (GB:EAZ32175.1); similar to H0306F03…
0.2	13	AT2G24060	translation initiation factor 3 (IF-3) family protein; similar to translation initiation factor 3 (IF-3) family protein [Arabidopsis thaliana] (TAIR:AT4G30690.1); similar to unnamed protein product [Vitis vinifera] (GB:CAO66646.1); contains InterPro domain Initiation factor 3; (InterPro:IPR001288) protein_coding
0.2	13	AT2G41950	similar to Os03g0226700 [Oryza sativa (japonica cultivar-group)] (GB:NP_001049441.1); similar to Methyltransferase type 11 [Syntrophobacter fumaroxidans MPOB] (GB:YP_847674.1); contains domain Hypothetical protein MTH1020 (SSF75569) protein_coding
0.2	13	AT5G63310	Maintains intracellular dNTP levels except ATP. Plays a role in response to oxidative stress and UV. Involved in phytochrome-mediated light signaling. Participates in auxin-regulated processes, partly through the modulation of auxin transport. H-bonding with His-197 inside the nucleotide-binding pocket is critical for NDPK2 functioning. protein_coding
0.2	13	AT1G53520	chalcone-flavanone isomerase-related; similar to unnamed protein product [Vitis vinifera] (GB:CAO39505.1); contains InterPro domain Chalcone isomerase-like (InterPro:IPR016087); contains InterPro domain Chalcone isomerase, 3-layer sandwich; (InterPro:IPR016088) protein_coding
0.2	13	AT2G14880	SWIB complex BAF60b domain-containing protein; similar to SWIB complex BAF60b domain-containing protein [Arabidopsis thaliana] (TAIR:AT4G34290.1); similar to unnamed protein product [Vitis vinifera] (GB:CAO70872.1); contains InterPro domain SWIB/MDM2; (InterPro:IPR003121) protein_coding
0.2	13	AT5G46580	pentatricopeptide (PPR) repeat-containing protein; similar to chloroplastic RNA-binding protein P67, putative [Arabidopsis thaliana] (TAIR:AT4G16390.1); similar to unnamed protein product [Vitis vinifera] (GB:CAO63424.1); similar to putative chloroplastic RNA-binding protein, with alternative splicing isoforms [Oryza sativa (japonica cultivar-group)] (GB:AAS01974.1); similar to hypothetical prote…
0.2	13	AT3G16000	encodes a DNA-binding protein that binds to plastid DNA non-specifically and is associated with nucleoids and thylakoid membranes. The expression of the gene is correlated with the development of thylakoid membranes. protein_coding
0.2	13	AT1G02150	pentatricopeptide (PPR) repeat-containing protein; similar to pentatricopeptide (PPR) repeat-containing protein [Arabidopsis thaliana] (TAIR:AT4G02820.1); similar to unnamed protein product [Vitis vinifera] (GB:CAO70507.1); contains InterPro domain Tetratricopeptide-like helical; (InterPro:IPR011990); contains InterPro domain Pentatricopeptide repeat (InterPro:IPR002885) protein_coding
0.2	13	AT5G14660	encodes a peptide deformylase-like protein protein_coding
0.2	13	AT5G13120	peptidyl-prolyl cis-trans isomerase cyclophilin-type family protein; Identical to Peptidyl-prolyl cis-trans isomerase CYP20-2, chloroplast precursor (CYP20-2) [Arabidopsis Thaliana] (GB:Q9ASS6;GB:Q53YK9;GB:Q8L9L5;GB:Q9FY98); similar to ROC4 (ROTAMASE CYP 4), peptidyl-prolyl cis-trans isomerase [Arabidopsis thaliana] (TAIR:AT3G62030.1); similar to hypothetical protein [Vitis vinifera] (GB:CAN82436…
0.2	13	AT3G54090	pfkB-type carbohydrate kinase family protein; similar to kinase [Arabidopsis thaliana] (TAIR:AT1G69200.1); similar to unnamed protein product [Vitis vinifera] (GB:CAO15761.1); contains InterPro domain Carbohydrate/purine kinase (InterPro:IPR011611) protein_coding
0.2	13	AT3G48730	GSA2 (GLUTAMATE-1-SEMIALDEHYDE 2,1-AMINOMUTASE 2); glutamate-1-semialdehyde 2,1-aminomutase; Identical to Glutamate-1-semialdehyde 2,1-aminomutase 2, chloroplast precursor (GSA2) [Arabidopsis Thaliana] (GB:Q42522;GB:Q1JPM9;GB:Q9SMM6); similar to GSA1 (GLUTAMATE-1-SEMIALDEHYDE-2,1-AMINOMUTASE), glutamate-1-semialdehyde 2,1-aminomutase [Arabidopsis thaliana] (TAIR:AT5G63570.1); similar to Glutamate…
0.2	13	AT1G55490	encodes the beta subunit of the chloroplast chaperonin 60, a homologue of bacterial GroEL. Mutants in this gene develops lesions on its leaves, expresses systemic acquired resistance (SAR) and develops accelerated cell death to heat shock stress. The protein has molecular chaperone activity for suppressing protein aggregation in vitro. protein_coding
0.2	13	AT1G79560	encodes an FtsH protease that is localized to the chloroplast protein_coding
0.2	13	AT2G34640	Present in transcriptionally active plastid chromosomes. Involved in plastid gene expression. protein_coding
0.2	13	AT4G11175	translation initiation factor IF-1, chloroplast, putative; Identical to Translation initiation factor IF-1, chloroplast precursor [Arabidopsis Thaliana] (GB:O82499;GB:Q56YK9;GB:Q8GY59;GB:Q9T016); similar to Translation initiation factor IF-1, chloroplast precursor (GB:Q94KR7); contains InterPro domain S1, IF1 type; (InterPro:IPR006196); contains InterPro domain S1, RNA binding; (InterPro:IPR00302…
0.2	13	AT4G37040	encodes a methionine aminopeptidase protein_coding
0.2	13	AT3G01440	oxygen evolving enhancer 3 (PsbQ) family protein; similar to PSBQ/PSBQ-1/PSBQA, calcium ion binding [Arabidopsis thaliana] (TAIR:AT4G21280.2); similar to hypothetical protein [Vitis vinifera] (GB:CAN78127.1); contains InterPro domain Photosystem II oxygen evolving complex protein PsbQ; (InterPro:IPR008797) protein_coding
0.2	13	AT2G31040	ATP synthase protein I -related; similar to unknown [Populus trichocarpa x Populus deltoides] (GB:ABK96598.1); contains domain PD015638 (PD015638) protein_coding
0.2	13	AT2G43750	Arabidopsis thaliana O-acetylserine (thiol) lyase (OAS-TL) isoform oasB, the key enzyme for fixation of inorganic sulfide. It catalyzes the formation of cysteine from O-acetylserine and inorganic sulfide. protein_coding
0.2	13	AT2G26080	ATGLDP2 (ARABIDOPSIS THALIANA GLYCINE DECARBOXYLASE P-PROTEIN 2); glycine dehydrogenase (decarboxylating); Identical to Glycine dehydrogenase [decarboxylating], mitochondrial precursor (GDCSP) [Arabidopsis Thaliana] (GB:O80988); similar to ATGLDP1 (ARABIDOPSIS THALIANA GLYCINE DECARBOXYLASE P-PROTEIN 1) [Arabidopsis thaliana] (TAIR:AT4G33010.2); similar to ATGLDP1 (ARABIDOPSIS THALIANA GLYCINE DE…
0.2	13	AT4G27030	small conjugating protein ligase; similar to small conjugating protein ligase [Arabidopsis thaliana] (TAIR:AT1G62190.1); similar to unnamed protein product [Vitis vinifera] (GB:CAO38982.1); contains InterPro domain Ubiquitin-conjugating enzyme, E2; (InterPro:IPR000608) protein_coding
0.2	13	AT1G71480	nuclear transport factor 2 (NTF2) family protein; similar to unknown protein [Arabidopsis thaliana] (TAIR:AT5G41470.1); similar to unnamed protein product [Vitis vinifera] (GB:CAO16278.1); contains InterPro domain Nuclear transport factor 2; (InterPro:IPR002075) protein_coding
0.2	13	AT1G62250	similar to Os03g0744700 [Oryza sativa (japonica cultivar-group)] (GB:NP_001051239.1) protein_coding
0.2	13	AT4G33666	unknown protein protein_coding
0.2	14	AT5G20220	zinc knuckle (CCHC-type) family protein; similar to unnamed protein product [Vitis vinifera] (GB:CAO41044.1); contains InterPro domain Heat shock protein DnaJ, cysteine-rich region; (InterPro:IPR001305); contains InterPro domain Zinc finger, CCHC-type; (InterPro:IPR001878) protein_coding
0.2	14	AT3G56290	similar to Os01g0823600 [Oryza sativa (japonica cultivar-group)] (GB:NP_001044661.1); similar to unnamed protein product [Ostreococcus tauri] (GB:CAL58546.1) protein_coding
0.2	14	AT5G52570	Converts &#946;-carotene to zeaxanthin via cryptoxanthin. protein_coding
0.2	14	AT5G24120	Encodes a specialized sigma factor in chloroplasts and is responsible for the light-dependent transcription at the psbD LRP. protein_coding
0.2	14	AT3G24190	ABC1 family protein; similar to ABC1 family protein [Arabidopsis thaliana] (TAIR:AT1G79600.1); similar to unnamed protein product [Vitis vinifera] (GB:CAO68804.1); similar to ABC1-like [Oryza sativa (japonica cultivar-group)] (GB:BAD22014.1); similar to predicted protein [Physcomitrella patens subsp. patens] (GB:EDQ77896.1); contains InterPro domain Protein kinase, core; (InterPro:IPR000719); con…
0.2	14	AT1G17050	Encodes a protein with solanesyl diphosphate synthase activity. protein_coding
0.2	14	AT4G04850	member of Putative potassium transporter family protein_coding
0.2	14	AT2G28900	Encodes AtOEP16, a 16-KDa plastid outer membrane protein involved in plastid import of protochlorophyllide oxidoreductase A. Predominantly expressed in leaves and is also inducible by cold treatment. protein_coding
0.2	14	AT5G26570	chloroplastidic phosphoglucan, water dikinase (PWD) which is required for normal degradation of leaf starch in Arabidopsis. NMR analysis of the mutants, suggests that the gene is specifically involved in the phosphorylation of the glucosyl residues of starch at the C3 position. protein_coding
0.2	14	AT3G46970	Encodes a cytosolic alpha-glucan phosphorylase. In vitro, the enzyme has a preference for branched polysaccharides, such as glycogen. protein_coding
0.2	14	AT3G04550	similar to unknown protein [Arabidopsis thaliana] (TAIR:AT5G28500.1); similar to Os10g0445600 [Oryza sativa (japonica cultivar-group)] (GB:NP_001064712.1); similar to hypothetical protein Npun02004305 [Nostoc punctiforme PCC 73102] (GB:ZP_00109308.1) protein_coding
0.2	14	AT2G20020	similar to ATCAF2/CAF2 (ARABIDOPSIS THALIANA HOMOLOG OF MAIZE CAF2) [Arabidopsis thaliana] (TAIR:AT1G23400.1); similar to Protein of unknown function UPF0044 [Medicago truncatula] (GB:ABE81273.1); contains InterPro domain CRS1/YhbY; (InterPro:IPR001890) protein_coding
0.2	14	AT5G54180	PTAC15 (PLASTID TRANSCRIPTIONALLY ACTIVE15); similar to EMB2219 (EMBRYO DEFECTIVE 2219) [Arabidopsis thaliana] (TAIR:AT2G21710.1); similar to hypothetical protein [Vitis vinifera] (GB:CAN80174.1); contains InterPro domain Mitochodrial transcription termination factor-related (InterPro:IPR003690) protein_coding
0.2	14	AT2G31170	tRNA synthetase class I (C) family protein; similar to tRNA synthetase class I (C) family protein [Arabidopsis thaliana] (TAIR:AT5G38830.1); similar to unnamed protein product [Vitis vinifera] (GB:CAO44332.1); similar to hypothetical protein OsI_031279 [Oryza sativa (indica cultivar-group)] (GB:EAZ10047.1); similar to unnamed protein product [Vitis vinifera] (GB:CAO42791.1); contains InterPro dom…
0.2	14	AT4G21210	Encodes a PPDK regulatory protein that has both protein kinase and protein phosphatase activities towards PPDK (pyruvate orthophosphate dikinase). protein_coding
0.2	14	AT3G52750	Nuclear gene that encodes a plastidial division protein (FtsZ2-2). protein_coding
0.2	14	AT1G74070	peptidyl-prolyl cis-trans isomerase cyclophilin-type family protein; similar to peptidyl-prolyl cis-trans isomerase [Arabidopsis thaliana] (TAIR:AT5G35100.1); similar to unnamed protein product [Vitis vinifera] (GB:CAO68001.1); contains InterPro domain Cyclophilin-like (InterPro:IPR015891); contains InterPro domain Peptidyl-prolyl cis-trans isomerase, cyclophilin-type; (InterPro:IPR002130) protei…
0.2	14	AT3G10840	hydrolase, alpha/beta fold family protein; similar to hydrolase, alpha/beta fold family protein [Arabidopsis thaliana] (TAIR:AT1G15490.1); similar to unnamed protein product [Vitis vinifera] (GB:CAO41321.1); contains InterPro domain Alpha/beta hydrolase fold-1 (InterPro:IPR000073); contains InterPro domain Epoxide hydrolase-like; (InterPro:IPR000639) protein_coding
0.2	14	AT3G04760	pentatricopeptide (PPR) repeat-containing protein; similar to pentatricopeptide (PPR) repeat-containing protein [Arabidopsis thaliana] (TAIR:AT1G09900.1); similar to unnamed protein product [Vitis vinifera] (GB:CAO65084.1); similar to hypothetical protein [Vitis vinifera] (GB:CAN67401.1); contains InterPro domain Pentatricopeptide repeat (InterPro:IPR002885) protein_coding
0.2	14	AT3G23070	similar to unknown protein [Arabidopsis thaliana] (TAIR:AT4G14510.1); similar to Protein of unknown function UPF0044 [Medicago truncatula] (GB:ABE83057.1); similar to Os11g0592400 [Oryza sativa (japonica cultivar-group)] (GB:NP_001068192.1); similar to CRS1/YhbY domain containing protein, expressed [Oryza sativa (japonica cultivar-group)] (GB:ABA94534.1); contains InterPro domain CRS1/YhbY; (Inte…
0.2	14	AT3G02450	cell division protein ftsH, putative; similar to ATFTSH6/FTSH6 (FtsH protease 6), ATP-dependent peptidase/ ATPase/ metallopeptidase/ peptidase/ zinc ion binding [Arabidopsis thaliana] (TAIR:AT5G15250.1); similar to hypothetical protein [Cleome spinosa] (GB:ABD96869.1); similar to unnamed protein product [Vitis vinifera] (GB:CAO49256.1); contains InterPro domain AAA ATPase, conserved site; (InterP…
0.2	14	AT5G18570	GTP1/OBG family protein; similar to GTP binding [Arabidopsis thaliana] (TAIR:AT1G07615.1); similar to hypothetical protein [Vitis vinifera] (GB:CAN76164.1); contains InterPro domain GTP-binding protein Obg/CgtA (InterPro:IPR014100); contains InterPro domain GTP1/OBG, conserved site; (InterPro:IPR006074); contains InterPro domain GTP-binding protein, HSR1-related; (InterPro:IPR002917); contains In…
0.2	14	AT3G48110	glycine-tRNA ligase protein_coding
0.2	14	AT3G46740	Component of the translocon outer membrane (TOC) complex. Forms the outer envelope translocation channel (beta-barrel). Plays a role in preprotein conductance. Imported into chloroplast. Expressed in young dividing photosynthetic tissues. Knockout mutants are embryo lethal with arrested development at the two-cell stage. Knockout mutants have abnormal etioplasts. protein_coding
0.2	14	AT1G72040	deoxynucleoside kinase family; similar to unnamed protein product [Vitis vinifera] (GB:CAO49918.1); contains InterPro domain Deoxynucleoside kinase; (InterPro:IPR002624) protein_coding
0.2	14	AT5G40480	EMB3012 (EMBRYO DEFECTIVE 3012); similar to hypothetical protein OsI_031343 [Oryza sativa (indica cultivar-group)] (GB:EAZ10111.1); similar to hypothetical protein OsJ_029179 [Oryza sativa (japonica cultivar-group)] (GB:EAZ45696.1); similar to unnamed protein product [Vitis vinifera] (GB:CAO14702.1); contains InterPro domain Bacterial Ig-like, group 2 (InterPro:IPR003343); contains InterPro domai…
0.2	14	AT3G13160	pentatricopeptide (PPR) repeat-containing protein; similar to pentatricopeptide (PPR) repeat-containing protein [Arabidopsis thaliana] (TAIR:AT1G55890.1); similar to unnamed protein product [Vitis vinifera] (GB:CAO65949.1); contains InterPro domain Pentatricopeptide repeat (InterPro:IPR002885) protein_coding
0.2	14	AT4G24190	encodes an ortholog of GRP94, an ER-resident HSP90-like protein and is involved in regulation of meristem size and organization. Single and double mutant analyses suggest that SHD may be required for the correct folding and/or complex formation of CLV proteins. Lines carrying recessive mutations in this locus exhibits expanded shoot meristems, disorganized root meristems, and defective pollen tub…
0.2	14	AT2G47470	Encodes a protein disulfide isomerase-like (PDIL) protein, a member of a multigene family within the thioredoxin (TRX) superfamily. protein_coding
0.2	14	AT4G16660	heat shock protein 70, putative / HSP70, putative; similar to heat shock protein, putative [Arabidopsis thaliana] (TAIR:AT1G11660.1); similar to unnamed protein product [Vitis vinifera] (GB:CAO44129.1); similar to unnamed protein product [Vitis vinifera] (GB:CAO69633.1); similar to hypothetical protein OsI_008490 [Oryza sativa (indica cultivar-group)] (GB:EAY87257.1); contains InterPro domain Hea…
0.2	14	AT5G61790	calnexin 1 (CNX1); Identical to Calnexin homolog 1 precursor (CNX1) [Arabidopsis Thaliana] (GB:P29402); similar to calnexin, putative [Arabidopsis thaliana] (TAIR:AT5G07340.1); similar to calnexin [Glycine max] (GB:BAD81043.1); similar to putative papillar cell-specific calnexin [Brassica napus] (GB:AAK84429.1); similar to Calnexin homolog precursor (GB:Q39817); contains InterPro domain Calreticu…
0.2	14	AT3G62600	DNAJ heat shock family protein; similar to ATJ2 (Arabidopsis thaliana DnaJ homologue 2) [Arabidopsis thaliana] (TAIR:AT5G22060.1); similar to hypothetical protein [Vitis vinifera] (GB:CAN72389.1); contains InterPro domain Heat shock protein DnaJ; (InterPro:IPR003095); contains InterPro domain Heat shock protein DnaJ, N-terminal; (InterPro:IPR001623); contains InterPro domain Molecular chaperone, …
0.2	14	AT4G26910	2-oxoacid dehydrogenase family protein; similar to 2-oxoacid dehydrogenase family protein [Arabidopsis thaliana] (TAIR:AT5G55070.1); similar to unknown [Populus trichocarpa x Populus deltoides] (GB:ABK96550.1); contains InterPro domain Single hybrid motif (InterPro:IPR011053); contains InterPro domain Catalytic domain of components of various dehydrogenase complexes; (InterPro:IPR001078); contain…
0.2	14	AT3G60420	similar to unknown protein [Arabidopsis thaliana] (TAIR:AT3G60450.1); similar to unnamed protein product [Vitis vinifera] (GB:CAO70569.1); contains InterPro domain Phosphoglycerate mutase (InterPro:IPR013078) protein_coding
0.2	14	AT1G42990	AtbZIP60 consists of a bZIP DNA binding domain followed by a putative transmembrane domain. GFP fusions containing the first 260 amino acids (AtbZIP60deltaC) are nuclear-localized. AtbZIP60 is upregulated by the addition of tunicamycin (ER stress response inductor), DTT (inhibitor of disulfide bond formation) and azetin-2-carboxylate (proline analog perturbing protein structure). It is hypothesiz…
0.2	14	AT1G56060	similar to unknown protein [Arabidopsis thaliana] (TAIR:AT2G32190.1); similar to conserved hypothetical protein [Medicago truncatula] (GB:ABD32591.1) protein_coding
0.2	14	AT3G01830	calmodulin-related protein, putative; similar to CML38, calcium ion binding [Arabidopsis thaliana] (TAIR:AT1G76650.1); similar to unnamed protein product [Vitis vinifera] (GB:CAO46625.1); contains InterPro domain EF-Hand type; (InterPro:IPR011992); contains InterPro domain Calcium-binding EF-hand; (InterPro:IPR002048) protein_coding
0.2	14	AT5G26030	encodes ferrochelatase I located in plastids. Involved in heme biosynthesis in non-photosynthetic tissues and induced by oxidative stress in photosynthetic tissues to supply heme for defensive hemoproteins protein_coding
0.2	14	AT5G13190	similar to LITAF-domain-containing protein [Pisum sativum] (GB:AAY40471.1); similar to Os02g0515600 [Oryza sativa (japonica cultivar-group)] (GB:NP_001046956.1); contains InterPro domain LPS-induced tumor necrosis factor alpha factor; (InterPro:IPR006629) protein_coding
0.2	14	AT3G52400	syntaxin protein, involved in the negative regulation of defense pathways such as programmed cell death, salicylic acid signalling pathway, jasmonic acid signalling pathway protein_coding
0.2	14	AT1G22280	protein phosphatase 2C, putative / PP2C, putative; similar to protein phosphatase 2C, putative / PP2C, putative [Arabidopsis thaliana] (TAIR:AT1G34750.1); similar to unnamed protein product [Vitis vinifera] (GB:CAO61717.1); contains InterPro domain Protein phosphatase 2C-related; (InterPro:IPR001932); contains InterPro domain Protein phosphatase 2C; (InterPro:IPR015655); contains InterPro domain …
0.2	14	AT1G28380	This gene is predicted to encode a protein involved in negatively regulating salicylic acid-related defense responses and cell death programs. nsl1 mutants develop necrotic lesions spontaneously and show other features of a defense response, such as higher levels of SA and disease resistance-related transcripts, in the absence of a biotic stimulus. The NSL1 protein is predicted to have a MACPF do…
0.2	14	AT1G08930	encodes a putative sucrose transporter whose gene expression is induced by dehydration and cold. protein_coding
0.2	14	AT1G09070	SRC2 specifically binds the peptide PIEPPPHH, and moves from ER to a vacuole fraction where it gets internalized. Involved in Protein Storage Vacuole targeting. protein_coding
0.2	14	AT5G47070	protein kinase, putative; similar to protein kinase, putative [Arabidopsis thaliana] (TAIR:AT4G17660.1); similar to protein kinase, putative [Brassica oleracea] (GB:ABD65030.1); contains InterPro domain Protein kinase, core; (InterPro:IPR000719); contains InterPro domain Protein kinase-like (InterPro:IPR011009) protein_coding
0.2	14	AT3G50950	disease resistance protein (CC-NBS-LRR class), putative; Identical to Disease resistance RPP13-like protein 4 (RPP13L4) [Arabidopsis Thaliana] (GB:Q38834;GB:Q0WUW7;GB:Q9SVK4); similar to RPP8 (RECOGNITION OF PERONOSPORA PARASITICA 8) [Arabidopsis thaliana] (TAIR:AT5G43470.1); similar to RPP8 (RECOGNITION OF PERONOSPORA PARASITICA 8) [Arabidopsis thaliana] (TAIR:AT5G43470.2); similar to hypothetic…
0.2	14	AT3G46110	signal transducer; similar to unknown protein [Arabidopsis thaliana] (TAIR:AT5G59790.1); similar to auxin-regulated protein [Lycopersicon esculentum] (GB:AAL08561.1); contains InterPro domain Protein of unknown function DUF966; (InterPro:IPR010369); contains InterPro domain CheW-like protein; (InterPro:IPR002545) protein_coding
0.2	14	AT5G48380	leucine-rich repeat family protein / protein kinase family protein; similar to leucine-rich repeat transmembrane protein kinase, putative [Arabidopsis thaliana] (TAIR:AT1G27190.1); similar to unnamed protein product [Vitis vinifera] (GB:CAO23320.1); similar to hypothetical protein OsI_019285 [Oryza sativa (indica cultivar-group)] (GB:EAY98052.1); similar to hypothetical protein [Vitis vinifera] (…
0.2	14	AT1G14370	Encodes protein kinase APK2a. protein_coding
0.2	14	AT1G74360	leucine-rich repeat transmembrane protein kinase, putative; similar to BRL2 (BRI1-LIKE 2), ATP binding / protein serine/threonine kinase [Arabidopsis thaliana] (TAIR:AT2G01950.1); similar to unnamed protein product [Vitis vinifera] (GB:CAO64499.1); similar to hypothetical protein OsI_025817 [Oryza sativa (indica cultivar-group)] (GB:EAZ04585.1); similar to putative brassinosteroid insensitive 1 p…
0.2	14	AT4G23220	protein kinase family protein; Identical to Cysteine-rich receptor-like protein kinase 14 precursor (CRK14) [Arabidopsis Thaliana] (GB:Q8H199;GB:O65474;GB:Q8GYB6;GB:Q94F24); similar to protein kinase family protein [Arabidopsis thaliana] (TAIR:AT4G11530.1); similar to unnamed protein product [Vitis vinifera] (GB:CAO63725.1); contains InterPro domain Protein of unknown function DUF26 (InterPro:IPR…
0.2	14	AT2G30250	member of WRKY Transcription Factor; Group I protein_coding
0.2	14	AT4G38550	similar to unknown protein [Arabidopsis thaliana] (TAIR:AT2G20950.3); similar to pEARLI 4 gene product (GB:AAC37472.1); contains InterPro domain Arabidopsis phospholipase-like; (InterPro:IPR007942) protein_coding
0.2	14	AT5G35735	auxin-responsive family protein; similar to auxin-responsive protein, putative [Arabidopsis thaliana] (TAIR:AT5G47530.1); similar to unnamed protein product [Vitis vinifera] (GB:CAO41211.1); contains InterPro domain Cytochrome b561 / ferric reductase transmembrane (InterPro:IPR006593); contains InterPro domain Protein of unknown function DUF568, DOMON-like (InterPro:IPR007613); contains InterPro …
0.2	14	AT2G22500	mitochondrial substrate carrier family protein; similar to mitochondrial substrate carrier family protein [Arabidopsis thaliana] (TAIR:AT4G24570.1); similar to hypothetical protein [Vitis vinifera] (GB:CAN77545.1); contains InterPro domain Adenine nucleotide translocator 1; (InterPro:IPR002113); contains InterPro domain Mitochondrial brown fat uncoupling protein; (InterPro:IPR002030); contains In…
0.2	14	AT3G49530	ANAC062 (Arabidopsis NAC domain containing protein 62); transcription factor; similar to ANAC091/TIP (TCV-INTERACTING PROTEIN), transcription coactivator/ transcription factor [Arabidopsis thaliana] (TAIR:AT5G24590.2); similar to hypothetical protein [Vitis vinifera] (GB:CAN73792.1); contains InterPro domain No apical meristem (NAM) protein; (InterPro:IPR003441) protein_coding
0.2	14	AT3G01290	band 7 family protein; similar to band 7 family protein [Arabidopsis thaliana] (TAIR:AT5G62740.1); similar to hypersensitive-induced response protein [Carica papaya] (GB:ABS01349.1); contains InterPro domain Stomatin; (InterPro:IPR001972); contains InterPro domain Band 7 protein (InterPro:IPR001107) protein_coding
0.2	14	AT3G12740	Physically interacts with ALA3, and is required for the phospholipid translocase activity of ALA3. protein_coding
0.2	14	AT3G54960	Encodes a protein disulfide isomerase-like (PDIL) protein, a member of a multigene family within the thioredoxin (TRX) superfamily. protein_coding
0.2	14	AT4G29520	similar to Saposin B [Medicago truncatula] (GB:ABE80541.1); contains InterPro domain Saposin B; (InterPro:IPR008139) protein_coding
0.2	14	AT1G56340	Encodes calreticulin CRT1. protein_coding
0.2	14	AT1G77510	Encodes a protein disulfide isomerase-like (PDIL) protein, a member of a multigene family within the thioredoxin (TRX) superfamily. protein_coding
0.2	14	AT1G14360	ATUTR3/UTR3 (UDP-GALACTOSE TRANSPORTER 3); pyrimidine nucleotide sugar transmembrane transporter; similar to ATUTR1/UTR1 (UDP-GALACTOSE TRANSPORTER 1), UDP-galactose transmembrane transporter/ UDP-glucose transmembrane transporter/ pyrimidine nucleotide sugar transmembrane transporter [Arabidopsis thaliana] (TAIR:AT2G02810.1); similar to UDP-galactose transporter homolog 1, related [Medicago trun…
0.2	14	AT1G21750	Encodes a protein disulfide isomerase-like (PDIL) protein, a member of a multigene family within the thioredoxin (TRX) superfamily; isoform contains non-consensus GA donor splice site at intron 9 protein_coding
0.2	14	AT1G09210	calreticulin 2 (CRT2); Identical to Calreticulin-2 precursor (CRT2) [Arabidopsis Thaliana] (GB:Q38858;GB:O04152;GB:O80486;GB:Q94AW7); similar to CRT1 (CALRETICULIN 1), calcium ion binding [Arabidopsis thaliana] (TAIR:AT1G56340.2); similar to CRT1 (CALRETICULIN 1), calcium ion binding [Arabidopsis thaliana] (TAIR:AT1G56340.1); similar to Calreticulin precursor (GB:P93508); contains InterPro domain…
0.2	14	AT2G32920	Encodes a protein disulfide isomerase-like (PDIL) protein, a member of a multigene family within the thioredoxin (TRX) superfamily. protein_coding
0.2	14	AT1G04980	Encodes a protein disulfide isomerase-like (PDIL) protein, a member of a multigene family within the thioredoxin (TRX) superfamily. protein_coding
0.2	14	AT3G16290	EMB2083 (EMBRYO DEFECTIVE 2083); ATPase/ metallopeptidase; similar to VAR1 (VARIEGATED 1), ATP-dependent peptidase/ ATPase/ metallopeptidase [Arabidopsis thaliana] (TAIR:AT5G42270.1); similar to unnamed protein product [Vitis vinifera] (GB:CAO45848.1); similar to predicted protein [Physcomitrella patens subsp. patens] (GB:EDQ71222.1); contains InterPro domain Peptidase M41; (InterPro:IPR000642); …
0.2	14	AT4G02790	GTP-binding family protein; similar to GTP-binding family protein [Arabidopsis thaliana] (TAIR:AT2G41670.1); similar to unknown [Populus trichocarpa] (GB:ABK94828.1); contains InterPro domain GTP-binding; (InterPro:IPR005289); contains InterPro domain GTP-binding protein, HSR1-related; (InterPro:IPR002917); contains InterPro domain GTP1/OBG; (InterPro:IPR006073) protein_coding
0.2	14	AT3G20230	50S ribosomal protein L18 family; similar to structural constituent of ribosome [Arabidopsis thaliana] (TAIR:AT1G08845.1); similar to unnamed protein product [Vitis vinifera] (GB:CAO48120.1); contains InterPro domain Ribosomal protein L18/L5; (InterPro:IPR005484) protein_coding
0.2	14	AT5G20630	Encodes a germin-like protein. protein_coding
0.2	14	AT5G16140	peptidyl-tRNA hydrolase family protein; Identical to Chloroplastic group IIB intron splicing facilitator CRS2-B, chloroplast precursor (CRS2B) [Arabidopsis Thaliana] (GB:Q9LF14); similar to peptidyl-tRNA hydrolase family protein [Arabidopsis thaliana] (TAIR:AT5G38290.1); similar to peptidyl-tRNA hydrolase family protein [Arabidopsis thaliana] (TAIR:AT5G38290.2); similar to unnamed protein product…
0.2	14	AT1G63610	similar to unknown protein [Arabidopsis thaliana] (TAIR:AT2G14910.1); similar to Os02g0833400 [Oryza sativa (japonica cultivar-group)] (GB:NP_001048635.1); similar to expressed protein [Oryza sativa (japonica cultivar-group)] (GB:AAR87215.1) protein_coding
0.2	14	AT5G19750	peroxisomal membrane 22 kDa family protein; similar to peroxisomal membrane protein 22 kDa, putative [Arabidopsis thaliana] (TAIR:AT2G14860.1); similar to unnamed protein product [Vitis vinifera] (GB:CAO18273.1); contains InterPro domain Mpv17/PMP22; (InterPro:IPR007248) protein_coding
0.2	14	AT4G33760	tRNA synthetase class II (D, K and N) family protein; similar to OVA5 (OVULE ABORTION 5), ATP binding / aminoacyl-tRNA ligase [Arabidopsis thaliana] (TAIR:AT3G13490.1); similar to hypothetical protein OsJ_000409 [Oryza sativa (japonica cultivar-group)] (GB:EAZ10584.1); similar to predicted protein [Physcomitrella patens subsp. patens] (GB:EDQ81588.1); similar to unnamed protein product [Vitis vin…
0.2	14	AT3G03630	O-acetylserine (thiol) lyase protein_coding
0.2	14	AT3G06980	DEAD/DEAH box helicase, putative; Identical to DEAD-box ATP-dependent RNA helicase 50 (RH50) [Arabidopsis Thaliana] (GB:Q8GUG7;GB:Q9M901); similar to DEAD/DEAH box helicase, putative [Arabidopsis thaliana] (TAIR:AT4G09730.1); similar to unnamed protein product [Vitis vinifera] (GB:CAO70956.1); contains InterPro domain RNA helicase, DEAD-box type, Q motif (InterPro:IPR014014); contains InterPro do…
0.2	14	AT1G10760	Encodes an &#945;-glucan, water dikinase required for starch degradation. Involved in cold-induced freezing tolerance. Mutations that eliminate the GWD protein or affect the dikinase domain of the enzyme dramatically reduce both the amount of phosphate in the amylopectin and the rate of starch degradation. Mature leaves of these mutants accumulate amounts of starch up to seven times greater than …
0.2	14	AT2G21660	Encodes a small glycine-rich RNA binding protein that is part of a negative-feedback loop through which AtGRP7 regulates the circadian oscillations of its own transcript. Gene expression is induced by cold. protein_coding
0.2	14	AT1G06460	ACD32.1 encodes an alpha-crystallin domain containing protein with homology to small heat shock proteins. protein_coding
0.2	14	AT3G05970	encode peroxisomal long-chain acyl-CoA synthetase (LACS) isozymes protein_coding
0.2	14	AT4G32770	Tocopherol cyclase involved in tocopherol (vitamin E)synthesis. VTE1 over-expressing plants have increased tocopherol indicating VTE1 is a major limiting factor in tocopherol synthesis. Mutants defective in this gene accumulate high amounts of zeaxanthin in conditions of high light or low temperature. Plays a role in the adaptation to low temperature stress, notably phloem loading. protein_coding
0.2	15	AT5G67400	peroxidase 73 (PER73) (P73) (PRXR11); Identical to Peroxidase 73 precursor (PER73) [Arabidopsis Thaliana] (GB:Q43873); similar to peroxidase, putative [Arabidopsis thaliana] (TAIR:AT3G49960.1); similar to unnamed protein product [Vitis vinifera] (GB:CAO71984.1); contains InterPro domain Plant peroxidase; (InterPro:IPR000823); contains InterPro domain Haem peroxidase; (InterPro:IPR010255); contain…
0.2	15	AT4G02270	pollen Ole e 1 allergen and extensin family protein; similar to pollen Ole e 1 allergen and extensin family protein [Arabidopsis thaliana] (TAIR:AT2G47540.1); similar to hypothetical protein [Vitis vinifera] (GB:CAN65163.1); similar to hypothetical protein [Vitis vinifera] (GB:CAN65164.1); contains InterPro domain Pollen Ole e 1 allergen and extensin (InterPro:IPR006041) protein_coding
0.2	15	AT4G26010	peroxidase, putative; Identical to Peroxidase 44 precursor (PER44) [Arabidopsis Thaliana] (GB:Q93V93;GB:Q9SZH5); similar to peroxidase, putative [Arabidopsis thaliana] (TAIR:AT1G34510.1); similar to Haem peroxidase, plant/fungal/bacterial [Medicago truncatula] (GB:ABN08467.1); contains InterPro domain Plant peroxidase; (InterPro:IPR000823); contains InterPro domain Haem peroxidase; (InterPro:IPR0…
0.2	15	AT5G05500	pollen Ole e 1 allergen and extensin family protein; similar to pollen Ole e 1 allergen and extensin family protein [Arabidopsis thaliana] (TAIR:AT2G33790.1); similar to unnamed protein product [Vitis vinifera] (GB:CAO41410.1); contains InterPro domain Pollen Ole e 1 allergen and extensin (InterPro:IPR006041) protein_coding
0.2	15	AT3G62680	Proline-rich protein protein_coding
0.2	15	AT5G04960	pectinesterase family protein; similar to pectinesterase family protein [Arabidopsis thaliana] (TAIR:AT3G10710.1); similar to unnamed protein product [Vitis vinifera] (GB:CAO46182.1); contains InterPro domain Pectin lyase fold (InterPro:IPR012334); contains InterPro domain Pectinesterase, catalytic; (InterPro:IPR000070); contains InterPro domain Pectin lyase fold/virulence factor (InterPro:IPR011…
0.2	15	AT5G06630	proline-rich extensin-like family protein; similar to proline-rich extensin-like family protein [Arabidopsis thaliana] (TAIR:AT5G06640.1); contains InterPro domain Extensin-like region; (InterPro:IPR006706) protein_coding
0.2	15	AT5G35190	proline-rich extensin-like family protein; similar to proline-rich extensin-like family protein [Arabidopsis thaliana] (TAIR:AT4G08400.1); similar to proline-rich extensin-like family protein [Arabidopsis thaliana] (TAIR:AT4G08410.1); similar to extensin, putative [Brassica oleracea] (GB:ABD65124.1); similar to Extensin-like region containing protein [Brassica oleracea] (GB:ABD65126.1); contains …
0.2	15	AT4G25820	Encodes a xyloglucan endotransglycosylase with a clear preference for non-fucosylated xyloglucan polymer. protein_coding
0.2	16	AT2G18690	similar to unknown protein [Arabidopsis thaliana] (TAIR:AT2G18680.1); similar to Os08g0107100 [Oryza sativa (japonica cultivar-group)] (GB:NP_001060795.1); similar to conserved hypothetical protein [Medicago truncatula] (GB:ABE90086.1) protein_coding
0.2	16	AT1G13210	ACA.L (AUTOINHIBITED CA2+/ATPASE II); ATPase, coupled to transmembrane movement of ions, phosphorylative mechanism / calmodulin binding; Identical to Putative phospholipid-transporting ATPase 11 (ALA11) [Arabidopsis Thaliana] (GB:Q9SAF5); similar to haloacid dehalogenase-like hydrolase family protein [Arabidopsis thaliana] (TAIR:AT1G26130.1); similar to haloacid dehalogenase-like hydrolase family…
0.2	16	AT3G26210	putative cytochrome P450 protein_coding
0.2	16	AT2G32680	disease resistance family protein; similar to disease resistance family protein / LRR family protein [Arabidopsis thaliana] (TAIR:AT3G24900.1); similar to leucine-rich repeat family protein [Arabidopsis thaliana] (TAIR:AT2G33020.1); similar to disease resistance family protein [Arabidopsis thaliana] (TAIR:AT3G25020.1); similar to putative LRR family protein [Brassica napus] (GB:ABI99471.1); simil…
0.2	16	AT1G76970	VHS domain-containing protein / GAT domain-containing protein; similar to VHS domain-containing protein / GAT domain-containing protein [Arabidopsis thaliana] (TAIR:AT1G21380.1); similar to unnamed protein product [Vitis vinifera] (GB:CAO61950.1); contains InterPro domain GAT; (InterPro:IPR004152); contains InterPro domain ENTH/VHS (InterPro:IPR008942); contains InterPro domain VHS; (InterPro:IPR…
0.2	16	AT4G08850	leucine-rich repeat family protein / protein kinase family protein; similar to leucine-rich repeat transmembrane protein kinase, putative [Arabidopsis thaliana] (TAIR:AT1G35710.1); similar to hypothetical protein [Vitis vinifera] (GB:CAN68996.1); similar to unnamed protein product [Vitis vinifera] (GB:CAO66621.1); similar to hypothetical protein [Vitis vinifera] (GB:CAN73988.1); contains InterPro…
0.2	16	AT2G18660	EXLB3 (EXPANSIN-LIKE B3 PRECURSOR); Identical to Expansin-like B3 precursor (EXLB3) [Arabidopsis Thaliana] (GB:Q9ZV52); similar to EXLB2 (EXPANSIN-LIKE B2 PRECURSOR) [Arabidopsis thaliana] (TAIR:AT4G30380.1); similar to immuno-reactant natriuretic peptide-like protein [Erucastrum strigosum] (GB:AAM18791.1); contains InterPro domain Expansin 45, endoglucanase-like (InterPro:IPR007112); contains In…
0.2	16	AT3G57260	beta 1,3-glucanase protein_coding
0.2	16	AT5G10760	aspartyl protease family protein; similar to chloroplast nucleoid DNA-binding protein, putative [Arabidopsis thaliana] (TAIR:AT5G10770.1); similar to unnamed protein product [Vitis vinifera] (GB:CAO44388.1); contains InterPro domain Peptidase aspartic, catalytic; (InterPro:IPR009007); contains InterPro domain Peptidase A1; (InterPro:IPR001461) protein_coding
0.2	16	AT5G52750	heavy-metal-associated domain-containing protein; similar to heavy-metal-associated domain-containing protein [Arabidopsis thaliana] (TAIR:AT5G52760.1); similar to metal ion binding [Brassica rapa] (GB:ABL97978.1); contains InterPro domain Heavy metal transport/detoxification protein; (InterPro:IPR006121) protein_coding
0.2	16	AT4G37370	member of CYP81D protein_coding
0.2	16	AT2G23810	Member of TETRASPANIN family protein_coding
0.2	16	AT5G10695	similar to unknown protein [Arabidopsis thaliana] (TAIR:AT5G57123.1); similar to conserved hypothetical protein [Medicago truncatula] (GB:ABD28467.1); contains domain Glucocorticoid receptor-like (DNA-binding domain) (SSF57716) protein_coding
0.2	16	AT5G20230	Al-stress-induced gene protein_coding
0.2	16	AT4G23470	hydroxyproline-rich glycoprotein family protein; similar to proline-rich family protein [Arabidopsis thaliana] (TAIR:AT1G63830.1); similar to proline-rich family protein [Arabidopsis thaliana] (TAIR:AT1G63830.2); similar to Os03g0123600 [Oryza sativa (japonica cultivar-group)] (GB:NP_001048806.1); similar to unknown [Populus trichocarpa] (GB:ABK94210.1); contains InterPro domain Protein of unknow…
0.2	16	AT1G09970	leucine-rich repeat transmembrane protein kinase, putative; similar to IKU2 (HAIKU2), ATP binding / protein kinase [Arabidopsis thaliana] (TAIR:AT3G19700.1); similar to leucine-rich repeat transmembrane protein kinase, putative [Arabidopsis thaliana] (TAIR:AT5G49660.1); similar to HSL1 (HAESA-LIKE 1), ATP binding / kinase/ protein serine/threonine kinase [Arabidopsis thaliana] (TAIR:AT1G28440.1);…
0.2	16	AT1G19380	similar to unknown protein [Arabidopsis thaliana] (TAIR:AT5G65650.1); similar to unknown [Vitis pseudoreticulata] (GB:ABC69762.1); contains InterPro domain Protein of unknown function DUF1195; (InterPro:IPR010608) protein_coding
0.2	16	AT5G19240	Identical to Putative GPI-anchored protein At5g19240 precursor [Arabidopsis Thaliana] (GB:Q84VZ5;GB:Q8H7A4); similar to unknown protein [Arabidopsis thaliana] (TAIR:AT5G19230.1); similar to Os07g0645000 [Oryza sativa (japonica cultivar-group)] (GB:NP_001060451.1); similar to unknown protein [Oryza sativa (japonica cultivar-group)] (GB:BAC07018.1); contains domain PR-1-like (SSF55797) protein_codi…
0.2	16	AT4G31800	Pathogen-induced transcription factor. Binds W-box sequences in vitro. Forms protein complexes with itself and with WRKY40 and WRKY60. Constitutive expression of WRKY18 enhanced resistance to P. syringae, but its coexpression with WRKY40 or WRKY60 made plants more susceptible to both P. syringae and B. cinerea. WRKY18, WRKY40, and WRKY60 have partially redundant roles in response to the hemibiotr…
0.2	16	AT3G45640	Encodes a mitogen-activated kinase whose mRNA levels increase in response to touch, cold, salinity stress and chitin oligomers.Also functions in ovule development. Heterozygous MPK3 mutants in a homozygous MPK6 background are female sterile due to defects in integument development protein_coding
0.2	16	AT4G23180	Encodes a receptor-like protein kinase. Naming convention from Chen et al 2003 (PMID 14756307) protein_coding
0.2	16	AT3G52800	zinc finger (AN1-like) family protein; Identical to Zinc finger A20 and AN1 domain-containing stress-associated protein 6 (SAP6) [Arabidopsis Thaliana] (GB:Q94B40;GB:Q9LXI5); similar to zinc finger (AN1-like) family protein [Arabidopsis thaliana] (TAIR:AT2G36320.1); similar to unnamed protein product [Vitis vinifera] (GB:CAO15931.1); contains InterPro domain Zinc finger, A20-type; (InterPro:IPR00…
0.2	16	AT4G17230	Encodes a scarecrow-like protein (SCL13). Member of GRAS gene family. protein_coding
0.2	16	AT4G18880	member of Heat Stress Transcription Factor (Hsf) family protein_coding
0.2	16	AT1G72900	disease resistance protein (TIR-NBS class), putative; similar to disease resistance protein (TIR-NBS class), putative [Arabidopsis thaliana] (TAIR:AT1G72940.1); similar to hypothetical protein [Vitis vinifera] (GB:CAN61853.1); similar to nematode resistance-like protein [Solanum tuberosum] (GB:AAP44393.1); similar to unnamed protein product [Vitis vinifera] (GB:CAO49904.1); contains InterPro doma…
0.2	16	AT1G73800	calmodulin-binding protein; similar to calmodulin-binding protein [Arabidopsis thaliana] (TAIR:AT5G57580.1); similar to At1g73800/F25P22_22 [Medicago truncatula] (GB:ABE78902.1); contains InterPro domain Calmodulin binding protein-like; (InterPro:IPR012416)
0.2	16	AT1G01560	member of MAP Kinase protein_coding
0.2	16	AT2G17220	protein kinase, putative; similar to protein kinase, putative [Arabidopsis thaliana] (TAIR:AT1G76360.1); similar to unnamed protein product [Vitis vinifera] (GB:CAO47524.1); contains InterPro domain Protein kinase, core; (InterPro:IPR000719); contains InterPro domain Protein kinase-like (InterPro:IPR011009) protein_coding
0.2	16	AT3G54150	embryo-abundant protein-related; similar to embryo-abundant protein-related [Arabidopsis thaliana] (TAIR:AT1G55450.1); similar to unnamed protein product [Vitis vinifera] (GB:CAO67377.1); contains InterPro domain Methyltransferase type 11; (InterPro:IPR013216) protein_coding
0.2	16	AT1G49050	aspartyl protease family protein; similar to nucellin protein, putative [Arabidopsis thaliana] (TAIR:AT1G77480.1); similar to unnamed protein product [Vitis vinifera] (GB:CAO68040.1); contains InterPro domain Peptidase aspartic, catalytic; (InterPro:IPR009007); contains InterPro domain Peptidase A1; (InterPro:IPR001461) protein_coding
0.2	16	AT3G09830	protein kinase, putative; similar to protein kinase, putative [Arabidopsis thaliana] (TAIR:AT5G03320.1); similar to unnamed protein product [Vitis vinifera] (GB:CAO68919.1); contains InterPro domain Protein kinase, core; (InterPro:IPR000719); contains InterPro domain Protein kinase-like (InterPro:IPR011009) protein_coding
0.2	16	AT1G55450	embryo-abundant protein-related; similar to embryo-abundant protein-related [Arabidopsis thaliana] (TAIR:AT3G54150.1); similar to unnamed protein product [Vitis vinifera] (GB:CAO67377.1); contains InterPro domain Methyltransferase type 11; (InterPro:IPR013216) protein_coding
0.2	17	AT5G52440	HCF106; nuclear gene for chloroplast. Thylakoid membrane delta pH translocation pathway component protein; related to Escherichia coli TatA and TatB protein_coding
0.2	17	AT4G01800	preprotein translocase secA subunit, putative; Identical to Protein translocase subunit secA, chloroplast precursor (secA) [Arabidopsis Thaliana] (GB:Q9SYI0); similar to ATP binding [Arabidopsis thaliana] (TAIR:AT1G21650.1); similar to Preprotein translocase subunit secA, chloroplast precursor (GB:Q41062); similar to Preprotein translocase subunit secA, chloroplast precursor (GB:Q36795); similar …
0.2	17	AT5G60600	Encodes a chloroplast-localized hydroxy-2-methyl-2-(E)-butenyl 4-diphosphate (HMBPP) synthase (HDS), catalyzes the formation of HMBPP from 2-C-methyl-D-erythrytol 2,4-cyclodiphosphate (MEcPP). The HDS enzyme controls the penultimate steps of the biosynthesis of IPP and dimethylallyl diphosphate (DMAPP) via the MEP pathway and may serve as a metabolic control point for SA-mediated disease resistan…
0.2	17	AT4G31850	encodes a protein containing 27 pentatrico-peptide repeat (PPR) motifs protein_coding
0.2	17	AT3G25690	actin binding protein required for normal chloroplast positioning protein_coding
0.2	17	AT5G17170	ENH1 (ENHANCER OF SOS3-1); metal ion binding; similar to rubredoxin family protein [Arabidopsis thaliana] (TAIR:AT5G51010.1); similar to hypothetical protein OsI_026923 [Oryza sativa (indica cultivar-group)] (GB:EAZ05691.1); similar to Os08g0162600 [Oryza sativa (japonica cultivar-group)] (GB:NP_001061060.1); contains InterPro domain PDZ/DHR/GLGF; (InterPro:IPR001478); contains InterPro domain Ru…
0.2	17	AT2G33180	similar to hypothetical protein [Triticum aestivum] (GB:CAJ19336.1); similar to Os09g0481800 [Oryza sativa (japonica cultivar-group)] (GB:NP_001063498.1) protein_coding
0.2	17	AT5G44650	similar to unknown protein [Oryza sativa (japonica cultivar-group)] (GB:BAD68269.1); similar to Os01g0798500 [Oryza sativa (japonica cultivar-group)] (GB:NP_001044524.1) protein_coding
0.2	17	AT1G49380	cytochrome c biogenesis protein family; similar to hypothetical protein OsJ_012198 [Oryza sativa (japonica cultivar-group)] (GB:EAZ28715.1); similar to hypothetical protein OsI_013219 [Oryza sativa (indica cultivar-group)] (GB:EAY91986.1); similar to unnamed protein product [Vitis vinifera] (GB:CAO47670.1); contains InterPro domain ResB-like (InterPro:IPR007816) protein_coding
0.2	17	AT1G31190	inositol monophosphatase family protein; similar to VTC4 [Arabidopsis thaliana] (TAIR:AT3G02870.3); similar to VTC4, 3'(2'),5'-bisphosphate nucleotidase/ L-galactose-1-phosphate phosphatase/ inositol or phosphatidylinositol phosphatase [Arabidopsis thaliana] (TAIR:AT3G02870.1); similar to unnamed protein product [Vitis vinifera] (GB:CAO41989.1); contains InterPro domain Inositol monophosphatase; …
0.2	17	AT5G57030	Lutein-deficient 2 (LUT2) required for lutein biosynthesis, member of the xanthophyll class of carotenoids. Encodes lycopene epsilon cyclase protein_coding
0.2	17	AT1G14030	ribulose-1,5 bisphosphate carboxylase oxygenase large subunit N-methyltransferase, putative; Identical to Probable ribulose-1,5 bisphosphate carboxylase/oxygenase large subunit N-methyltransferase, chloroplast precursor (RBCMT) [Arabidopsis Thaliana] (GB:Q9XI84); similar to SET domain-containing protein [Arabidopsis thaliana] (TAIR:AT3G07670.1); similar to unnamed protein product [Vitis vinifera]…
0.2	17	AT2G35410	33 kDa ribonucleoprotein, chloroplast, putative / RNA-binding protein cp33, putative; similar to RNA recognition motif (RRM)-containing protein [Arabidopsis thaliana] (TAIR:AT4G09040.2); similar to RNA recognition motif (RRM)-containing protein [Arabidopsis thaliana] (TAIR:AT4G09040.1); similar to unnamed protein product [Vitis vinifera] (GB:CAO63401.1); contains InterPro domain RNA recognition m…
0.2	17	AT1G26230	chaperonin, putative; similar to CPN60B (CHAPERONIN 60 BETA), ATP binding / protein binding / unfolded protein binding [Arabidopsis thaliana] (TAIR:AT1G55490.1); similar to chaperonin, putative [Arabidopsis thaliana] (TAIR:AT3G13470.1); similar to CPN60B (CHAPERONIN 60 BETA), ATP binding / protein binding / unfolded protein binding [Arabidopsis thaliana] (TAIR:AT1G55490.2); similar to unnamed pro…
0.2	17	AT3G53130	Lutein-deficient 1 (LUT1) required for lutein biosynthesis, member of the xanthophyll class of carotenoids. Involved in epsilon ring hydroxylation. Maps at 67.3 cM on chromosome 3. protein_coding
0.2	17	AT1G32200	Encodes a chloroplast glycerol-3-phosphate acyltransferase.Involved in the biosynthesis of chloroplast phosphatidylglycerol. protein_coding
0.2	17	AT1G22430	alcohol dehydrogenase, putative; Identical to Alcohol dehydrogenase-like 1 [Arabidopsis Thaliana] (GB:Q9SK86); similar to alcohol dehydrogenase, putative [Arabidopsis thaliana] (TAIR:AT4G22110.2); similar to alcohol dehydrogenase, putative [Arabidopsis thaliana] (TAIR:AT4G22110.1); similar to unnamed protein product [Vitis vinifera] (GB:CAO61679.1); contains InterPro domain Alcohol dehydrogenase …
0.2	17	AT2G28605	Encodes a PsbP domain-OEC23 like protein localized in thylakoid (peripheral-lumenal side). protein_coding
0.2	17	AT4G18370	Encodes DEG5. Forms a hexamer with DEG8 in the thylakoid lumen. Involved in the cleavage of photodamaged D2 protein of photosystem II (PSII). protein_coding
0.2	17	AT2G21385	similar to Os09g0531100 [Oryza sativa (japonica cultivar-group)] (GB:NP_001063753.1); similar to conserved hypothetical protein [Medicago truncatula] (GB:ABE89529.1) protein_coding
0.2	17	AT4G19100	similar to unknown protein [Arabidopsis thaliana] (TAIR:AT5G52780.1); similar to hypothetical protein [Oryza sativa (japonica cultivar-group)] (GB:BAD61615.1) protein_coding
0.2	17	AT5G01920	Chloroplast thylakoid protein kinase STN8 is specific in phosphorylation of N-terminal threonine residues in D1, D2 and CP43 proteins, and Thr-4 in PsbH protein of photosystem II. Phosphorylation of Thr-4 in the wild type required both light and prior phosphorylation at Thr-2. protein_coding
0.2	17	AT4G32570	TIFY8; Identical to Protein TIFY 8 (TIFY8) [Arabidopsis Thaliana] (GB:Q84MB2;GB:O65542;GB:Q8LCS4); similar to unnamed protein product [Vitis vinifera] (GB:CAO44177.1); contains InterPro domain ZIM (InterPro:IPR010399) protein_coding
0.2	17	AT3G45780	Blue-light photoreceptor. Contains a light activated serine-threonine kinase domain and LOV1 and LOV2 repeats. Mutants are defective in blue-light response. Mediates blue light-induced growth enhancements. PHOT1 and PHOT2 mediate blue light-dependent activation of the plasma membrane H+-ATPase in guard cell protoplasts. protein_coding
0.2	17	AT4G26530	fructose-bisphosphate aldolase, putative; similar to fructose-bisphosphate aldolase, cytoplasmic [Arabidopsis thaliana] (TAIR:AT4G26520.1); similar to unknown [Populus trichocarpa] (GB:ABK94744.1); contains InterPro domain Aldolase-type TIM barrel; (InterPro:IPR013785); contains InterPro domain Fructose-bisphosphate aldolase, class-I; (InterPro:IPR000741) protein_coding
0.2	17	AT1G75100	Contains a J-domain at the C-terminus which is similar to the J-domain of auxilin, a clathrin-uncoating factor in cow, yeast and worm. Arabidopsis contains 6 other proteins similar to auxilin. Expressed in leaves and stems, but not in roots. Localized in the cytoplasm. Required for the chloroplast accumulation response, but not for the avoidance response. No molecular function known. protein_codi…
0.2	17	AT5G64840	member of GCN subfamily protein_coding
0.2	17	AT5G61670	Encodes a close homolog of the Cauliflower OR (Orange) protein. The function of OR is to induce the differentiation of proplastids or other noncolored plastids into chromoplasts for carotenoid accumulation. Both proteins contain a Cysteine-rich zinc finger domain that is highly specific to DnaJ-like molecular chaperons. protein_coding
0.2	17	AT1G66330	senescence-associated family protein; similar to unknown [Populus trichocarpa] (GB:ABK95826.1); contains InterPro domain Armadillo-type fold; (InterPro:IPR016024) protein_coding
0.2	17	AT5G64940	Encodes a member of ATH subfamily of ATP-binding cassette (ABC) proteins. protein_coding
0.2	17	AT5G48490	protease inhibitor/seed storage/lipid transfer protein (LTP) family protein; similar to DIR1 (DEFECTIVE IN INDUCED RESISTANCE 1), lipid binding [Arabidopsis thaliana] (TAIR:AT5G48485.1); similar to unnamed protein product [Vitis vinifera] (GB:CAO15596.1); contains InterPro domain Plant lipid transfer protein/seed storage/trypsin-alpha amylase inhibitor (InterPro:IPR003612); contains InterPro doma…
0.2	17	AT2G24270	Encodes a protein with non-phosphorylating NADP-dependent glyceraldehyde-3-phosphate dehydrogenase activity. The activity of the enzyme was determined from leaf extracts; the enzyme has not been purified to confirm activity. protein_coding
0.2	17	AT5G59250	sugar transporter family protein; Identical to D-xylose-proton symporter-like 3 [Arabidopsis Thaliana] (GB:Q0WWW9;GB:Q9FIF2); similar to sugar transporter family protein [Arabidopsis thaliana] (TAIR:AT5G17010.1); similar to sugar transporter family protein [Arabidopsis thaliana] (TAIR:AT5G17010.3); similar to hypothetical protein [Vitis vinifera] (GB:CAN83894.1); similar to unnamed protein produc…
0.2	17	AT4G24930	thylakoid lumenal 17.9 kDa protein, chloroplast; Identical to Thylakoid lumenal 17.9 kDa protein, chloroplast precursor [Arabidopsis Thaliana] (GB:Q9SW33); similar to unnamed protein product [Vitis vinifera] (GB:CAO68315.1) protein_coding
0.2	17	AT2G21340	enhanced disease susceptibility protein, putative / salicylic acid induction deficient protein, putative; similar to EDS5 (ENHANCED DISEASE SUSCEPTIBILITY 5), antiporter/ transporter [Arabidopsis thaliana] (TAIR:AT4G39030.1); similar to unnamed protein product [Vitis vinifera] (GB:CAO47230.1); contains InterPro domain Multi antimicrobial extrusion protein MatE; (InterPro:IPR002528) protein_coding
0.2	17	AT5G37600	encodes a cytosolic glutamine synthetase, the enzyme has high affinity with substrate ammonium protein_coding
0.2	17	AT1G14280	Encodes phytochrome kinase substrate 2. PKS proteins are critical for hypocotyl phototropism. protein_coding
0.2	17	AT5G06980	similar to unknown protein [Arabidopsis thaliana] (TAIR:AT3G12320.1) protein_coding
0.2	17	AT3G54500	similar to dentin sialophosphoprotein-related [Arabidopsis thaliana] (TAIR:AT5G64170.2); similar to conserved hypothetical protein [Medicago truncatula] (GB:ABD28297.1) protein_coding
0.2	17	AT4G34350	Arabidopsis ISPH is involved in the plastid nonmevalonate pathway of isoprenoid biosynthesis. It was shown to complement the lethal phenotype of E. coli ispH mutant and is therefore most likely encodes a protein with 4-hydroxy-3-methylbut-2-en-1-yl diphosphate reductase activity involved in the last step of mevalonate-independent isopentenyl biosynthesis. Mutant has Albino seedling. protein_coding
0.2	17	AT3G17040	It is a RNA tetratricopeptide repeat-containing protein required for normal processing of transcripts from the polycistronic chloroplast psbB-psbT-psbH-petB-petD operon coding for proteins of the photosystem II and cytochrome b6/f complexes. Localizes to the chloroplast membrane. Involved in regulating plastidial gene expression and biogenesis. protein_coding
0.2	17	AT1G44000	similar to unknown protein [Arabidopsis thaliana] (TAIR:AT4G22920.1); similar to senescence-inducible chloroplast stay-green protein 2 [Glycine max] (GB:AAW82960.1) protein_coding
0.2	17	AT4G17810	nucleic acid binding / transcription factor/ zinc ion binding; similar to zinc finger (C2H2 type) family protein [Arabidopsis thaliana] (TAIR:AT2G37740.1); similar to zinc finger (C2H2 type) containing protein [Brassica oleracea] (GB:ABD65171.1); contains InterPro domain Zinc finger, C2H2-like; (InterPro:IPR015880); contains InterPro domain Zinc finger, C2H2-type; (InterPro:IPR007087) protein_cod…
0.2	17	AT1G64720	membrane related protein CP5 protein_coding
0.2	17	AT5G13410	immunophilin / FKBP-type peptidyl-prolyl cis-trans isomerase family protein; similar to immunophilin / FKBP-type peptidyl-prolyl cis-trans isomerase family protein [Arabidopsis thaliana] (TAIR:AT4G19830.1); similar to unnamed protein product [Vitis vinifera] (GB:CAO68705.1); contains InterPro domain Peptidyl-prolyl cis-trans isomerase, FKBP-type; (InterPro:IPR001179) protein_coding
0.2	17	AT2G47940	Encodes DegP2 protease (DEGP2); nuclear gene for chloroplast product. protein_coding
0.2	17	AT2G34620	mitochondrial transcription termination factor-related / mTERF-related; similar to mitochondrial transcription termination factor-related / mTERF-related [Arabidopsis thaliana] (TAIR:AT2G03050.1); similar to mTERF-like protein [Brassica napus] (GB:ABC70867.1); contains InterPro domain Mitochodrial transcription termination factor-related (InterPro:IPR003690) protein_coding
0.2	17	AT1G62780	similar to B0616E02-H0507E05.5 [Oryza sativa (indica cultivar-group)] (GB:CAH67829.1) protein_coding
0.2	17	AT5G48220	indole-3-glycerol phosphate synthase, putative; similar to indole-3-glycerol phosphate synthase (IGPS) [Arabidopsis thaliana] (TAIR:AT2G04400.1); similar to unnamed protein product [Vitis vinifera] (GB:CAO41139.1); contains InterPro domain Indole-3-glycerol phosphate synthase, central region; (InterPro:IPR001468); contains InterPro domain Ribulose-phosphate binding barrel; (InterPro:IPR011060); c…
0.2	17	AT5G28750	thylakoid assembly protein, putative; similar to HCF106 (High chlorophyll fluorescence 106) [Arabidopsis thaliana] (TAIR:AT5G52440.1); similar to unknown [Populus trichocarpa] (GB:ABK93003.1); contains InterPro domain Twin-arginine translocation protein TatA/E; (InterPro:IPR006312); contains InterPro domain Bacterial sec-independent translocation protein mttA/Hcf106; (InterPro:IPR003369); contain…
0.2	17	AT5G11480	GTP binding; similar to EMB2001 (EMBRYO DEFECTIVE 2001), GTP binding [Arabidopsis thaliana] (TAIR:AT2G22870.1); similar to unnamed protein product [Vitis vinifera] (GB:CAO44074.1); contains InterPro domain GTP-binding; (InterPro:IPR005289); contains InterPro domain GTP-binding protein, HSR1-related; (InterPro:IPR002917) protein_coding
0.2	17	AT4G34290	SWIB complex BAF60b domain-containing protein; similar to SWIB complex BAF60b domain-containing protein [Arabidopsis thaliana] (TAIR:AT2G14880.1); similar to unnamed protein product [Vitis vinifera] (GB:CAO70872.1); contains InterPro domain SWIB/MDM2; (InterPro:IPR003121) protein_coding
0.2	17	AT2G04030	Encodes a chloroplast-targeted 90-kDa heat shock protein located in the stroma involved in red-light mediated deetiolation response. Mutants are resistant to chlorate, have elongated hypocotyls in light, and affect the expression of NR2, CAB, and RBCS but NOT NR1 and NiR. protein_coding
0.2	17	AT2G33210	chaperonin, putative; Identical to Chaperonin CPN60-like 1, mitochondrial precursor [Arabidopsis Thaliana] (GB:Q8L7B5;GB:O49314); similar to chaperonin, putative [Arabidopsis thaliana] (TAIR:AT3G13860.1); similar to HSP60 (Heat shock protein 60), ATP binding / protein binding / unfolded protein binding [Arabidopsis thaliana] (TAIR:AT3G23990.1); similar to GroEL-like chaperone, ATPase [Medicago tr…
0.2	17	AT1G60770	pentatricopeptide (PPR) repeat-containing protein; similar to pentatricopeptide (PPR) repeat-containing protein [Arabidopsis thaliana] (TAIR:AT1G02370.1); similar to unnamed protein product [Vitis vinifera] (GB:CAO42647.1); similar to unknown [Populus trichocarpa] (GB:ABK95769.1); contains InterPro domain Tetratricopeptide-like helical; (InterPro:IPR011990); contains InterPro domain Pentatricopep…
0.2	17	AT1G31817	NFD3 (NUCLEAR FUSION DEFECTIVE 3); structural constituent of ribosome; similar to mitochondrial ribosomal protein S11 [Oryza sativa (japonica cultivar-group)] (GB:BAA12798.1); similar to small subunit ribosomal protein, putative [Oryza sativa (japonica cultivar-group)] (GB:AAT85310.1); similar to Os03g0385900 [Oryza sativa (japonica cultivar-group)] (GB:NP_001050253.1); contains InterPro domain R…
0.2	17	AT3G17465	encodes a putative L3 ribosomal protein targeted to the plastid. protein_coding
0.2	17	AT5G26710	glutamate-tRNA ligase, putative / glutamyl-tRNA synthetase, putatuve / GluRS, putative; similar to OVA9 (OVULE ABORTION 9), glutamine-tRNA ligase [Arabidopsis thaliana] (TAIR:AT1G25350.1); similar to hypothetical protein [Vitis vinifera] (GB:CAN76587.1); similar to predicted protein [Physcomitrella patens subsp. patens] (GB:EDQ74088.1); similar to hypothetical protein OsI_032170 [Oryza sativa (in…
0.2	17	AT2G17250	EMB2762 (EMBRYO DEFECTIVE 2762); similar to Os04g0585300 [Oryza sativa (japonica cultivar-group)] (GB:NP_001053677.1); similar to OSJNBa0013K16.9 [Oryza sativa (japonica cultivar-group)] (GB:CAE03760.2); similar to hypothetical protein OsJ_015261 [Oryza sativa (japonica cultivar-group)] (GB:EAZ31778.1); contains InterPro domain CBF (InterPro:IPR005612) protein_coding
0.2	17	AT5G15810	N2,N2-dimethylguanosine tRNA methyltransferase family protein; Identical to Probable N [Arabidopsis Thaliana] (GB:Q9LFU5); similar to RNA binding / tRNA (guanine-N2-)-methyltransferase [Arabidopsis thaliana] (TAIR:AT3G02320.1); similar to hypothetical protein [Cleome spinosa] (GB:ABD96899.1); similar to hypothetical protein [Vitis vinifera] (GB:CAN65976.1); similar to hypothetical protein [Cleome…
0.2	17	AT5G64420	DNA polymerase V family; similar to DNA polymerase V [Medicago truncatula] (GB:ABN05723.1); similar to unnamed protein product [Vitis vinifera] (GB:CAO67826.1); similar to hypothetical protein [Vitis vinifera] (GB:CAN80013.1); contains InterPro domain DNA polymerase V; (InterPro:IPR007015) protein_coding
0.2	17	AT1G30240	binding; similar to unnamed protein product [Vitis vinifera] (GB:CAO14857.1); contains InterPro domain Armadillo-type fold; (InterPro:IPR016024) protein_coding
0.2	17	AT3G20330	encodes aspartate carbamoyltransferase catalyzing the second step in the de novo pyrimidine ribonucleotide biosynthesis protein_coding
0.2	17	AT4G24830	arginosuccinate synthase family; Identical to Argininosuccinate synthase, chloroplast precursor [Arabidopsis Thaliana] (GB:Q9SZX3;GB:Q8VZ47); similar to unnamed protein product [Vitis vinifera] (GB:CAO68272.1); similar to hypothetical protein OsI_036644 [Oryza sativa (indica cultivar-group)] (GB:EAY82685.1); similar to unknown [Picea sitchensis] (GB:ABK25462.1); contains InterPro domain Argininos…
0.2	17	AT4G17520	nuclear RNA-binding protein, putative; similar to nuclear RNA-binding protein, putative [Arabidopsis thaliana] (TAIR:AT5G47210.1); similar to nuclear RNA binding protein, putative [Brassica oleracea] (GB:ABD65067.1); contains InterPro domain Hyaluronan/mRNA binding protein (InterPro:IPR006861) protein_coding
0.2	17	AT4G31210	DNA topoisomerase family protein; similar to DNA topoisomerase III alpha, putative [Arabidopsis thaliana] (TAIR:AT5G63920.1); similar to hypothetical protein [Vitis vinifera] (GB:CAN67233.1); similar to DNA topoisomerase I [alpha proteobacterium BAL199] (GB:ZP_02186840.1); similar to unnamed protein product [Vitis vinifera] (GB:CAO43980.1); contains InterPro domain DNA topoisomerase, type IA, DNA…
0.2	17	AT4G31790	diphthine synthase, putative (DPH5); Identical to Probable diphthine synthase [Arabidopsis Thaliana] (GB:O81769); similar to unnamed protein product [Vitis vinifera] (GB:CAO61003.1); contains InterPro domain Diphthine synthase; (InterPro:IPR004551); contains InterPro domain Tetrapyrrole methylase, subdomain 2; (InterPro:IPR014776); contains InterPro domain Tetrapyrrole methylase; (InterPro:IPR000…
0.2	17	AT5G38720	similar to unknown protein [Arabidopsis thaliana] (TAIR:AT1G56660.1); similar to conserved hypothetical protein [Medicago truncatula] (GB:ABE79302.1); contains domain RIBOSOMAL RNA PROCESSING PROTEIN 7-RELATED (PTHR13191) protein_coding
0.2	17	AT3G60360	EDA14/UTP11 (EMBRYO SAC DEVELOPMENT ARREST 14); Identical to Probable U3 small nucleolar RNA-associated protein 11 [Arabidopsis Thaliana] (GB:Q9M223); similar to hypothetical protein [Vitis vinifera] (GB:CAN82884.1); contains InterPro domain Small-subunit processome, Utp11; (InterPro:IPR007144) protein_coding
0.2	17	AT1G04190	tetratricopeptide repeat (TPR)-containing protein; similar to stress-inducible protein, putative [Arabidopsis thaliana] (TAIR:AT1G62740.1); similar to unnamed protein product [Vitis vinifera] (GB:CAO71215.1); contains InterPro domain Tetratricopeptide-like helical; (InterPro:IPR011990); contains InterPro domain Tetratricopeptide TPR-1 (InterPro:IPR001440); contains InterPro domain Tetratricopepti…
0.2	17	AT3G07430	EMB1990 (EMBRYO DEFECTIVE 1990); similar to YGGT family protein [Arabidopsis thaliana] (TAIR:AT4G27990.1); similar to unnamed protein product [Vitis vinifera] (GB:CAO45259.1); contains InterPro domain Protein of unknown function YGGT; (InterPro:IPR003425) protein_coding
0.2	17	AT1G33811	GDSL-motif lipase/hydrolase family protein; similar to GDSL-motif lipase/hydrolase family protein [Arabidopsis thaliana] (TAIR:AT5G45670.1); similar to GDSL-motif lipase/hydrolase family protein [Arabidopsis thaliana] (TAIR:AT1G29670.1); similar to unnamed protein product [Vitis vinifera] (GB:CAO16349.1); contains InterPro domain Lipase, GDSL; (InterPro:IPR001087) protein_coding
0.2	17	AT1G21350	antioxidant/ electron carrier/ oxidoreductase; similar to unnamed protein product [Vitis vinifera] (GB:CAO60868.1); contains InterPro domain Thioredoxin-like fold (InterPro:IPR012336); contains InterPro domain Alkyl hydroperoxide reductase/ Thiol specific antioxidant/ Mal allergen; (InterPro:IPR000866); contains InterPro domain Thioredoxin-like; (InterPro:IPR011594); contains InterPro domain Thio…
0.2	17	AT3G55040	In2-1 protein, putative; similar to In2-1 protein, putative [Arabidopsis thaliana] (TAIR:AT5G02790.1); similar to unnamed protein product [Vitis vinifera] (GB:CAO21760.1); contains InterPro domain Thioredoxin-like fold (InterPro:IPR012336); contains InterPro domain Glutathione S-transferase, C-terminal-like (InterPro:IPR010987); contains InterPro domain Thioredoxin fold (InterPro:IPR012335); cont…
0.2	17	AT2G29360	tropinone reductase, putative / tropine dehydrogenase, putative; similar to tropinone reductase, putative / tropine dehydrogenase, putative [Arabidopsis thaliana] (TAIR:AT2G29150.1); similar to tropinone reductase [Cochlearia officinalis] (GB:CAO02390.1); contains InterPro domain Glucose/ribitol dehydrogenase; (InterPro:IPR002347); contains InterPro domain Short-chain dehydrogenase/reductase SDR;…
0.2	17	AT1G31800	Encodes a protein with &#946;-ring carotenoid hydroxylase activity. protein_coding
0.2	17	AT4G27600	pfkB-type carbohydrate kinase family protein; similar to pfkB-type carbohydrate kinase family protein [Arabidopsis thaliana] (TAIR:AT1G19600.1); similar to hypothetical protein [Vitis vinifera] (GB:CAN82032.1); contains InterPro domain Carbohydrate/purine kinase (InterPro:IPR011611); contains InterPro domain Carbohydrate/puine kinase, PfkB, conserved site (InterPro:IPR002173); contains InterPro d…
0.2	17	AT2G18710	SCY1 (SECY HOMOLOG 1); P-P-bond-hydrolysis-driven protein transmembrane transporter; Identical to Preprotein translocase subunit secY, chloroplast precursor (SECY) [Arabidopsis Thaliana] (GB:Q38885;GB:Q9SLG1); similar to EMB2289/SCY2 (EMBRYO DEFECTIVE 2289), P-P-bond-hydrolysis-driven protein transmembrane transporter [Arabidopsis thaliana] (TAIR:AT2G31530.1); similar to unnamed protein product […
0.2	18	AT5G05270	chalcone-flavanone isomerase family protein; similar to hypothetical protein [Vitis vinifera] (GB:CAN70349.1); contains InterPro domain Chalcone isomerase; (InterPro:IPR003466); contains InterPro domain Chalcone isomerase-like (InterPro:IPR016087); contains InterPro domain Chalcone isomerase, 3-layer sandwich; (InterPro:IPR016088) protein_coding
0.2	18	AT1G78570	Encodes a UDP-L-Rhamnose synthase involved in the biosynthesis of rhamnose, a major monosaccharide component of pectin. Catalyzes the conversion of UDP-D-Glc to UDP-L-Rha. The dehydrogenase domain of RHM1 was shown to catalyze the conversion of UDP-D-Glc to the reaction intermediate UDP-4-keto-6-deoxy-D-Glc using recombinant protein assay but the activity of the full-length protein was not determ…
0.2	18	AT3G51240	Encodes flavanone 3-hydroxylase that is coordinately expressed with chalcone synthase and chalcone isomerases. Regulates flavonoid biosynthesis. protein_coding
0.2	18	AT3G55120	Catalyzes the conversion of chalcones into flavanones. Required for the accumulation of purple anthocyanins in leaves and stems. protein_coding
0.2	18	AT1G65060	encodes an isoform of 4-coumarate:CoA ligase (4CL), which is involved in the last step of the general phenylpropanoid pathway. mRNA levels are not induced in response to wounding or to fungal infection by P. parasitica. mRNA is expressed in flowers, to a lesser degree in mature leaves and siliques and marginally in seedling roots and bolting stems of mature plants. The catalytic efficiency was in…
0.2	18	AT1G06000	encodes a flavonol-7-O-rhamnosyltransferase involved in the formation of rhamnosylated flavonols protein_coding
0.2	18	AT5G13930	Encodes chalcone synthase (CHS), a key enzyme involved in the biosynthesis of flavonoids. Required for the accumulation of purple anthocyanins in leaves and stems. Also involved in the regulation of auxin transport and the modulation of root gravitropism. protein_coding
0.2	18	AT5G08640	Encodes a flavonol synthase that catalyzes formation of flavonols from dihydroflavonols. protein_coding
0.2	19	AT4G14800	Encodes 20S proteasome beta subunit PBD2 (PBD2). protein_coding
0.2	19	AT1G56450	20S proteasome beta subunit PBG1 (PBG1) mRNA, complete cds protein_coding
0.2	19	AT2G27020	Encodes 20S proteasome subunit PAG1 (PAG1). protein_coding
0.2	19	AT1G53850	Encodes alpha5 subunit of 20s proteosome involved in protein degradation. protein_coding
0.2	19	AT3G51260	20S proteosomal alpha subunits. Interacts with SnRK, SKP1/ASK1 during proteasomal binding of an SCF ubiquitin ligase. protein_coding
0.2	19	AT5G40580	Encodes 20S proteasome beta subunit PBB2 (PBB2). protein_coding
0.2	19	AT5G42790	encodes a protein with extensive homology to the largest subunit of the multicatalytic proteinase complex (proteasome) protein_coding
0.2	20	AT5G09480	hydroxyproline-rich glycoprotein family protein protein_coding
0.2	20	AT2G23540	GDSL-motif lipase/hydrolase family protein; similar to GDSL-motif lipase/hydrolase family protein [Arabidopsis thaliana] (TAIR:AT3G50400.1); similar to unnamed protein product [Vitis vinifera] (GB:CAO44618.1); contains InterPro domain Lipase, GDSL; (InterPro:IPR001087) protein_coding
0.2	20	AT2G48140	EDA4 (embryo sac development arrest 4); lipid binding; similar to protease inhibitor/seed storage/lipid transfer protein (LTP)-related [Arabidopsis thaliana] (TAIR:AT1G05450.2); similar to unnamed protein product [Vitis vinifera] (GB:CAO22552.1); contains InterPro domain Plant lipid transfer protein/seed storage/trypsin-alpha amylase inhibitor (InterPro:IPR003612); contains InterPro domain Bifunc…
0.2	20	AT4G20390	integral membrane family protein; Identical to UPF0497 membrane protein At4g20390 [Arabidopsis Thaliana] (GB:Q9SUP0;GB:Q8LCV4); similar to integral membrane family protein [Arabidopsis thaliana] (TAIR:AT5G44550.1); similar to unnamed protein product [Vitis vinifera] (GB:CAO46778.1); contains InterPro domain Conserved hypothetical protein CHP01569, trans-membrane plant (InterPro:IPR006459); contai…
0.2	20	AT4G38080	hydroxyproline-rich glycoprotein family protein; similar to hydroxyproline-rich glycoprotein family protein [Arabidopsis thaliana] (TAIR:AT2G22510.1) protein_coding
0.2	20	AT5G09520	hydroxyproline-rich glycoprotein family protein; similar to hydroxyproline-rich glycoprotein family protein [Arabidopsis thaliana] (TAIR:AT5G09530.1) protein_coding
0.2	20	AT5G09530	hydroxyproline-rich glycoprotein family protein; similar to hydroxyproline-rich glycoprotein family protein [Arabidopsis thaliana] (TAIR:AT5G09520.1); similar to surface protein PspC [Streptococcus pneumoniae] (GB:AAF73793.1); similar to surface protein PspC [Streptococcus pneumoniae] (GB:AAF73783.1); similar to surface protein PspC [Streptococcus pneumoniae] (GB:AAF73794.1); contains InterPro do…
0.2	20	AT2G48130	protease inhibitor/seed storage/lipid transfer protein (LTP) family protein; similar to protease inhibitor/seed storage/lipid transfer protein (LTP) family protein [Arabidopsis thaliana] (TAIR:AT3G22600.1); similar to unnamed protein product [Vitis vinifera] (GB:CAO22549.1); contains InterPro domain Plant lipid transfer protein/seed storage/trypsin-alpha amylase inhibitor (InterPro:IPR003612); co…
0.2	20	AT4G36610	hydrolase, alpha/beta fold family protein; similar to hydrolase, alpha/beta fold family protein [Arabidopsis thaliana] (TAIR:AT2G18360.1); similar to unnamed protein product [Vitis vinifera] (GB:CAO22838.1); contains InterPro domain Alpha/beta hydrolase; (InterPro:IPR003089); contains InterPro domain Alpha/beta hydrolase fold-1 (InterPro:IPR000073); contains InterPro domain Epoxide hydrolase-like…
0.2	20	AT1G56320	similar to unknown protein [Arabidopsis thaliana] (TAIR:AT5G49350.1); similar to conserved hypothetical protein [Medicago truncatula] (GB:ABE84262.1) protein_coding
0.2	21	AT2G42540	A cold-regulated gene whose product is targeted to the chloroplast and constitutive expression increases freezing tolerance in protoplasts in vitro and chloroplasts in vivo. NMR and x-ray diffraction studies suggest that COR15a alters the intrinsic curvature of the inner membrane of chloroplast envelope. protein_coding
0.2	21	AT2G43550	Encodes a defensin-like (DEFL) family protein. protein_coding
0.2	21	AT4G23600	Encodes cystine lyase which is expected to be involved in amino acid metabolism, providing the plant with cysteine and the generation of precursors of ethylene biosynthesis. mRNA levels are elevated in response to wounding. protein_coding
0.2	21	AT2G43530	Encodes a defensin-like (DEFL) family protein. protein_coding
0.2	21	AT3G45140	Chloroplast lipoxygenase required for wound-induced jasmonic acid accumulation in Arabidopsis.Mutants are resistant to Staphylococcus aureus and accumulate salicylic acid upon infection. protein_coding
0.2	21	AT1G53310	Encodes one of four Arabidopsis phosphoenolpyruvate carboxylase proteins. protein_coding
0.2	21	AT1G19670	Chlorophyllase is the first enzyme involved in chlorophyll degradation. It catalyzes the hydrolysis of the ester bond to yield chlorophyllide and phytol. AtCLH1 lacks a typical signal sequence for the chloroplast. Its expression is induced rapidly by methyljasmonate, a known promoter of senescence and chlorophyll degradation. protein_coding
0.2	21	AT5G42650	Encodes a member of the cytochrome p450 CYP74 gene family that functions as an allene oxide synthase. This enzyme catalyzes dehydration of the hydroperoxide to an unstable allene oxide in the JA biosynthetic pathway. It shows a dual catalytic activity, the major one being a 13-AOS but also expressing a 9-AOS activity. protein_coding
0.2	21	AT5G02940	similar to phosphotransferase-related [Arabidopsis thaliana] (TAIR:AT5G43745.1); similar to Os03g0163100 [Oryza sativa (japonica cultivar-group)] (GB:NP_001049055.1); similar to Unknown protein [Oryza sativa (japonica cultivar-group)] (GB:AAN06856.1); contains InterPro domain Protein of unknown function DUF1012; (InterPro:IPR010420) protein_coding
0.2	22	AT5G55280	Encodes one of two FtsZ proteins, tubulin-like proteins, in Arabidopsis. It is involved in chloroplast division. protein_coding
0.2	22	AT1G11430	plastid developmental protein DAG, putative; similar to plastid developmental protein DAG, putative [Arabidopsis thaliana] (TAIR:AT3G06790.2); similar to plastid developmental protein DAG, putative [Arabidopsis thaliana] (TAIR:AT3G06790.1); similar to unnamed protein product [Vitis vinifera] (GB:CAO39088.1) protein_coding
0.2	22	AT3G28460	similar to Conserved hypothetical protein 95 [Medicago truncatula] (GB:ABE78634.1); contains InterPro domain Conserved hypothetical protein 95; (InterPro:IPR004398) protein_coding
0.2	22	AT3G19810	similar to Os02g0831200 [Oryza sativa (japonica cultivar-group)] (GB:NP_001048617.1); similar to unknown protein [Oryza sativa (japonica cultivar-group)] (GB:BAD23002.1); contains InterPro domain Protein of unknown function DUF177; (InterPro:IPR003772) protein_coding
0.2	22	AT3G17170	RFC3 (REGULATOR OF FATTY-ACID COMPOSITION 3); structural constituent of ribosome; similar to unnamed protein product [Vitis vinifera] (GB:CAO44948.1); contains InterPro domain Ribosomal protein S6; (InterPro:IPR000529); contains InterPro domain Translation elongation factor EF1B/ribosomal protein S6 (InterPro:IPR014717) protein_coding
0.2	22	AT3G12080	EMB2738 (EMBRYO DEFECTIVE 2738); GTP binding; similar to GTP-binding family protein [Arabidopsis thaliana] (TAIR:AT5G39960.1); similar to unnamed protein product [Vitis vinifera] (GB:CAO21919.1); similar to hypothetical protein OsI_035581 [Oryza sativa (indica cultivar-group)] (GB:EAY81622.1); contains InterPro domain GTP-binding; (InterPro:IPR005289); contains InterPro domain Small GTP-binding p…
0.2	22	AT1G59840	similar to Os04g0650500 [Oryza sativa (japonica cultivar-group)] (GB:NP_001054091.1); similar to H0212B02.11 [Oryza sativa (indica cultivar-group)] (GB:CAJ86182.1) protein_coding
0.2	22	AT2G25830	YebC-related; Identical to UPF0082 protein At2g25830 [Arabidopsis Thaliana] (GB:O82314;GB:Q93ZW2); similar to unnamed protein product [Vitis vinifera] (GB:CAO44020.1); contains InterPro domain Protein of unknown function DUF28 (InterPro:IPR002876); contains InterPro domain Integrase, N-terminal zinc-binding; (InterPro:IPR003308) protein_coding
0.2	22	AT5G39830	Encodes DEG8. Forms a hexamer with DEG5 in the thylakoid lumen. Involved in the cleavage of photodamaged D2 protein of photosystem II (PSII). Recombinant DEG8 is proteolytically active toward both a model substrate (beta-casein) and photodamaged D1 protein of photosystem II. protein_coding
0.2	22	AT3G23760	similar to transferase, transferring glycosyl groups [Arabidopsis thaliana] (TAIR:AT4G14100.1); similar to conserved hypothetical protein [Medicago truncatula] (GB:ABE80211.1); contains domain Cystatin/monellin (SSF54403) protein_coding
0.2	22	AT2G47910	CRR6 (CHLORORESPIRATORY REDUCTION 6); similar to hypothetical protein [Vitis vinifera] (GB:CAN77780.1); contains InterPro domain Protein of unknown function DUF1817 (InterPro:IPR014946) protein_coding
0.2	22	AT5G52780	similar to unknown protein [Arabidopsis thaliana] (TAIR:AT4G19100.1); similar to hypothetical protein MtrDRAFT_AC134521g30v1 [Medicago truncatula] (GB:ABE93878.1) protein_coding
0.2	22	AT2G32480	membrane-associated zinc metalloprotease, putative; similar to membrane-associated zinc metalloprotease, putative [Arabidopsis thaliana] (TAIR:AT1G05140.1); similar to Os03g0579000 [Oryza sativa (japonica cultivar-group)] (GB:NP_001050547.1); similar to unnamed protein product [Vitis vinifera] (GB:CAO24003.1); contains InterPro domain Peptidase M50; (InterPro:IPR008915); contains InterPro domain …
0.2	22	AT2G41720	EMB2654 (EMBRYO DEFECTIVE 2654); similar to pentatricopeptide (PPR) repeat-containing protein [Arabidopsis thaliana] (TAIR:AT5G02860.1); similar to Os07g0213300 [Oryza sativa (japonica cultivar-group)] (GB:NP_001059180.1); similar to unnamed protein product [Vitis vinifera] (GB:CAO23597.1); contains InterPro domain Pentatricopeptide repeat (InterPro:IPR002885) protein_coding
0.2	22	AT3G07670	SET domain-containing protein; similar to SET domain-containing protein [Arabidopsis thaliana] (TAIR:AT5G14260.3); similar to SET domain-containing protein [Arabidopsis thaliana] (TAIR:AT5G14260.2); similar to SET domain-containing protein [Arabidopsis thaliana] (TAIR:AT5G14260.1); similar to Os02g0725200 [Oryza sativa (japonica cultivar-group)] (GB:NP_001047982.1); similar to unnamed protein pro…
0.2	22	AT5G16715	EMB2247 (EMBRYO DEFECTIVE 2247); ATP binding / aminoacyl-tRNA ligase; similar to TWN2 (TWIN 2), ATP binding / aminoacyl-tRNA ligase [Arabidopsis thaliana] (TAIR:AT1G14610.1); similar to putative valyl-tRNA synthetase [Oryza sativa (japonica cultivar-group)] (GB:BAC83606.1); similar to hypothetical protein OsJ_022272 [Oryza sativa (japonica cultivar-group)] (GB:EAZ38789.1); similar to hypothetical…
0.2	22	AT4G04350	EMB2369 (EMBRYO DEFECTIVE 2369); ATP binding / aminoacyl-tRNA ligase; similar to OVA2 (OVULE ABORTION 2), ATP binding / aminoacyl-tRNA ligase [Arabidopsis thaliana] (TAIR:AT5G49030.2); similar to OVA2 (OVULE ABORTION 2), ATP binding / aminoacyl-tRNA ligase [Arabidopsis thaliana] (TAIR:AT5G49030.1); similar to predicted protein [Physcomitrella patens subsp. patens] (GB:EDQ69830.1); similar to hypo…
0.2	22	AT5G27560	similar to unnamed protein product [Vitis vinifera] (GB:CAO17622.1) protein_coding
0.2	22	AT1G06190	ATP binding / ATPase, coupled to transmembrane movement of ions, phosphorylative mechanism; similar to ATP binding / ATPase, coupled to transmembrane movement of ions, phosphorylative mechanism [Arabidopsis thaliana] (TAIR:AT2G31150.1); similar to unnamed protein product [Vitis vinifera] (GB:CAO40622.1); contains InterPro domain ATPase, P-type, K/Mg/Cd/Cu/Zn/Na/Ca/Na/H-transporter; (InterPro:IPR0…
0.2	22	AT1G08640	heat shock protein binding; similar to unnamed protein product [Vitis vinifera] (GB:CAO65063.1); contains InterPro domain Heat shock protein DnaJ, N-terminal; (InterPro:IPR001623) protein_coding
0.2	22	AT5G23310	Fe superoxide dismutase protein_coding
0.2	22	AT3G53560	chloroplast lumen common family protein; similar to chloroplast lumen common family protein [Arabidopsis thaliana] (TAIR:AT2G37400.1); similar to unnamed protein product [Vitis vinifera] (GB:CAO18093.1); contains InterPro domain Tetratricopeptide-like helical; (InterPro:IPR011990); contains InterPro domain Tetratricopeptide region (InterPro:IPR013026) protein_coding
0.2	22	AT4G20960	encodes diaminohydroxyphosphoribosylaminopyrimidine deaminase catalyzing the second step in the riboflavin biosynthesis protein_coding
0.2	22	AT3G06730	thioredoxin family protein; similar to ATY2 (Arabidopsis thioredoxin y2), thiol-disulfide exchange intermediate [Arabidopsis thaliana] (TAIR:AT1G43560.1); similar to unnamed protein product [Vitis vinifera] (GB:CAO42813.1); contains InterPro domain Thioredoxin family (InterPro:IPR015467); contains InterPro domain Thioredoxin-like fold (InterPro:IPR012336); contains InterPro domain Thioredoxin fol…
0.2	22	AT2G33430	plastid developmental protein DAG, putative; similar to plastid developmental protein DAG, putative [Arabidopsis thaliana] (TAIR:AT2G35240.1); similar to hypothetical protein [Vitis vinifera] (GB:CAN67991.1); similar to unnamed protein product [Vitis vinifera] (GB:CAO71448.1) protein_coding
0.2	22	AT4G30620	similar to unknown protein [Arabidopsis thaliana] (TAIR:AT2G24020.1); similar to Conserved hypothetical protein 103 [Medicago truncatula] (GB:ABE78786.1); contains InterPro domain Conserved hypothetical protein 103; (InterPro:IPR004401) protein_coding
0.2	22	AT2G44640	similar to PDE320 (PIGMENT DEFECTIVE 320) [Arabidopsis thaliana] (TAIR:AT3G06960.1); similar to Os01g0251000 [Oryza sativa (japonica cultivar-group)] (GB:NP_001042598.1); similar to unknown protein [Oryza sativa (japonica cultivar-group)] (GB:BAD81221.1) protein_coding
0.2	22	AT1G06950	Encodes a protein thought to be a part of the translocon at the chloroplast inner envelope. Involved in protein import into the chloroplast and chloroplast biogenesis. protein_coding
0.2	22	AT4G32520	SHM3 (SERINE HYDROXYMETHYLTRANSFERASE 3); glycine hydroxymethyltransferase; similar to SHM1 (SERINE HYDROXYMETHYLTRANSFERASE 1), glycine hydroxymethyltransferase/ poly(U) binding [Arabidopsis thaliana] (TAIR:AT4G37930.1); similar to unnamed protein product [Vitis vinifera] (GB:CAO43779.1); similar to plastid serine hydroxymethyltransferase [Populus tremuloides] (GB:ABO61383.1); similar to predict…
0.2	22	AT2G21790	encodes large subunit of ribonucleotide reductase involved in the production of deoxyribonucleoside triphosphates (dNTPs) for DNA replication and repair protein_coding
0.2	23	AT1G03780	targeting protein-related; similar to unknown protein [Arabidopsis thaliana] (TAIR:AT4G22860.1); similar to unnamed protein product [Vitis vinifera] (GB:CAO69775.1); contains InterPro domain Targeting for Xklp2 (InterPro:IPR009675) protein_coding
0.2	23	AT3G14190	similar to unknown protein [Arabidopsis thaliana] (TAIR:AT5G12360.1) protein_coding
0.2	23	AT3G55660	Encodes a member of KPP-like gene family, homolog of KPP (kinase partner protein) gene in tomato. Also a member of the RopGEF (guanine nucleotide exchange factor) family, containing the novel PRONE domain (plant-specific Rop nucleotide exchanger), which is exclusively active towards members of the Rop subfamily. protein_coding
0.2	23	AT3G25980	mitotic spindle checkpoint protein, putative (MAD2); Identical to Mitotic spindle checkpoint protein MAD2 (MAD2) [Arabidopsis Thaliana] (GB:Q9LU93;GB:Q67YV5); similar to unnamed protein product [Vitis vinifera] (GB:CAO46681.1); contains InterPro domain DNA-binding HORMA; (InterPro:IPR003511) protein_coding
0.2	23	AT5G11510	Arabidopsis thaliana putative c-myb-like transcription factor MYB3R-4 protein_coding
0.2	23	AT4G15830	binding; similar to binding [Arabidopsis thaliana] (TAIR:AT3G01450.1); similar to hypothetical protein OsI_004940 [Oryza sativa (indica cultivar-group)] (GB:EAY77093.1); similar to Os01g0931200 [Oryza sativa (japonica cultivar-group)] (GB:NP_001045295.1); contains InterPro domain Armadillo-type fold; (InterPro:IPR016024) protein_coding
0.2	23	AT3G02120	hydroxyproline-rich glycoprotein family protein; similar to unnamed protein product [Vitis vinifera] (GB:CAO49172.1) protein_coding
0.2	23	AT3G51740	encodes a leucine-repeat receptor kinase expressed in inflorescence meristem. Locus association was made from performing sequence analysis with IMK3 (MRLK) whose locus association was provided by the authors. protein_coding
0.2	23	AT5G66230	similar to unknown protein [Arabidopsis thaliana] (TAIR:AT3G51230.1); similar to Sugar transporter superfamily [Medicago truncatula] (GB:ABE81092.1) protein_coding
0.2	23	AT4G32830	Encodes a member of a family of Ser/Thr kinases whose activities peak during cell division. Transcripts are abundant in tissues rich in dividing cells like roots and flowers but are low or absent in fully expanded leaves and stems. In interphase cells, the protein is predominantly nuclear. During mitosis, the protein associates with plant-specific cytoskeletal structures (preprophase band, phragm…
0.2	23	AT1G28290	AGP31 (ARABINOGALACTAN-PROTEIN 31); structural constituent of cell wall; similar to pollen Ole e 1 allergen and extensin family protein [Arabidopsis thaliana] (TAIR:AT2G33790.1); similar to HyPRP1 [Gossypium hirsutum] (GB:ABG91751.1); contains InterPro domain Pollen Ole e 1 allergen and extensin (InterPro:IPR006041); contains InterPro domain Pistil-specific extensin-like protein; (InterPro:IPR003…
0.2	24	AT1G05575	unknown protein protein_coding
0.2	24	AT4G27280	calcium-binding EF hand family protein; similar to PBP1 (PINOID-BINDING PROTEIN 1), calcium ion binding [Arabidopsis thaliana] (TAIR:AT5G54490.1); similar to unknown [Populus trichocarpa] (GB:ABK94341.1); contains InterPro domain EF-Hand type; (InterPro:IPR011992); contains InterPro domain Calcium-binding EF-hand; (InterPro:IPR002048) protein_coding
0.2	24	AT3G55980	zinc finger (CCCH-type) family protein; similar to CZF1/ZFAR1 [Arabidopsis thaliana] (TAIR:AT2G40140.2); similar to CZF1/ZFAR1, transcription factor [Arabidopsis thaliana] (TAIR:AT2G40140.1); similar to hypothetical protein [Vitis vinifera] (GB:CAN68018.1); contains InterPro domain Zinc finger, CCCH-type; (InterPro:IPR000571); contains InterPro domain Ankyrin (InterPro:IPR002110) protein_coding
0.2	24	AT1G19770	Member of a family of proteins related to PUP1, a purine transporter. May be involved in the transport of purine and purine derivatives such as cytokinins, across the plasma membrane. protein_coding
0.2	24	AT2G40000	similar to unknown protein [Arabidopsis thaliana] (TAIR:AT3G55840.1); similar to unnamed protein product [Vitis vinifera] (GB:CAO41329.1); contains InterPro domain Hs1pro-1, C-terminal (InterPro:IPR009743); contains InterPro domain Hs1pro-1, N-terminal (InterPro:IPR009869) protein_coding
0.2	24	AT5G61600	encodes a member of the ERF (ethylene response factor) subfamily B-3 of ERF/AP2 transcription factor family. The protein contains one AP2 domain. There are 18 members in this subfamily including ATERF-1, ATERF-2, AND ATERF-5. protein_coding
0.2	24	AT1G27730	Related to Cys2/His2-type zinc-finger proteins found in higher plants. Compensated for a subset of calcineurin deficiency in yeast. Salt tolerance produced by ZAT10 appeared to be partially dependent on ENA1/PMR2, a P-type ATPase required for Li+ and Na+ efflux in yeast. The protein is localized to the nucleus, acts as a transcriptional repressor and is responsive to chitin oligomers. Also involv…
0.2	24	AT2G26530	AR781; similar to calmodulin-binding protein [Arabidopsis thaliana] (TAIR:AT2G15760.1); similar to unnamed protein product [Vitis vinifera] (GB:CAO61289.1); contains InterPro domain Protein of unknown function DUF1645 (InterPro:IPR012442) protein_coding
0.2	25	AT3G13750	beta-galactosidase, glycosyl hydrolase family 35 protein_coding
0.2	25	AT3G19850	phototropic-responsive NPH3 family protein; similar to phototropic-responsive NPH3 family protein [Arabidopsis thaliana] (TAIR:AT1G50280.1); similar to unnamed protein product [Vitis vinifera] (GB:CAO15402.1); contains InterPro domain NPH3; (InterPro:IPR004249); contains InterPro domain BTB/POZ fold; (InterPro:IPR011333); contains InterPro domain BTB/POZ-like; (InterPro:IPR000210) protein_coding
0.2	25	AT5G14120	nodulin family protein; similar to nodulin family protein [Arabidopsis thaliana] (TAIR:AT3G01930.1); similar to nodulin family protein [Arabidopsis thaliana] (TAIR:AT3G01930.2); similar to unnamed protein product [Vitis vinifera] (GB:CAO49029.1); similar to hypothetical protein [Vitis vinifera] (GB:CAN82292.1); similar to unnamed protein product [Vitis vinifera] (GB:CAO49027.1); contains InterPro…
0.2	25	AT3G17510	Encodes a CBL-interacting protein kinase. Specifically interacts with ECT1 and ECT2. protein_coding
0.2	25	AT3G21670	nitrate transporter (NTP3); similar to nitrate transporter (NTP2) [Arabidopsis thaliana] (TAIR:AT2G26690.1); similar to unnamed protein product [Vitis vinifera] (GB:CAO24051.1); contains InterPro domain TGF-beta receptor, type I/II extracellular region; (InterPro:IPR000109); contains InterPro domain MFS general substrate transporter (InterPro:IPR016196) protein_coding
0.2	25	AT5G11670	The malic enzyme (EC 1.1.1.40) encoded by AtNADP-ME2 is presumably a cytosolic enzyme involved in malate metabolism and possibly assisting the oxidative pentose phosphate pathway. AtNADP-ME2 counts for the major part of NADP-ME activity in mature tissues of Arabidopsis. protein_coding
0.2	25	AT2G30870	early dehydration-induced gene ERD13 homologous to tobacco and maize glutathione S-transferases. Encodes glutathione transferase belonging to the phi class of GSTs. Naming convention according to Wagner et al. (2002) protein_coding
0.2	25	AT5G06690	(THIOREDOXIN-LIKE 5); thiol-disulfide exchange intermediate; Identical to Thioredoxin-like 5, chloroplast precursor [Arabidopsis Thaliana] (GB:Q9FG36;GB:Q9SWQ2;GB:Q9XFI2); similar to thioredoxin family protein [Arabidopsis thaliana] (TAIR:AT5G04260.1); similar to unnamed protein product [Vitis vinifera] (GB:CAO23414.1); contains InterPro domain Thioredoxin family (InterPro:IPR015467); contains In…
0.2	25	AT1G69830	Encodes a plastid-localized &#945;-amylase. Expression is reduced in the SEX4 mutant. Loss of function mutations show normal diurnal pattern of starch accumulation/degradation. Expression follows circadian rhythms. protein_coding
0.2	25	AT4G09020	Encodes an isoamylase-like protein. Mutant studies show that the gene is strongly involved in starch breakdown. A GUS-protein fusion product was shown to localize to the surface of chloroplastic structures reminiscent of starch granules. In the mutants, the chloroplastic &#945;-amylase AMY3 is upregulated. protein_coding
0.2	25	AT3G29320	Encodes a plastidic alpha-glucan phosphorylase. In vitro, the enzyme has a preference for maltooligosaccharides, such as maltoheptaose. protein_coding
0.2	25	AT3G52180	Encodes a plant-specific protein phosphatase that contains a protein tyrosine phosphatase (PTP) catalytic domain and a kinase interaction sequence (KIS) domain. This protein interacts with the plant SnRK AKIN11. Binds starch. Localized in the chloroplast. protein_coding
0.2	25	AT2G42530	COR15B; similar to COR15A (COLD-REGULATED 15A) [Arabidopsis thaliana] (TAIR:AT2G42540.2); similar to cold response protein [Thellungiella salsuginea] (GB:ABX79675.1); contains domain PTHR23241 (PTHR23241) protein_coding
0.2	25	AT2G36250	Encodes one of two FtsZ proteins, tubulin-like proteins, in Arabidopsis. It is involved in chloroplast division. protein_coding
0.2	25	AT3G10940	protein phosphatase-related; similar to ATPTPKIS1/DSP4/SEX4 (STARCH-EXCESS 4), polysaccharide binding / protein tyrosine/serine/threonine phosphatase [Arabidopsis thaliana] (TAIR:AT3G52180.1); similar to ATPTPKIS1/DSP4/SEX4 (STARCH-EXCESS 4), protein tyrosine/serine/threonine phosphatase [Arabidopsis thaliana] (TAIR:AT3G52180.2); similar to unnamed protein product [Vitis vinifera] (GB:CAO41479.1)…
0.2	25	AT3G15840	Encodes a chloroplast-targeted protein localized in the stroma that is a novel component essential for NDH-mediated non-photochemical reduction of the plastoquinone pool in chlororespiratory electron transport. protein_coding
0.2	25	AT4G18240	ATSS4/SSIV (STARCH SYNTHASE 4); transferase, transferring glycosyl groups; similar to ATSS3 (STARCH SYNTHASE 3), starch synthase/ transferase, transferring glycosyl groups [Arabidopsis thaliana] (TAIR:AT1G11720.1); similar to starch synthase IV [Triticum aestivum] (GB:ABD64538.1); similar to unnamed protein product [Vitis vinifera] (GB:CAO66915.1); similar to starch synthase, isoform V [Vigna ung…
0.2	25	AT2G29630	Encodes a protein involved in thiamin biosynthesis. The protein is an iron-sulfur cluster protein predicted to catalyze the conversion of 5-aminoimidazole ribonucleotide (AIR) to hydroxymethylpyrimidine phosphate (HMP-P). A severe reduction of THIC levels in plants decreases vitamin B1 (thiamin diphosphate (TPP)) levels and also leads to changes in the levels of numerous other metabolites since s…
0.2	25	AT4G34950	nodulin family protein; similar to nodulin family protein [Arabidopsis thaliana] (TAIR:AT2G16660.1); similar to unnamed protein product [Vitis vinifera] (GB:CAO47362.1); similar to hypothetical protein OsJ_030248 [Oryza sativa (japonica cultivar-group)] (GB:EAZ16039.1); similar to hypothetical protein OsI_031123 [Oryza sativa (indica cultivar-group)] (GB:EAZ09891.1); contains InterPro domain Majo…
0.2	25	AT5G57110	Arabidopsis-autoinhibited Ca2+ -ATPase, isoform 8, contains all of the characteristic motifs of Ca2+ -transporting P-type Ca2+ -ATPases and is localized to the plasma membrane. protein_coding
0.2	25	AT1G07050	CONSTANS-like protein-related; similar to CIL [Arabidopsis thaliana] (TAIR:AT4G25990.1); similar to unnamed protein product [Vitis vinifera] (GB:CAO21391.1); contains InterPro domain CCT (InterPro:IPR010402) protein_coding
0.2	25	AT2G39920	acid phosphatase class B family protein; Identical to Uncharacterized protein At2g39920 [Arabidopsis Thaliana] (GB:O04195); similar to acid phosphatase class B family protein [Arabidopsis thaliana] (TAIR:AT5G44020.1); similar to acid phosphatase, putative [Arabidopsis thaliana] (TAIR:AT4G25150.1); similar to unnamed protein product [Vitis vinifera] (GB:CAO69031.1); contains InterPro domain Acid p…
0.2	25	AT2G31840	similar to unknown protein [Arabidopsis thaliana] (TAIR:AT4G28590.1); similar to Os05g0417200 [Oryza sativa (japonica cultivar-group)] (GB:NP_001055561.1); similar to unknown protein [Oryza sativa (japonica cultivar-group)] (GB:AAT77387.1); contains InterPro domain Thioredoxin-like fold; (InterPro:IPR012336); contains InterPro domain Thioredoxin fold; (InterPro:IPR012335) protein_coding
0.2	25	AT2G04530	Encodes a protein with RNAse Z activity suggesting a role in tRNA processing. Protein contains a signal sequence for import into the chloroplast. protein_coding
0.2	25	AT5G51970	sorbitol dehydrogenase, putative / L-iditol 2-dehydrogenase, putative; similar to oxidoreductase, zinc-binding dehydrogenase family protein [Arabidopsis thaliana] (TAIR:AT5G63620.1); similar to unnamed protein product [Vitis vinifera] (GB:CAO24583.1); contains InterPro domain Alcohol dehydrogenase GroES-like (InterPro:IPR013154); contains InterPro domain NAD(P)-binding; (InterPro:IPR016040); cont…
0.2	25	AT1G12780	Encodes a UDP-glucose epimerase that catalyzes the interconversion of the sugar nucleotides UDP-glucose UDP-galactose via a UDP-4-keto-hexose intermediate. Responsive to stress. protein_coding
0.2	25	AT3G51840	Encodes a short-chain acyl-CoA oxidase, which catalyzes the first step of peroxisomal fatty acid beta-oxidation during early, post-germinative growth in oilseed species. Null mutants virtually lack short-chain acyl-CoA and are resistant to 2,4-dichlorophenoxybutyric acid, which is converted to the herbicide and auxin analogue 2,4-dichlorophenoxyacetic acid by beta-oxidation. Despite the almost co…
0.2	25	AT3G48530	KING1 (SNF1-RELATED PROTEIN KINASE REGULATORY SUBUNIT GAMMA 1); Identical to SNF1-related protein kinase regulatory subunit gamma 1 (KING1) [Arabidopsis Thaliana] (GB:Q8LBB2;GB:Q9S7W6); similar to CBS domain-containing protein [Arabidopsis thaliana] (TAIR:AT1G69800.2); similar to CBS domain-containing protein [Arabidopsis thaliana] (TAIR:AT1G69800.1); similar to AKIN gamma [Medicago truncatula] (…
0.2	26	AT1G73540	ATNUDT21 (Arabidopsis thaliana Nudix hydrolase homolog 21); hydrolase; Identical to Nudix hydrolase 21, chloroplast precursor (NUDT21) [Arabidopsis Thaliana] (GB:Q8VY81;GB:Q9FX46); similar to ATNUDT4 (Arabidopsis thaliana Nudix hydrolase homolog 4), hydrolase [Arabidopsis thaliana] (TAIR:AT1G18300.1); similar to unnamed protein product [Vitis vinifera] (GB:CAO44734.1); contains InterPro domain NU…
0.2	26	AT3G04640	glycine-rich protein protein_coding
0.2	26	AT4G29780	similar to unknown protein [Arabidopsis thaliana] (TAIR:AT5G12010.1); similar to Os01g0582600 [Oryza sativa (japonica cultivar-group)] (GB:NP_001043414.1); similar to Os05g0593000 [Oryza sativa (japonica cultivar-group)] (GB:NP_001056499.1); similar to unknown protein [Oryza sativa (japonica cultivar-group)] (GB:BAD72250.1) protein_coding
0.2	26	AT3G44260	CCR4-NOT transcription complex protein, putative; similar to CCR4-NOT transcription complex protein, putative [Arabidopsis thaliana] (TAIR:AT5G22250.1); similar to hypothetical protein [Vitis vinifera] (GB:CAN76920.1); contains InterPro domain Polynucleotidyl transferase, Ribonuclease H fold; (InterPro:IPR012337); contains InterPro domain Ribonuclease CAF1; (InterPro:IPR006941) protein_coding
0.2	26	AT5G58120	disease resistance protein (TIR-NBS-LRR class), putative; similar to disease resistance protein (TIR-NBS-LRR class), putative [Arabidopsis thaliana] (TAIR:AT1G63730.1); similar to disease resistance protein (TIR-NBS-LRR class), putative [Arabidopsis thaliana] (TAIR:AT1G63870.1); similar to ATP binding / nucleoside-triphosphatase/ nucleotide binding / protein binding / transmembrane receptor [Arab…
0.2	26	AT5G45340	Encodes a protein with ABA 8'-hydroxylase activity; involved in ABA catabolism. Mutant analyses show that disruption in the gene results in more drought tolerance whereas overexpression results in increased transpiration rate and reduced drought tolerance. Gene involved in postgermination growth. Plant P450 CYP707A3, ABA 8'-hydroxylase, binds enantioselectively (+)-ABA but not (-)-ABA, whereas th…
0.2	26	AT4G24570	mitochondrial substrate carrier family protein; similar to mitochondrial substrate carrier family protein [Arabidopsis thaliana] (TAIR:AT2G22500.1); similar to putative mitochondrial dicarboxylate carrier protein [Trifolium pratense] (GB:BAE71294.1); contains InterPro domain Mitochondrial substrate carrier; (InterPro:IPR001993); contains InterPro domain Mitochondrial carrier protein; (InterPro:IP…
0.2	26	AT5G37770	Encodes a protein with 40% similarity to calmodulin. Binds Ca(2+) and, as a consequence, undergoes conformational changes. CML24 expression occurs in all major organs, and transcript levels are increased from 2- to 15-fold in plants subjected to touch, darkness, heat, cold, hydrogen peroxide, abscisic acid (ABA), and indole-3-acetic acid. However, CML24 protein accumulation changes were not detec…
0.2	26	AT3G46620	zinc finger (C3HC4-type RING finger) family protein; similar to zinc finger (C3HC4-type RING finger) family protein [Arabidopsis thaliana] (TAIR:AT5G59550.1); similar to hypothetical protein [Vitis vinifera] (GB:CAN72193.1); contains InterPro domain Zinc finger, RING/FYVE/PHD-type (InterPro:IPR013083); contains InterPro domain Protein of unknown function DUF1117 (InterPro:IPR010543); contains Int…
0.2	27	AT5G59870	Encodes HTA6, a histone H2A protein. protein_coding
0.2	27	AT1G07370	Encodes putative proliferating cell nuclear antigen involved in cell cycle regulation. protein_coding
0.2	27	AT1G09200	histone H3; Identical to Histone H3.2 (HTR1) [Arabidopsis Thaliana] (GB:P59226); similar to histone H3 [Arabidopsis thaliana] (TAIR:AT5G10390.1); similar to histone H3 [Arabidopsis thaliana] (TAIR:AT5G65360.1); similar to histone H3 [Arabidopsis thaliana] (TAIR:AT5G10400.1); similar to Histone H3.2 (GB:P68427); similar to histone H3 (H3-1.1) (GB:AAA32655.1); similar to histone 3 (GB:AAA33907.1); …
0.2	27	AT3G27360	histone H3; Identical to Histone H3.2 (HTR1) [Arabidopsis Thaliana] (GB:P59226); similar to histone H3 [Arabidopsis thaliana] (TAIR:AT5G10390.1); similar to histone H3 [Arabidopsis thaliana] (TAIR:AT5G65360.1); similar to histone H3 [Arabidopsis thaliana] (TAIR:AT5G10400.1); similar to Histone H3.2 (GB:P68427); similar to histone H3 (H3-1.1) (GB:AAA32655.1); similar to histone 3 (GB:AAA33907.1); …
0.2	27	AT5G10390	histone H3; Identical to Histone H3.2 (HTR1) [Arabidopsis Thaliana] (GB:P59226); similar to histone H3 [Arabidopsis thaliana] (TAIR:AT5G65360.1); similar to histone H3 [Arabidopsis thaliana] (TAIR:AT5G10400.1); similar to histone H3 [Arabidopsis thaliana] (TAIR:AT3G27360.1); similar to Histone H3.2 (GB:P68427); similar to histone H3 (H3-1.1) (GB:AAA32655.1); similar to histone 3 (GB:AAA33907.1); …
0.2	27	AT5G22880	H2B/HTB2 (HISTONE H2B); DNA binding; Identical to Histone H2B.10 [Arabidopsis Thaliana] (GB:Q9FFC0;GB:Q96516); similar to HTB1, DNA binding [Arabidopsis thaliana] (TAIR:AT1G07790.1); similar to unknown [Populus trichocarpa] (GB:ABK92758.1); similar to unknown [Populus trichocarpa] (GB:ABK94031.1); contains InterPro domain Histone-fold; (InterPro:IPR009072); contains InterPro domain Histone core; …
0.2	28	AT5G15120	similar to unknown protein [Arabidopsis thaliana] (TAIR:AT5G39890.1); similar to unknown protein [Oryza sativa (japonica cultivar-group)] (GB:BAB03364.1); similar to Os01g0185500 [Oryza sativa (japonica cultivar-group)] (GB:NP_001042241.1); contains InterPro domain Protein of unknown function DUF1637; (InterPro:IPR012864); contains InterPro domain Cupin, RmlC-type; (InterPro:IPR011051) protein_co…
0.2	28	AT3G27220	kelch repeat-containing protein; Identical to Kelch repeat-containing protein At3g27220 [Arabidopsis Thaliana] (GB:Q9LK31;GB:Q93ZP9); similar to unknown protein [Arabidopsis thaliana] (TAIR:AT1G51540.1); similar to unnamed protein product [Vitis vinifera] (GB:CAO14604.1); contains InterPro domain Kelch repeat type 1 (InterPro:IPR006652); contains InterPro domain Kelch-type beta propeller (InterPr…
0.2	28	AT4G10270	wound-responsive family protein; similar to wound-responsive protein, putative [Arabidopsis thaliana] (TAIR:AT4G10265.1); similar to unnamed protein product [Vitis vinifera] (GB:CAO41250.1) protein_coding
0.2	28	AT3G02550	LBD41 (LOB DOMAIN-CONTAINING PROTEIN 41); Identical to LOB domain-containing protein 41 (LBD41) [Arabidopsis Thaliana] (GB:Q9M886;GB:Q8LDD8); similar to LBD40 (LOB DOMAIN-CONTAINING PROTEIN 40) [Arabidopsis thaliana] (TAIR:AT1G67100.1); similar to seed specific protein Bn15D17A [Brassica napus] (GB:AAP37970.1); contains InterPro domain Lateral organ boundaries, LOB (InterPro:IPR004883); contains …
0.2	28	AT3G10040	transcription factor; similar to transcription factor [Arabidopsis thaliana] (TAIR:AT1G21200.1); similar to unnamed protein product [Vitis vinifera] (GB:CAO16002.1) protein_coding
0.2	28	AT5G39890	similar to unknown protein [Arabidopsis thaliana] (TAIR:AT5G15120.1); similar to unknown protein [Oryza sativa (japonica cultivar-group)] (GB:BAB03364.1); similar to Os01g0185500 [Oryza sativa (japonica cultivar-group)] (GB:NP_001042241.1); contains InterPro domain Protein of unknown function DUF1637; (InterPro:IPR012864); contains InterPro domain Cupin, RmlC-type; (InterPro:IPR011051) protein_co…
0.2	29	AT2G40140	CZF1/ZFAR1; transcription factor; similar to zinc finger (CCCH-type) family protein [Arabidopsis thaliana] (TAIR:AT3G55980.1); similar to hypothetical protein [Vitis vinifera] (GB:CAN68018.1); contains InterPro domain Zinc finger, CCCH-type; (InterPro:IPR000571); contains InterPro domain Ankyrin (InterPro:IPR002110) protein_coding
0.2	29	AT1G76600	similar to unknown protein [Arabidopsis thaliana] (TAIR:AT1G21010.1); similar to TMV response-related gene product [Nicotiana tabacum] (GB:BAB41200.1) protein_coding
0.2	29	AT1G80840	Pathogen-induced transcription factor. Binds W-box sequences in vitro. Forms protein complexes with itself and with WRKY40 and WRKY60. Coexpression with WRKY18 or WRKY60 made plants more susceptible to both P. syringae and B. cinerea. WRKY18, WRKY40, and WRKY60 have partially redundant roles in response to the hemibiotrophic bacterial pathogen Pseudomonas syringae and the necrotrophic fungal path…
0.2	29	AT5G47910	NADPH/respiratory burst oxidase protein D (RbohD).Interacts with AtrbohF gene to fine tune the spatial control of ROI production and hypersensitive response to cell in and around infection site. protein_coding
0.2	29	AT5G58430	A member of EXO70 gene family, putative exocyst subunits, conserved in land plants. Arabidopsis thaliana contains 23 putative EXO70 genes, which can be classified into eight clusters on the phylogenetic tree. protein_coding
0.2	29	AT3G57530	Calcium-dependent Protein Kinase. ABA signaling component that regulates the ABA-responsive gene expression via ABF4. AtCPK32 has autophosphorylation activity and can phosphorylate ABF4 in vitro protein_coding
0.2	29	AT2G26190	calmodulin-binding family protein; similar to EDA39 (embryo sac development arrest 39), calmodulin binding [Arabidopsis thaliana] (TAIR:AT4G33050.3); similar to EDA39 (embryo sac development arrest 39), calmodulin binding [Arabidopsis thaliana] (TAIR:AT4G33050.2); similar to unnamed protein product [Vitis vinifera] (GB:CAO43805.1); contains InterPro domain IQ calmodulin-binding region (InterPro:I…
0.2	29	AT1G31130	similar to unknown protein [Arabidopsis thaliana] (TAIR:AT5G44860.1); similar to conserved hypothetical protein [Medicago truncatula] (GB:ABE90086.1); contains domain gb def: Hypothetical protein AT4g16850 (PTHR22597:SF10); contains domain FAMILY NOT NAMED (PTHR22597) protein_coding
0.2	30	AT2G27730	Identical to Unknown mitochondrial protein At2g27730 [Arabidopsis Thaliana] (GB:Q9ZUX4;GB:Q8LBD1); similar to Os09g0568900 [Oryza sativa (japonica cultivar-group)] (GB:NP_001063974.1); similar to putative F1F0-ATPase inhibitor protein [Oryza sativa (japonica cultivar-group)] (GB:BAD13133.1); similar to Os08g0559000 [Oryza sativa (japonica cultivar-group)] (GB:NP_001062499.1) protein_coding
0.2	30	AT1G08480	similar to hypothetical protein 13 [Plantago major] (GB:CAJ34821.1) protein_coding
0.2	30	AT5G47570	similar to hypothetical protein 25.t00006 [Brassica oleracea] (GB:ABD64969.1); similar to hypothetical protein 26.t00015 [Brassica oleracea] (GB:ABD64995.1) protein_coding
0.2	30	AT2G46540	similar to fiber protein Fb11 [Gossypium barbadense] (GB:AAN77150.1) protein_coding
0.2	30	AT2G20820	similar to hypothetical protein [Capsicum chinense] (GB:CAJ13713.1) protein_coding
0.2	30	AT3G07480	electron carrier/ iron-sulfur cluster binding; similar to unknown [Populus trichocarpa] (GB:ABK94264.1); contains InterPro domain Beta-grasp fold, ferredoxin-type (InterPro:IPR012675); contains InterPro domain Ferredoxin; (InterPro:IPR001041) protein_coding
0.2	30	AT2G42310	similar to unknown protein [Arabidopsis thaliana] (TAIR:AT3G57785.1); similar to Os09g0487500 [Oryza sativa (japonica cultivar-group)] (GB:NP_001063525.1); similar to BAC19.9 [Lycopersicon esculentum] (GB:AAG01124.1) protein_coding
0.2	31	AT4G12400	stress-inducible protein, putative; similar to stress-inducible protein, putative [Arabidopsis thaliana] (TAIR:AT1G12270.1); similar to stress-inducible protein, putative [Arabidopsis thaliana] (TAIR:AT1G62740.1); similar to unnamed protein product [Vitis vinifera] (GB:CAO70319.1); similar to unknown [Picea sitchensis] (GB:ABK24283.1); similar to unknown [Populus trichocarpa] (GB:ABK95532.1); con…
0.2	31	AT3G12050	Aha1 domain-containing protein; similar to unnamed protein product [Vitis vinifera] (GB:CAO23415.1); contains InterPro domain Activator of Hsp90 ATPase, N-terminal; (InterPro:IPR015310); contains InterPro domain Activator of Hsp90 ATPase homologue 1-like (InterPro:IPR013538) protein_coding
0.2	31	AT3G53230	cell division cycle protein 48, putative / CDC48, putative; Identical to Cell division control protein 48 homolog D (CDC48D) [Arabidopsis Thaliana] (GB:Q9SCN8;GB:Q0WQA2); similar to (Cell division control protein 48 homolog E), ATPase [Arabidopsis thaliana] (TAIR:AT5G03340.1); similar to CDC48 (CELL DIVISION CYCLE 48), ATPase [Arabidopsis thaliana] (TAIR:AT3G09840.1); similar to putative spindle …
0.2	31	AT5G52640	Encodes a cytosolic heat shock protein AtHSP90.1. AtHSP90.1 interacts with disease resistance signaling components SGT1b and RAR1 and is required for RPS2-mediated resistance. protein_coding
0.2	31	AT2G32120	HSP70T-2; ATP binding; similar to HSP70 (heat shock protein 70), ATP binding [Arabidopsis thaliana] (TAIR:AT3G12580.1); similar to hypothetical protein OsI_010295 [Oryza sativa (indica cultivar-group)] (GB:EAY89062.1); similar to hypothetical protein [Vitis vinifera] (GB:CAN68225.1); similar to unnamed protein product [Vitis vinifera] (GB:CAO71160.1); contains InterPro domain Heat shock protein 7…
0.2	31	AT3G12580	HSP70 (heat shock protein 70); ATP binding; similar to heat shock cognate 70 kDa protein 3 (HSC70-3) (HSP70-3) [Arabidopsis thaliana] (TAIR:AT3G09440.1); similar to heat shock cognate 70 kDa protein 2 (HSC70-2) (HSP70-2) [Arabidopsis thaliana] (TAIR:AT5G02490.1); similar to HSC70-1 (heat shock cognate 70 kDa protein 1), ATP binding [Arabidopsis thaliana] (TAIR:AT5G02500.1); similar to heat shock …
0.2	32	AT1G56430	nicotianamine synthase, putative; Identical to Probable nicotianamine synthase 4 (NAS4) [Arabidopsis Thaliana] (GB:Q9C7X5); similar to nicotianamine synthase, putative [Arabidopsis thaliana] (TAIR:AT1G09240.1); similar to putative nicotianamine synthase [Arabidopsis halleri subsp. halleri] (GB:CAE45015.1); contains InterPro domain Nicotianamine synthase; (InterPro:IPR004298) protein_coding
0.2	32	AT5G53450	ORG1 (OBP3-RESPONSIVE GENE 1); kinase; similar to unnamed protein product [Vitis vinifera] (GB:CAO48519.1); similar to hypothetical protein [Vitis vinifera] (GB:CAN75419.1); similar to hypothetical protein OsI_003076 [Oryza sativa (indica cultivar-group)] (GB:EAY75229.1); contains InterPro domain Protein kinase, core; (InterPro:IPR000719); contains InterPro domain Protein kinase-like (InterPro:IP…
0.2	32	AT1G47400	similar to unknown protein [Arabidopsis thaliana] (TAIR:AT1G47395.1) protein_coding
0.2	32	AT5G05250	similar to unknown protein [Arabidopsis thaliana] (TAIR:AT3G56360.1); similar to unknown protein [Oryza sativa (japonica cultivar-group)] (GB:AAP03420.1) protein_coding
0.2	32	AT4G16370	oligopeptide transporter protein_coding
0.2	33	AT5G48570	peptidyl-prolyl cis-trans isomerase, putative / FK506-binding protein, putative; similar to ROF1 (ROTAMASE FKBP 1), FK506 binding / calmodulin binding / peptidyl-prolyl cis-trans isomerase [Arabidopsis thaliana] (TAIR:AT3G25230.1); similar to ROF1 (ROTAMASE FKBP 1) [Arabidopsis thaliana] (TAIR:AT3G25230.2); similar to unnamed protein product [Vitis vinifera] (GB:CAO15270.1); similar to 70 kDa pep…
0.2	33	AT2G41160	ubiquitin-associated (UBA)/TS-N domain-containing protein; similar to ubiquitin-associated (UBA)/TS-N domain-containing protein [Arabidopsis thaliana] (TAIR:AT3G56740.1); similar to unnamed protein product [Vitis vinifera] (GB:CAO18203.1); contains InterPro domain Ubiquitin-associated/translation elongation factor EF1B, N-terminal, eukaryote (InterPro:IPR015940); contains InterPro domain UBA-like…
0.2	33	AT2G20560	DNAJ heat shock family protein; similar to DNAJ heat shock family protein [Arabidopsis thaliana] (TAIR:AT4G28480.1); similar to unnamed protein product [Vitis vinifera] (GB:CAO66399.1); contains InterPro domain Heat shock protein DnaJ; (InterPro:IPR003095); contains InterPro domain Heat shock protein DnaJ, N-terminal; (InterPro:IPR001623); contains InterPro domain Molecular chaperone, heat shock …
0.2	33	AT5G64510	similar to ORF; able to induce HR-like lesions [Nicotiana tabacum] (GB:AAC49976.1); similar to Os01g0767600 [Oryza sativa (japonica cultivar-group)] (GB:NP_001044361.1) protein_coding
0.2	33	AT5G51440	23.5 kDa mitochondrial small heat shock protein (HSP23.5-M); similar to ATHSP23.6-MITO (MITOCHONDRION-LOCALIZED SMALL HEAT SHOCK PROTEIN 23.6) [Arabidopsis thaliana] (TAIR:AT4G25200.1); similar to hypothetical protein [Vitis vinifera] (GB:CAN66697.1); contains InterPro domain HSP20-like chaperone (InterPro:IPR008978); contains InterPro domain Heat shock protein Hsp20 (InterPro:IPR002068) protein_…
0.2	33	AT3G24500	One of three genes in A. thaliana encoding multiprotein bridging factor 1, a highly conserved transcriptional coactivator. May serve as a bridging factor between a bZIP factor and TBP. Its expression is specifically elevated in response to pathogen infection, salinity, drought, heat, hydrogen peroxide, and application of abscisic acid or salicylic acid. Constitutive expression enhances the tolera…
0.2	33	AT1G21270	cytoplasmic serine/threonine protein kinase induced by salicylic acid. mutant plants exhibit a loss of cell expansion and dependence on sugars and salts for seedling growth, affecting the expression and activity of vacuolar invertase. protein_coding
0.2	33	AT1G64280	This gene is a key regulator of the salicylic acid (SA)-mediated systemic acquired resistance (SAR) pathway. It is similar to the transcription factor inhibitor I kappa B, and contains ankyrin repeats. It confers resistance to the pathogens Pseudomonas syringae and Peronospora parasitica in a dosage-dependent fashion. Although transgenic Arabidopsis plants overexpressing NPR1 acquire enhanced sen…
0.2	33	AT1G21250	cell wall-associated kinase, may function as a signaling receptor of extracellular matrix component. protein_coding
0.2	33	AT5G56030	a member of heat shock protein 90 (HSP90) gene family. Expressed in all tissues and abundant in root apical meristem, pollen and tapetum. Expression is NOT heat-induced but induced by IAA and NaCl. protein_coding
0.2	33	AT3G25230	Encodes a a high molecular weight member of the FK506 binding protein (FKBP) family. It has three FKBP12-like domains, tetratricopeptide repeats, and a putative calmodulin binding domain. protein_coding
0.2	33	AT1G74310	Encodes ClpB1, which belongs to the Casein lytic proteinase/heat shock protein 100 (Clp/Hsp100) family. Involved in refolding of proteins which form aggregates under heat stress. Also known as AtHsp101. AtHsp101 is a cytosolic heat shock protein required for acclimation to high temperature. protein_coding
[truncated: 3,223 more rows]

## Sheet: Clusters in 0.4 Network
Node score cutoff	ClusterId	GeneId	Description
[truncated: 1,581 more rows]

## Sheet: Pathogen Stress Network
Node score cutoff	ClusterId	GeneId	Description
[truncated: 693 more rows]
