# Supplementary material for: Large-scale analysis of Arabidopsis transcription reveals a basal co-regulation network
Source: BMC Syst Biol. 2009 Sep 3;3:86. doi: 10.1186/1752-0509-3-86 (PMC2944327; doi:10.1186/1752-0509-3-86)
Supplement: Additional file 7 — GO enrichment of clusters found using different MCODE parameters. A table listing the enriched GO terms of all clusters found in the analysis, using different score thresholds and cluster detection parameters. Cluster sizes (the number of genes in each cluster) are also listed. [file 1752-0509-3-86-S7.xls]

## Sheet: 0.3 Network
Node score cutoff	Cluster ID	Cluster Size (Number of Nodes)	Enriched GO Terms	Enrichment Percent	Corrected P-value
0.2	1	126	ribosome; cytosolic part; ribosome biogenesis and assembly	91.26%; 49.2%; 30.15%	0.0010 ;0.0010 ;0.0010
0.2	2	150	chloroplast; plastid part; organelle membrane; protein complex; photosynthesis; response to light stimulus; structural constituent of ribosome; cofactor metabolic process; light-harvesting complex; hexose metabolic process; response to high light stimulus; chlorophyll binding	73.33%; 58.66%; 50%; 28.66%; 23.33%; 8.66%; 8.66%; 66.66%; 6%; 4.66%; 3.33%; 2.66%	0.0010 ;0.0010 ;0.0010 ;0.0010 ;0.0010 ;0.0010 ;0.0020 ;0.0020 ;0.0010 ;0.017000042 ;0.005999983 ;0.0020
0.2	3	143	plastid; organelle membrane; ribosome; ribonucleoprotein complex biogenesis and assembly; chlorophyll biosynthetic process	48.25%; 23.77%; 13.98%; 7.69%; 4.89%	0.0010 ;0.0010 ;0.0010 ;0.0020 ;0.0010
0.2	4	34	None	None	None
0.2	5	34	nucleotide binding	0.3235	0.002
0.2	6	39	intracellular non-membrane-bound organelle; ribonucleoprotein complex; structural constituent of ribosome; cytosol; ribisome biogenesis and assembly; protein targeting to mitochondrion	53.84%; 51.28%; 46.15%; 25.64%; 20.51%; 10.25%	0.0010 ;0.0010 ;0.0010 ;0.0010 ;0.0010 ;0.0010
0.2	7	14	None	None	None
0.2	8	118	plastid; organelle lumen; photosynthesis; oxidoreductase activity\, acting on CH-OH group of donors	48.3%; 9.32%; 5.08%; 5.08%	0.0010 ;0.0020 ;0.010999932 ;0.04499974
0.2	9	101	plastid	0.3267	0.001
0.2	10	68	plastid	0.4558	0.001
0.2	11	39	glycoside biosynthesis	0.1025	0.001
0.2	12	27	None	None	None
0.2	13	83	plastid; macromulecular complex assembly; plastid organization and biogenesis; nucleoid	63.85%; 8.43%; 6.02%; 4.81%	0.0010 ;0.021000033 ;0.0050 ;0.0020
0.2	14	82	plastid; mitocohndrion; response to stress; ER; response to temprature stimulus	32.92%; 17.07%; 14.63%; 13.41%; 8.53%	0.0010 ;0.0029999914 ;0.047999863 ;0.0010 ;0.047999863
0.2	15	9	None	None	None
0.2	16	32	None	None	None
0.2	17	78	plastid; isprenoid biosynthesis; carotenoid biosynthesis	44.87%; 7.69%; 5.12%	0.0010 ;0.0020 ;0.0020
0.2	18	8	phenylpropanoid metabolic process; flovanoid biosynthesis; response to UV	75%; 62.5%; 50%	0.0010 ;0.0010 ;0.0010
0.2	19	7	proteasome core complex	1	0.001
0.2	20	10	None	None	None
0.2	21	9	response to stress; defense response	55.55%; 44.44%	0.0070000314 ;0.037999686
0.2	22	30	plastid	0.6666	0.001
0.2	23	11	None	None	None
0.2	24	8	None	None	None
0.2	25	28	plastid; cellular carbohydrate metabolism; starch metabolism	39.28%; 21.42%; 14.28%	0.021000033 ;0.0050 ;0.0010
0.2	26	9	None	None	None
0.2	27	6	DNA metabolic process; nucleus; nucleosome assembly; intrcellular non-membrane-bound organelle	100%; 100%; 83.33%; 83.33%	0.0010 ;0.0020 ;0.0010 ;0.0020
0.2	28	6	None	None	None
0.2	29	8	None	None	None
0.2	30	7	mitochondrion	0.7142	0.00599998
0.2	31	6	ATP Binding; response to heat	66.66%; 66.66%	0.021999864;0.0010
0.2	32	5	None	None	None
0.2	33	15	response to heat	0.4666	0.001
0.2	34	6	None	None	None
0.2	35	4	None	None	None
0.2	36	4	None	None	None
0.2	37	4	None	None	None
0.2	38	4	structural constituent of cell wall	1	0.001
0.15	1	112	ribonucleoprotein complex; ribosome; cytosolic part; small ribosomal subunit	92.85%; 91.96%; 53.57%; 23.21%	0.0010 ;0.0010 ;0.0010 ;0.0010
0.15	2	97	chloroplast; plastid part; organelle membrane; protein complex; photosynthesis; oxido reductase activity; response to light stimulus; cofactor metabolic process; light harvesting complex; nucleotide metabolic process; glucose catabolic process	88.65%; 73.19%; 62.88%; 38.14%; 35.05%; 16.49%; 12.37%; 10.3%; 9.27%; 6.18%; 5.15%	0.0010 ;0.0010 ;0.0010 ;0.0010 ;0.0010 ;0.010999932 ;0.0010 ;0.0010 ;0.0010 ;0.018999843 ;0.026999766
0.15	3	116	chloroplast; plastid part; organelle membrane; intracellular non-membrane-bound organelle; ribosome; ribosome biogenesis and assembly; porphyrin biosynthetic process	33.62%; 21.55%; 18.96%; 18.1%; 13.79%; 6.89%; 6.03%	0.0010 ;0.0010 ;0.0010 ;0.0010 ;0.0010 ;0.0029999914 ;0.0010
0.15	4	77	plastid; oragnelle subcomprtment; structural constituent of ribosome; ribosome biogenesis and assembly; organelle lumen	48.05%; 27.27%; 20.77%; 10.38%; 10.38%	0.0010 ;0.0010 ;0.0010 ;0.0010 ;0.023000116
0.15	5	27	None	None	None
0.15	6	38	intracellular non-membrane-bound organelle; structural constituent of ribosome; ribosome biogenesis and assembly	71.05%; 63.15%; 23.68%	0.0010 ;0.0010 ;0.0010
0.15	7	30	None	None	None
0.15	8	29	None	None	None
0.15	9	105	chloroplast; plastid part; organelle membrane; organelle lumen; ribonucleoprotein complex biogenesis and assembly	40.95%; 21.9%; 19.04%; 11.42%; 7.61%	0.0010 ;0.0010 ;0.0010 ;0.0010 ;0.017000042
0.15	10	15	ER; cell redox homeostasis	66.66%; 26.66%	0.0010 ;0.0010
0.15	11	14	None	None	None
0.15	12	80	plastid; oxidoreductase activity, acting on the CH-OH group of donors, NAD or NADP as acceptor	50%; 6.25%	0.0010 ;0.026999766
0.15	13	70	plastid; photosynthesis\, light reaction	47.14%; 10%	0.0010 ;0.0010
0.15	14	42	plastid; monooxigenase activity; glycoside biosynthesis	35.71%; 9.52%; 9.52%	0.0020 ;0.029999914 ;0.0010
0.15	15	18	ribonucleoprotein complex; small ribosimal subunit	55.55%; 22.22%	0.0010 ;0.0010
0.15	16	9	None	None	None
0.15	17	7	proteasome core complex	1	0.001
0.15	18	9	None	None	None
0.15	19	29	None	None	None
0.15	20	74	plastid	0.4189	0.001
0.15	21	46	plastid	0.6086	0.001
0.15	22	18	None	None	None
0.15	23	18	plastid; hydrolase activity; starch metabolism	61.11%; 50%; 22.22%	0.0010 ;0.02 ;0.0010
0.15	24	16	None	None	None
0.15	25	15	response to chemicle stimulus; response to external stimulus	40%; 33.33%	0.026999766 ;0.0010
0.15	26	6	None	None	None
0.15	27	9	None	None	None
0.15	28	35	plastid	0.6285	0.001
0.15	29	8	None	None	None
0.15	30	30	chloroplast	0.5333	0.001
0.15	31	8	response to heat	0.625	0.001
0.15	32	6	phenylpropanoid metabolic process	0.6666	0.001
0.15	33	6	None	None	None
0.15	34	9	None	None	None
0.15	35	5	None	None	None
0.15	36	8	response to heat	0.5	0.001
0.15	37	19	plastid	0.6842	0.001
0.15	38	5	mitochondrion	0.8	0.0230001
0.15	39	6	None	None	None
0.15	40	4	structural constituent of cell wall	1	0.001
0.1	1	90	ribosome; cytosolic part; ribosome biogenesis and assembly	94.44%; 56.66%; 34.44%	0.0010 ;0.0010 ;0.0010
0.1	2	84	chloroplast; organelle membrane; protein complex; photosynthesis; organelle lumen	71.42%; 46.42%; 21.42%; 17.85%; 15.47%	0.0010 ;0.0010 ;0.0010 ;0.0010 ;0.0010
0.1	3	52	chloroplast; protein complex; photosynthesis; membrane part; oxidoreductase activity; response to light stimulus; photosynthetic electron transport; cofactor metabolism	92.3%; 44.23%; 38.46%; 25%; 21.15%; 15.38%; 13.46%; 11.53%	0.0010 ;0.0010 ;0.0010 ;0.0010 ;0.04600023 ;0.0010 ;0.0010 ;0.02
0.1	4	48	nucleotide binding; intracellular non-membrane-bound organelle; ribonucleoprotein complex biogenesis and assembly	22.91%; 18.75%; 14.58%	0.0129999 ;0.047999863 ;0.0020
0.1	5	34	ribonucleoprotein complex; structural constituent of ribosome	85.29%; 82.35%	0.0010 ;0.0010
0.1	6	50	plastid; organelle membrane; structural constituent of ribosome; photosynthesis; chlorophyll biosynthesis	70%; 36%; 22%; 10%; 8%	0.0010 ;0.0010 ;0.0010 ;0.0040 ;0.0010
0.1	7	19	None	None	None
0.1	8	51	plastid; ribosome; porphyrin biosynthesis	58.82%; 17.64%; 7.84%	0.0010 ;0.0010 ;0.0080
0.1	9	24	None	None	None
0.1	10	19	None	None	None
0.1	11	18	None	None	None
0.1	12	14	glycoside biosynthesis	0.2857	0.001
0.1	13	26	intracellular non-membrane-bound organelle; structural constituent of ribosome; cytosol	61.53%; 53.84%; 26.92%	0.0010 ;0.0010 ;0.0010
0.1	14	13	None	None	None
0.1	15	66	plastid	0.5151	0.001
0.1	16	11	None	None	None
0.1	17	19	ER; mitochondrion	47.36%; 36.84%	0.01 ;0.01
0.1	18	37	chloroplast; organelle subcompartment	64.86%; 24.32%	0.0010 ;0.0010
0.1	19	18	None	None	None
0.1	20	15	ribonucleoprotein complex	0.5333	0.001
0.1	21	20	None	None	None
0.1	22	10	None	None	None
0.1	23	23	chloroplast	0.6521	0.001
0.1	24	31	plastid; organelle subcompartment	70.96%; 19.35%	0.0010 ;0.0070000314
0.1	25	7	proteasome core complex	1	0.001
0.1	26	8	defense response	0.5	0.0189998
0.1	27	18	plastid	0.6666	0.001
0.1	28	22	None	None	None
0.1	29	11	plastid	0.6363	0.012
0.1	30	28	chloroplast; photosynthesis	57.14%; 17.85%	0.0010 ;0.0010
0.1	31	20	None	None	None
0.1	32	6	None	None	None
0.1	33	19	chloroplast	0.6315	0.001
0.1	34	24	plastid; plastid organization and biogenesis	54.16%; 16.66%	0.0010 ;0.0010
0.1	35	19	None	None	None
0.1	36	8	response to heat	0.625	0.001
0.1	37	6	phenylpropanoid biosynthesis	0.6666	0.001
0.1	38	16	None	None	None
0.1	39	8	None	None	None
0.1	40	7	None	None	None
0.1	41	7	mitochondrion	0.7142	0.00700003
0.1	42	6	None	None	None
0.1	43	5	None	None	None
0.1	44	15	None	None	None
0.1	45	5	None	None	None
0.1	46	8	response to heat	0.5	0.001
0.1	47	5	None	None	None
0.1	48	26	chloroplast	0.6538	0.001
0.1	49	4	None	None	None
0.1	50	4	structural constituent of cell wall	1	0.001
0.05	1	52	ribosome; cytosolic part; ribosome biogenesis and assembly	90.38%; 51.92%; 34.61%	0.0010 ;0.0010 ;0.0010
0.05	2	35	structural constituent of ribosome; ribosome subunit; cytosolic part	100%; 65.71%; 65.71%	0.0010 ;0.0010 ;0.0010
0.05	3	39	chloroplast; protein complex; photosynthesis	92.3%; 38.46%; 35.89%	0.0010 ;0.0010 ;0.0010
0.05	4	40	chloroplast; plastid part; organelle membrane; photosynthesis; protein complex	82.5%; 72.5%; 57.5%; 35%; 35%	0.0010 ;0.0010 ;0.0010 ;0.0010 ;0.0010
0.05	5	36	chloroplast	0.75	0.001
0.05	6	23	None	None	None
0.05	7	24	ribonucleoprotein complex; structural constituent of ribosome	91.66%; 87.5%	0.0010 ;0.0010
0.05	8	23	None	None	None
0.05	9	32	plastid; structural constituent of ribosome; photosynthesis	62.5%; 25%; 12.5%	0.0010 ;0.0010 ;0.010999932
0.05	10	18	nucleotide binding	0.3888	0.02
0.05	11	14	ER; cell redox homeostasis	71.42%; 28.57%	0.0010 ;0.0010
0.05	12	13	organelle subcompartment; protein complex; photosynthesis	84.61%; 61.53%; 46.15%	0.0010 ;0.0010 ;0.0010
0.05	13	11	lyase activity	0.3636	0.0219999
0.05	14	26	chloroplast	0.6153	0.001
0.05	15	12	None	None	None
0.05	16	9	None	None	None
0.05	17	10	None	None	None
0.05	18	9	None	None	None
0.05	19	11	None	None	None
0.05	20	13	structural constituent of ribosome	0.7692	0.001
0.05	21	14	structural constituent of ribosome; cytosol	50%; 28.57%	0.0010 ;0.035000157
0.05	22	17	chloroplast	0.8235	0.001
0.05	23	20	plastid; structural constituent of ribosome	50%; 30%	0.005999983 ;0.0020
0.05	24	21	None	None	None
0.05	25	10	None	None	None
0.05	26	7	proteasome core complex	1	0.001
0.05	27	7	defense response; response to stress	57.14%; 57.14%	0.0080 ;0.040999636
0.05	28	8	None	None	None
0.05	29	10	structural constituent of ribosome	0.6	0.001
0.05	30	31	chloroplast	0.387	0.008
0.05	31	8	chloroplast	0.75	0.0230001
0.05	32	24	plastid	0.5833	0.001
0.05	33	10	None	None	None
0.05	34	7	None	None	None
0.05	35	18	chloroplast	0.8333	0.001
0.05	36	9	ribonucleoprotein complex biogenesis and assembly	0.4444	0.004
0.05	37	6	None	None	None
0.05	38	12	chloroplast	0.5833	0.0189998
0.05	39	16	chloroplast	0.8125	0.001
0.05	40	12	None	None	None
0.05	41	10	None	None	None
0.05	42	8	response to heat	0.625	0.001
0.05	43	6	None	None	None
0.05	44	6	None	None	None
0.05	45	5	None	None	None
0.05	46	9	None	None	None
0.05	47	8	reponse to heat	0.5	0.001
0.05	48	6	None	None	None
0.05	49	5	None	None	None
0.05	50	10	None	None	None
0.05	51	9	None	None	None
0.05	52	4	None	None	None
0.05	53	4	None	None	None
0.05	54	4	None	None	None
0.05	55	4	None	None	None
0.05	56	4	structural constituent of cell wall	1	0.001

## Sheet: 0.4 Network
Node score cutoff	Cluster ID	Cluster Size	GO Enrichment	GO Percent	Corrected P-value
0.2	1	69	ribonucleoprotein complex; ribosome; cytosolic part	94.2%; 92.75%; 63.76%	0.0010 ;0.0010 ;0.0010
0.2	2	43	chloroplast; plastid; photosynthesis;	95.34%;88.37%; 62.79%	0.0010 ;0.0010 ;0.0010
0.2	3	25	mitochondrial part	16%	0.0430002
0.2	4	38	plastid; structural constituent of ribosome; peptydil-prolil cis-trans isoemerase activity	68.42%; 23.68%; 10.52%	0.0010 ;0.0010 ;0.0040
0.2	5	13	None	None	None
0.2	6	25	structural constituent of ribosome	84%	0.001
0.2	7	27	chloroplast; photosynthesis	74.04%; 14.81%	0.0010 ;0.0070000314
0.2	8	14	None	None	None
0.2	9	19	nuclear part	26.31%	0.012
0.2	10	13	plastid; photosynthesis	84.61%; 30.76%	0.0010 ;0.0010
0.2	11	8	ER	87.5%	0.001
0.2	12	13	chloroplast; plastid	76.92%; 61.53%	0.0010 ;0.0010
0.2	13	8	glycoside biosynthetic process	50%	0.001
0.2	14	14	None	None	None
0.2	15	8	None	None	None
0.2	16	24	chloroplast; plastid	66.66%; 41.66%	0.0010 ;0.0010
0.2	17	11	chloroplast	72.72%	0.001
0.2	18	26	chloroplast; ribosome	65.38%; 26.92%	0.0010 ;0.0010
0.2	19	19	structural constituent of ribosome	89.47%	0.001
0.2	20	9	None	None	None
0.2	21	22	chloroplast; oxidoreductase activity; structural constituent of ribosome	45.45%; 40.9%; 31.81%	0.005999983 ;0.0010 ;0.0010
0.2	22	6	None	None	None
0.2	23	7	None	None	None
0.2	24	11	None	None	None
0.2	25	5	structural constituent of cell wall; cellulose and pectin-containing cell wall organization and biogenesis	100%; 100%	0.0010 ;0.0010
0.2	26	5	None	None	None
0.2	27	8	None	None	None
0.2	28	10	structural constituent of ribosome	80%	0.001
0.2	29	15	ribosome biogenesis and assembly	33.33%	0.001
0.2	30	5	None	None	None
0.2	31	10	None	None	None
0.2	32	4	response to auxin stimulus	100%	0.001
0.2	33	4	None	None	None
0.2	34	4	nucleosome assembly	100%	0.001
0.2	35	4	None	None	None
0.15	1	57	ribonucleoprotein complex; ribosome; cytosolic part	92.98%; 91.22%; 63.15%	0.0010 ;0.0010 ;0.0010
0.15	2	40	chloroplast; thylakoid; plastid; photosynthesis;	95; 92.5%; 87.5%; 65%	0.0010 ;0.0010 ;0.0010 ;0.0010
0.15	3	24	organelle lumen	25%	0.004
0.15	4	27	structural constituent of ribosome; cytosolic part; small ribosomal subunit	92.59%; 51.85%; 33.33%	0.0010 ;0.0010 ;0.0010
0.15	5	13	None	None	None
0.15	6	14	None	None	None
0.15	7	8	None	None	None
0.15	8	23	plastid; structural constituent of ribosome	65.21%; 26.08%;	0.0010 ;0.0040
0.15	9	21	chloroplast; organelle lumen; photosynthesis	80.95%; 28.57%; 19.04%	0.0010 ;0.0029999914 ;0.0040
0.15	10	11	chloroplast; plastid	72.72%; 36.36%	0.0029999914 ;0.021999864
0.15	11	14	structural constituent of ribosome; ribosome biogenesis and assembly	92.85%; 50%	0.0010 ;0.0010
0.15	12	7	None	None	None
0.15	13	10	chloroplast; plastid	70%; 50%	0.0050 ;0.0029999914
0.15	14	10	None	None	None
0.15	15	10	None	None	None
0.15	16	9	None	None	None
0.15	17	13	None	None	None
0.15	18	18	chloroplast; ER	55.55%; 27.77%	0.0029999914 ;0.0040
0.15	19	8	None	None	None
0.15	20	19	chloroplast	73.68%	0.001
0.15	21	9	None	None	None
0.15	22	6	None	None	None
0.15	23	10	plastid; structural constituent of ribosome	60%; 50%	0.0010 ;0.0010
0.15	24	5	structural constituent of cell wall; cellulose and pectin-containing cell wall organization and biogenesis	100%; 100%	0.0010 ;0.0010
0.15	25	5	None	0%	None
0.15	26	11	structural constituent of ribosome	81.81%	0.001
0.15	27	12	None	None	None
0.15	28	15	chloroplast	53.33%	0.008
0.15	29	4	response to auxin stimulus	100%	0.001
0.15	30	4	None	None	None
0.15	31	4	nucleosome assembly	100%	0.001
0.15	32	4	None	None	None
0.1	1	39	ribonucleoprotein complex; structural constituent of ribosome; cytosolic part	94.87%; 92.3%; 69.23%	0.0010 ;0.0010 ;0.0010
0.1	2	24	photosynthesis	62.5%	0.001
0.1	3	27	ribosome; cytosolic part; ribonucleoprotein complex biogenesis and assembly	92.59%; 51.85%; 40.74%	0.0010 ;0.0010 ;0.0010
0.1	4	18	plastid; organelle membrane; photosynthesis	100%; 94.44%; 66.66%	0.0010 ;0.0010 ;0.0010
0.1	5	21	None	None	None
0.1	6	18	structural constituent of ribosome; cytosolic part	88.88%; 50%	0.0010 ;0.0010
0.1	7	14	chloroplast; plastid; organelle lumen	85.71%; 57.14%; 35.71%	0.0010 ;0.0010 ;0.0020
0.1	8	14	plastid; structural constituent of ribosome	57.14%; 50%	0.0010 ;0.0010
0.1	9	8	None	None	None
0.1	10	16	chloroplast; structural constituent of ribosome	62.5%; 25%	0.0010 ;0.035999794
0.1	11	11	None	None	None
0.1	12	6	None	None	None
0.1	13	9	chloroplast ; plastid	77.77%; 44.44%	0.0020 ;0.011999966
0.1	14	7	None	None	None
0.1	15	5	None	None	None
0.1	16	5	None	None	None
0.1	17	5	ER	100%	0.001
0.1	18	5	None	None	None
0.1	19	8	structural constituent of ribosome	87.5%	0.001
0.1	20	8	None	None	None
0.1	21	7	None	None	None
0.1	22	5	None	None	None
0.1	23	5	structural constituent of cell wall; cellulose and pectin-containing cell wall organization and biogenesis	100%; 100%	0.0010 ;0.0010
0.1	24	5	None	None	None
0.1	25	8	None	None	None
0.1	26	10	structural constituent of ribosome	100%	0.001
0.1	27	5	None	None	None
0.1	28	5	None	None	None
0.1	29	5	None	None	None
0.1	30	11	chloroplast	72.72%	0.001
0.1	31	4	None	None	None
0.1	32	4	response to auxin stimulus	100%	0.001
0.1	33	4	None	None	None
0.1	34	4	nucleosome assembly	100%	0.001
0.1	35	4	None	None	None
0.05	1	27	structural constituent of ribosome; cytosolic part; ribisomal subunit	96.29%; 77.77%; 51.85%	0.0010 ;0.0010 ;0.0010
0.05	2	15	photosynthesis	80%	0.001
0.05	3	15	plastid; photosynthesis; membrane part; photosynthetic electron transport	100%; 66.66%; 40%; 26.66%	0.0010 ;0.0010 ;0.0080 ;0.0010
0.05	4	17	ribosome; ribosome biogenesis and assembl	88.23%; 41.17%	0.0010 ;0.0010
0.05	5	11	ribonucleoprotein complex; cytosolic part	90.9%; 54.54%	0.0010 ;0.0010
0.05	6	17	None	None	None
0.05	7	9	generation of precursor metabolites and energy	44.44%	0.021
0.05	8	11	structural constituent of ribosome	100%	0.001
0.05	9	8	structural constituent of ribosome	62.5%	0.001
0.05	10	12	structural constituent of ribosome	83.33%	0.001
0.05	11	8	chloroplast	87.5%	0.002
0.05	12	7	chloroplast	85.71%	0.004
0.05	13	8	None	None	None
0.05	14	11	chloroplast	72.72%	0.002
0.05	15	5	None	None	None
0.05	16	5	None	None	None
0.05	17	5	ER	100%	0.001
0.05	18	5	structural constituent of cell wall; cellulose and pectin-containing cell wall organization and biogenesis	100%; 100%	0.0010 ;0.0010
0.05	19	5	None	None	None
0.05	20	4	None	None	None
0.05	21	4	None	None	None
0.05	22	4	None	None	None
0.05	23	4	response to auxin stimulus	100%	0.001
0.05	24	4	None	None	None
0.05	25	4	nucleosome assembly	100%	0.001
0.05	26	4	None	None	None
0.05	27	7	None	None	None
