# Supplementary material for: Large-scale analysis of Arabidopsis transcription reveals a basal co-regulation network
Source: BMC Syst Biol. 2009 Sep 3;3:86. doi: 10.1186/1752-0509-3-86 (PMC2944327; doi:10.1186/1752-0509-3-86)
Supplement: Additional file 8 — Probe ID conversion table. A table mapping Affymetrix probe ids from the ATH1 array to AGI gene id format, provided in a tab-delimited file format. [file 1752-0509-3-86-S8.txt]

array_element_name	locus	description
261585_at	AT1G01010	ANAC001 (Arabidopsis NAC domain containing protein 1); transcription factor
261568_at	AT1G01030	NGA3 (NGATHA3); transcription factor
261584_at	AT1G01040	DCL1 (DICER-LIKE1); ATP-dependent helicase/ ribonuclease III
261579_at	AT1G01050	inorganic pyrophosphatase, putative (soluble) / pyrophosphate phospho-hydrolase, putative / PPase, putative
261569_at	AT1G01060	LHY (LATE ELONGATED HYPOCOTYL); DNA binding / transcription factor
261576_at	AT1G01070	nodulin MtN21 family protein
261577_at	AT1G01080	33 kDa ribonucleoprotein, chloroplast, putative / RNA-binding protein cp33, putative
261583_at	AT1G01090	PDH-E1 ALPHA (PYRUVATE DEHYDROGENASE E1 ALPHA); pyruvate dehydrogenase (acetyl-transferring)
261578_at	AT1G01100	60S acidic ribosomal protein P1 (RPP1A)
261580_at	AT1G01110	IQD18 (IQ-domain 18)
261570_at	AT1G01120	KCS1 (3-KETOACYL-COA SYNTHASE 1); acyltransferase
261575_at	AT1G01130	similar to unknown protein [Arabidopsis thaliana] (TAIR:AT5G47170.1); contains domain CALCIUM/CALMODULIN-DEPENDENT PROTEIN KINASE-RELATED (PTHR22982); contains domain CBL-INTERACTING PROTEIN KINASE-RELATED (PTHR22982:SF45)
261581_at	AT1G01140	CIPK9 (CBL-INTERACTING PROTEIN KINASE 9); kinase
261571_at	AT1G01150	DNA binding / zinc ion binding
261582_at	AT1G01160	GIF2 (GRF1-INTERACTING FACTOR 2)
261572_at	AT1G01170	ozone-responsive stress-related protein, putative
261573_at	AT1G01180	similar to unknown protein [Arabidopsis thaliana] (TAIR:AT5G19270.1); similar to hypothetical protein DshiDRAFT_0470 [Dinoroseobacter shibae DFL 12] (GB:ZP_01587119.1); similar to Os09g0518900 [Oryza sativa (japonica cultivar-group)] (GB:NP_001063691.1); contains domain no description (G3D.3.40.50.150); contains domain S-adenosyl-L-methionine-dependent methyltransferases (SSF53335)
261574_at	AT1G01190	CYP78A8 (cytochrome P450, family 78, subfamily A, polypeptide 8); oxygen binding
261042_at	AT1G01200	AtRABA3 (Arabidopsis Rab GTPase homolog A3); GTP binding
261043_at	AT1G01220	GHMP kinase-related
261025_at	AT1G01225	NC domain-containing protein-related
261057_at	AT1G01230	ORMDL family protein
261026_at	AT1G01240	similar to unknown protein [Arabidopsis thaliana] (TAIR:AT2G46550.1); similar to Os09g0363500 [Oryza sativa (japonica cultivar-group)] (GB:NP_001062992.1); similar to Os08g0400300 [Oryza sativa (japonica cultivar-group)] (GB:NP_001061754.1); similar to hypothetical protein MtrDRAFT_AC145165g14v1 [Medicago truncatula] (GB:ABE91800.1)
261059_at	AT1G01250	AP2 domain-containing transcription factor, putative
261050_at	AT1G01260	basic helix-loop-helix (bHLH) family protein
261051_at	AT1G01280	CYP703A2 (cytochrome P450, family 703, subfamily A, polypeptide 2); oxygen binding
261044_at	AT1G01290	CNX3 (COFACTOR OF NITRATE REDUCTASE AND XANTHINE DEHYDROGENASE 3); catalytic
261055_at	AT1G01300	aspartyl protease family protein
261045_at	AT1G01310	allergen V5/Tpx-1-related family protein
261027_at	AT1G01340	ATCNGC10 (CYCLIC NUCLEOTIDE GATED CHANNEL 10); calmodulin binding / cyclic nucleotide binding / ion channel
261056_at	AT1G01360	similar to unknown protein [Arabidopsis thaliana] (TAIR:AT4G01026.1); similar to CAPIP1 [Capsicum annuum] (GB:AAT35532.1); contains domain Bet v1-like (SSF55961); contains domain no description (G3D.3.30.530.20)
261058_at	AT1G01370	HTR12 (Centromeric histone H3); DNA binding
257490_x_at	AT1G01380	ETC1 (ENHANCER OF TRY AND CPC 1); DNA binding / transcription factor
261046_at	AT1G01390	UDP-glucoronosyl/UDP-glucosyl transferase family protein
261047_at	AT1G01410	APUM22 (ARABIDOPSIS PUMILIO 22); RNA binding / binding
261048_at	AT1G01420	UDP-glucoronosyl/UDP-glucosyl transferase family protein
261049_at	AT1G01430	similar to unknown protein [Arabidopsis thaliana] (TAIR:AT4G01080.1); similar to unknown protein Cr17 [Brassica napus] (GB:AAX51387.1); contains InterPro domain Protein of unknown function DUF231, plant; (InterPro:IPR004253)
261052_at	AT1G01440	extra-large G-protein-related
259425_at	AT1G01460	phosphatidylinositol-4-phosphate 5-kinase family protein
259426_at	AT1G01470	LEA14 (LATE EMBRYOGENESIS ABUNDANT 14)
259439_at	AT1G01480	ACS2 (1-Amino-cyclopropane-1-carboxylate synthase 2)
259434_at	AT1G01490	heavy-metal-associated domain-containing protein
259436_at	AT1G01500	similar to unknown protein [Arabidopsis thaliana] (TAIR:AT1G19400.2); similar to hypothetical protein [Oryza sativa (japonica cultivar-group)] (GB:AAN65010.1); similar to Os03g0775600 [Oryza sativa (japonica cultivar-group)] (GB:NP_001051432.1); contains domain 2-HYDROXYACID DEHYDROGENASE (PTHR10996:SF1); contains domain 2-HYDROXYACID DEHYDROGENASE (PTHR10996)
259438_at	AT1G01510	AN (ANGUSTIFOLIA)
259432_at	AT1G01520	myb family transcription factor
259427_at	AT1G01530	AGL28 (AGAMOUS-LIKE 28); DNA binding / transcription factor
259437_at	AT1G01540	protein kinase family protein
259440_at	AT1G01550	BPS1 (BYPASS 1)
259428_at	AT1G01560	ATMPK11 (Arabidopsis thaliana MAP kinase 11); MAP kinase/ kinase
259433_at	AT1G01570	fringe-related protein
259429_at	AT1G01600	CYP86A4 (cytochrome P450, family 86, subfamily A, polypeptide 4); oxygen binding
259430_at	AT1G01610	ATGPAT4/GPAT4 (GLYCEROL-3-PHOSPHATE ACYLTRANSFERASE 4); 1-acylglycerol-3-phosphate O-acyltransferase/ acyltransferase
259431_at	AT1G01620	PIP1C (PLASMA MEMBRANE INTRINSIC PROTEIN 1;3); water channel
261563_at	AT1G01630	SEC14 cytosolic factor, putative / phosphoglyceride transfer protein, putative
261586_at	AT1G01640	speckle-type POZ protein-related
257484_at	AT1G01650	peptidase
261587_at	AT1G01660	U-box domain-containing protein
261588_at	AT1G01670	U-box domain-containing protein
261590_at	AT1G01700	ATROPGEF2/ROPGEF2 (KINASE PARTNER PROTEIN-LIKE); Rho guanyl-nucleotide exchange factor/ / protein binding
261560_at	AT1G01710	acyl-CoA thioesterase family protein
261564_at	AT1G01720	ATAF1 (Arabidopsis NAC domain containing protein 2); transcription factor
261535_at	AT1G01725	unknown protein
261561_at	AT1G01730	similar to unknown protein [Oryza sativa (japonica cultivar-group)] (GB:BAD28388.1)
261591_at	AT1G01740	protein kinase family protein
261562_at	AT1G01750	actin-depolymerizing factor, putative
261592_at	AT1G01760	RNA binding / adenosine deaminase
261558_at	AT1G01770	similar to Protein of unknown function DUF1446 [Rhodospirillum rubrum ATCC 11170] (GB:YP_426562.1); similar to Os07g0457300 [Oryza sativa (japonica cultivar-group)] (GB:NP_001059563.1); contains InterPro domain Protein of unknown function DUF1446; (InterPro:IPR010839)
261559_at	AT1G01780	LIM domain-containing protein
261536_at	AT1G01790	KEA1 (K EFFLUX ANTIPORTER 1); potassium:hydrogen antiporter
261537_at	AT1G01800	short-chain dehydrogenase/reductase (SDR) family protein
261534_at	AT1G01820	peroxisomal biogenesis factor 11 family protein / PEX11 family protein
261538_at	AT1G01830	armadillo/beta-catenin repeat family protein
261539_at	AT1G01840	unknown protein
261652_at	AT1G01860	PFC1 (PALEFACE 1)
261653_at	AT1G01900	subtilase family protein
261627_at	AT1G01910	anion-transporting ATPase, putative
261654_at	AT1G01920	SET domain-containing protein
261625_at	AT1G01930	zinc finger protein-related
261655_at	AT1G01940	peptidyl-prolyl cis-trans isomerase cyclophilin-type family protein
261656_at	AT1G01950	armadillo/beta-catenin repeat family protein / kinesin motor family protein
261621_at	AT1G01960	EDA10 (embryo sac development arrest 10); guanyl-nucleotide exchange factor
261622_at	AT1G01970	pentatricopeptide (PPR) repeat-containing protein
261623_at	AT1G01980	ATSEC1A; electron carrier
261626_at	AT1G01990	similar to chloroplast lumen common family protein [Arabidopsis thaliana] (TAIR:AT5G02590.1); similar to conserved hypothetical protein [Medicago truncatula] (GB:ABE79208.1)
261624_at	AT1G02000	GAE2 (UDP-D-GLUCURONATE 4-EPIMERASE 2); catalytic
264169_at	AT1G02020	nitroreductase family protein
264175_at	AT1G02050	chalcone and stilbene synthase family protein
264167_at	AT1G02060	pentatricopeptide (PPR) repeat-containing protein
264151_at	AT1G02070	similar to zinc ion binding [Arabidopsis thaliana] (TAIR:AT3G60520.1); similar to Os04g0551600 [Oryza sativa (japonica cultivar-group)] (GB:NP_001053498.1); similar to unknown protein [Oryza sativa (japonica cultivar-group)] (GB:BAD25766.1); similar to Os02g0658200 [Oryza sativa (japonica cultivar-group)] (GB:NP_001047633.1)
264168_at	AT1G02080	transcriptional regulator-related
264150_at	AT1G02090	FUS5 (FUSCA 5); MAP kinase kinase
264171_at	AT1G02100	leucine carboxyl methyltransferase family protein
264176_at	AT1G02110	proline-rich family protein
264172_at	AT1G02120	VAD1 (VASCULAR ASSOCIATED DEATH1)
264122_at	AT1G02130	ATRAB1B (Arabidopsis thaliana responsive to abscisic acid 1B); GTP binding
264152_at	AT1G02140	MEE63 (maternal effect embryo arrest 63)
264177_at	AT1G02150	pentatricopeptide (PPR) repeat-containing protein
264173_at	AT1G02160	similar to Os04g0665000 [Oryza sativa (japonica cultivar-group)] (GB:NP_001054174.1); contains InterPro domain CHCH; (InterPro:IPR010625)
264178_at	AT1G02170	LOL3 (LSD ONE LIKE 3); caspase/ cysteine-type endopeptidase
264179_at	AT1G02180	ferredoxin-related
264180_at	AT1G02190	CER1 protein, putative
264148_at	AT1G02220	ANAC003 (Arabidopsis NAC domain containing protein 3); transcription factor
264149_at	AT1G02250	ANAC005 (Arabidopsis NAC domain containing protein 5); transcription factor
264170_at	AT1G02260	transmembrane protein, putative
264123_at	AT1G02270	endonuclease/exonuclease/phosphatase family protein / calcium-binding EF hand family protein
264121_at	AT1G02280	TOC33 (PLASTID PROTEIN IMPORT 1); GTP binding
259441_at	AT1G02300	cathepsin B-like cysteine protease, putative
259416_at	AT1G02305	cathepsin B-like cysteine protease, putative
259442_at	AT1G02310	glycosyl hydrolase family protein 5 / cellulase family protein / (1-4)-beta-mannan endohydrolase, putative
259413_at	AT1G02320	unknown protein
259415_at	AT1G02330	similar to unknown protein [Arabidopsis thaliana] (TAIR:AT3G28770.1); similar to unnamed protein product [Tetraodon nigroviridis] (GB:CAF90174.1); similar to Os03g0374100 [Oryza sativa (japonica cultivar-group)] (GB:NP_001050211.1); contains InterPro domain Hepatocellular carcinoma-associated antigen 59; (InterPro:IPR010756)
259417_at	AT1G02340	HFR1 (LONG HYPOCOTYL IN FAR-RED); DNA binding / transcription factor
259443_at	AT1G02360	chitinase, putative
259444_at	AT1G02370	pentatricopeptide (PPR) repeat-containing protein
259418_at	AT1G02390	ATGPAT2/GPAT2 (GLYCEROL-3-PHOSPHATE ACYLTRANSFERASE 2); acyltransferase
259445_at	AT1G02400	ATGA2OX6/DTA1 (GIBBERELLIN 2-OXIDASE 6); gibberellin 2-beta-dioxygenase
259446_at	AT1G02410	cytochrome c oxidase assembly protein CtaG / Cox11 family
259414_at	AT1G02420	pentatricopeptide (PPR) repeat-containing protein
260904_at	AT1G02450	NIMIN-1/NIMIN1; protein binding
260903_at	AT1G02460	glycoside hydrolase family 28 protein / polygalacturonase (pectinase) family protein
260933_at	AT1G02470	similar to unknown protein [Arabidopsis thaliana] (TAIR:AT1G02475.1); similar to Streptomyces cyclase/dehydrase [Medicago truncatula] (GB:ABE82400.1); contains InterPro domain Streptomyces cyclase/dehydrase; (InterPro:IPR005031)
260916_at	AT1G02475	similar to unknown protein [Arabidopsis thaliana] (TAIR:AT4G01883.1); similar to Streptomyces cyclase/dehydrase [Medicago truncatula] (GB:ABE82400.1); contains InterPro domain Streptomyces cyclase/dehydrase; (InterPro:IPR005031)
260911_at	AT1G02490	unknown protein
260913_at	AT1G02500	SAM1 (S-adenosylmethionine synthetase 1); methionine adenosyltransferase
260906_at	AT1G02540	similar to hypothetical protein 17.t00039 [Entamoeba histolytica HM-1:IMSS] (GB:XP_656128.1)
260931_at	AT1G02550	invertase/pectin methylesterase inhibitor family protein
260912_at	AT1G02560	CLPP5 (NUCLEAR ENCODED CLP PROTEASE 1); endopeptidase Clp
260907_at	AT1G02570	similar to unknown protein [Arabidopsis thaliana] (TAIR:AT2G47360.1)
260908_at	AT1G02580	MEA (MEDEA); transcription factor
260930_at	AT1G02620	GTP-binding protein (SAR1A)
260914_at	AT1G02640	BXL2 (BETA-XYLOSIDASE 2); hydrolase, hydrolyzing O-glycosyl compounds
260915_at	AT1G02660	lipase class 3 family protein
260909_at	AT1G02670	DNA repair protein, putative
260929_at	AT1G02680	transcription initiation factor IID (TFIID) 18 kDa subunit (TAFII-18) family protein
260910_at	AT1G02690	importin alpha-2 subunit, putative
260917_at	AT1G02700	similar to unknown protein [Arabidopsis thaliana] (TAIR:AT4G02140.1); similar to hypothetical protein MtrDRAFT_AC145329g27v1 [Medicago truncatula] (GB:ABE91001.1)
260905_at	AT1G02710	glycine-rich protein
260928_at	AT1G02720	GATL5; polygalacturonate 4-alpha-galacturonosyltransferase/ transferase, transferring glycosyl groups / transferase, transferring hexosyl groups
262109_at	AT1G02730	ATCSLD5 (Cellulose synthase-like D5); cellulose synthase
262108_at	AT1G02740	chromatin binding
262107_at	AT1G02750	similar to drought-responsive family protein [Arabidopsis thaliana] (TAIR:AT4G02200.1); similar to fiber protein Fb2 [Gossypium barbadense] (GB:AAN77145.1); contains InterPro domain Drought induced 19; (InterPro:IPR008598)
262117_at	AT1G02780	EMB2386 (EMBRYO DEFECTIVE 2386); structural constituent of ribosome
262122_at	AT1G02790	PGA4 (POLYGALACTURONASE 4); polygalacturonase
262121_at	AT1G02800	ATCEL2 (Arabidopsis thaliana Cellulase 2); hydrolase, hydrolyzing O-glycosyl compounds
262105_at	AT1G02810	pectinesterase family protein
262115_at	AT1G02813	similar to unknown protein [Arabidopsis thaliana] (TAIR:AT4G02360.1); similar to Os05g0362300 [Oryza sativa (japonica cultivar-group)] (GB:NP_001055314.1); similar to Protein of unknown function, DUF538 [Oryza sativa (japonica cultivar-group)] (GB:AAX95409.1); similar to Os05g0362500 [Oryza sativa (japonica cultivar-group)] (GB:NP_001055315.1); contains InterPro domain Protein of unknown function…
262116_at	AT1G02816	similar to unknown protein [Arabidopsis thaliana] (TAIR:AT4G02370.1); similar to Os05g0362300 [Oryza sativa (japonica cultivar-group)] (GB:NP_001055314.1); similar to Protein of unknown function, DUF538 [Oryza sativa (japonica cultivar-group)] (GB:AAX95409.1); similar to Os05g0362500 [Oryza sativa (japonica cultivar-group)] (GB:NP_001055315.1); contains InterPro domain Protein of unknown function…
262113_at	AT1G02820	late embryogenesis abundant 3 family protein / LEA3 family protein
262132_at	AT1G02830	60S ribosomal protein L22 (RPL22A)
262110_at	AT1G02840	SR1 (splicing factor 2); RNA binding
262118_at	AT1G02850	glycosyl hydrolase family 1 protein
262114_at	AT1G02860	SPX (SYG1/Pho81/XPR1) domain-containing protein / zinc finger (C3HC4-type RING finger) protein-related
262112_at	AT1G02870	similar to hypothetical protein MtrDRAFT_AC161032g9v1 [Medicago truncatula] (GB:ABE85046.1)
262130_at	AT1G02890	AAA-type ATPase family protein
262131_at	AT1G02900	RALFL1 (RALF-LIKE 1)
262104_at	AT1G02910	LPA1 (LOW PSII ACCUMULATION1); binding
262103_at	AT1G02940	ATGSTF5 (Arabidopsis thaliana Glutathione S-transferase (class phi) 5); glutathione transferase
262120_at	AT1G02950	ATGSTF4 (GLUTATHIONE S-TRANSFERASE 31); glutathione transferase
262111_at	AT1G02960	similar to unknown protein [Arabidopsis thaliana] (TAIR:AT1G02965.1); similar to conserved hypothetical protein [Medicago truncatula] (GB:ABE92670.1)
262106_at	AT1G02970	WEE1 (Arabidopsis wee1 kinase homolog); kinase/ protein kinase
262102_at	AT1G02980	CUL2 (cullin 2)
263170_at	AT1G03000	PEX6 (PEROXIN6); ATPase
263169_at	AT1G03010	phototropic-responsive NPH3 family protein
263168_at	AT1G03020	glutaredoxin family protein
263167_at	AT1G03030	phosphoribulokinase/uridine kinase family protein
263117_at	AT1G03040	basic helix-loop-helix (bHLH) family protein
263166_at	AT1G03050	epsin N-terminal homology (ENTH) domain-containing protein / clathrin assembly protein-related
263115_at	AT1G03055	similar to unknown protein [Arabidopsis thaliana] (TAIR:AT1G64680.1); similar to hypothetical protein LOC_Os11g37650 [Oryza sativa (japonica cultivar-group)] (GB:ABA94460.1)
263165_at	AT1G03060	WD-40 repeat family protein / beige-related
263164_at	AT1G03070	glutamate binding
263112_at	AT1G03080	kinase interacting family protein
263118_at	AT1G03090	MCCA (3-methylcrotonyl-CoA carboxylase 1)
263143_at	AT1G03100	pentatricopeptide (PPR) repeat-containing protein
263119_at	AT1G03110	transducin family protein / WD-40 repeat family protein
263114_at	AT1G03130	PSAD-2 (photosystem I subunit D-2)
263113_at	AT1G03150	GCN5-related N-acetyltransferase (GNAT) family protein
263163_at	AT1G03160	FZL (FZO-LIKE); GTP binding / GTPase/ thiamin-phosphate diphosphorylase
264363_at	AT1G03170	similar to unknown protein [Arabidopsis thaliana] (TAIR:AT4G02810.1); similar to hypothetical protein 12 [Plantago major] (GB:CAJ34820.1)
264358_at	AT1G03180	similar to Os05g0251400 [Oryza sativa (japonica cultivar-group)] (GB:NP_001055029.1)
264356_at	AT1G03190	UVH6 (ULTRAVIOLET HYPERSENSITIVE 6); ATP binding / ATP-dependent DNA helicase/ ATP-dependent helicase/ DNA binding / hydrolase, acting on acid anhydrides, in phosphorus-containing anhydrides / nucleic acid binding
264355_at	AT1G03210	phenazine biosynthesis PhzC/PhzF family protein
264366_at	AT1G03250	similar to At1g03250/F15K9_13 [Medicago truncatula] (GB:ABE77455.1); contains domain R3H domain (SSF82708)
264353_at	AT1G03260	similar to unknown protein [Arabidopsis thaliana] (TAIR:AT5G19070.1); similar to DedA [Crocosphaera watsonii WH 8501] (GB:ZP_00516070.1); similar to Os07g0655900 [Oryza sativa (japonica cultivar-group)] (GB:NP_001060500.1); contains domain UNCHARACTERIZED (PTHR12677)
264352_at	AT1G03270	similar to unknown protein [Arabidopsis thaliana] (TAIR:AT4G14240.1); similar to Os05g0395300 [Oryza sativa (japonica cultivar-group)] (GB:NP_001055462.1); similar to unknown protein [Oryza sativa (japonica cultivar-group)] (GB:AAT07635.1); contains InterPro domain Protein of unknown function DUF21; (InterPro:IPR002550); contains InterPro domain CBS; (InterPro:IPR000644)
264368_at	AT1G03280	transcription initiation factor IIE (TFIIE) alpha subunit family protein / general transcription factor TFIIE family protein
264362_at	AT1G03290	similar to unknown protein [Arabidopsis thaliana] (TAIR:AT4G02880.1); similar to conserved hypothetical protein [Medicago truncatula] (GB:ABE77463.1); contains InterPro domain UBA-like; (InterPro:IPR009060)
264361_at	AT1G03300	agenet domain-containing protein
264360_at	AT1G03310	ATISA2/BE2/DBE1/ISA2 (DEBRANCHING ENZYME 1); 1,4-alpha-glucan branching enzyme/ alpha-amylase/ isoamylase
264359_at	AT1G03320	unknown protein
264364_at	AT1G03330	small nuclear ribonucleoprotein D, putative / snRNP core SM-like protein, putative / U6 snRNA-associated Sm-like protein, putative
264367_at	AT1G03350	BSD domain-containing protein
264357_at	AT1G03360	ATRRP4; exonuclease
264351_at	AT1G03370	C2 domain-containing protein / GRAM domain-containing protein
264828_at	AT1G03380	AtATG18g (Arabidopsis thaliana homolog of yeast autophagy 18 (ATG18) g)
264827_at	AT1G03390	transferase family protein
264843_at	AT1G03400	2-oxoglutarate-dependent dioxygenase, putative
264826_at	AT1G03410	2A6
264838_at	AT1G03430	AHP5 (HISTIDINE-CONTAINING PHOSPHOTRANSFER FACTOR 5); histidine phosphotransfer kinase
264840_at	AT1G03440	leucine-rich repeat family protein
264823_at	AT1G03445	BSU1 (BRASSINOSTEROID INSENSITIVE 1 suppressor 1); protein serine/threonine phosphatase
264822_at	AT1G03457	RNA-binding protein, putative
264821_at	AT1G03470	kinase interacting family protein
264820_at	AT1G03475	LIN2 (LESION INITIATION 2); coproporphyrinogen oxidase
264819_at	AT1G03510	pentatricopeptide (PPR) repeat-containing protein
264844_at	AT1G03520	glycosyltransferase family 14 protein / core-2/I-branching enzyme family protein
264818_at	AT1G03530	similar to unknown protein [Arabidopsis thaliana] (TAIR:AT5G66540.1); similar to unnamed protein product [Kluyveromyces lactis] (GB:XP_456157.1); similar to Os05g0502800 [Oryza sativa (japonica cultivar-group)] (GB:NP_001055976.1); contains InterPro domain NAF1; (InterPro:IPR008696)
264817_at	AT1G03540	pentatricopeptide (PPR) repeat-containing protein
264835_at	AT1G03550	secretory carrier membrane protein (SCAMP) family protein
264816_at	AT1G03560	pentatricopeptide (PPR) repeat-containing protein
264833_at	AT1G03590	protein phosphatase 2C family protein / PP2C family protein
264837_at	AT1G03600	photosystem II family protein
264836_at	AT1G03610	similar to unknown protein [Arabidopsis thaliana] (TAIR:AT4G03420.1); similar to Os10g0494000 [Oryza sativa (japonica cultivar-group)] (GB:NP_001064942.1); similar to hypothetical protein [Oryza sativa (japonica cultivar-group)] (GB:AAP46235.1); contains InterPro domain Protein of unknown function DUF789; (InterPro:IPR008507)
264815_at	AT1G03620	phagocytosis and cell motility protein ELMO1-related
264839_at	AT1G03630	POR C (PROTOCHLOROPHYLLIDE OXIDOREDUCTASE); NADPH dehydrogenase/ oxidoreductase/ protochlorophyllide reductase
264832_at	AT1G03660	similar to ankyrin repeat family protein [Arabidopsis thaliana] (TAIR:AT1G03670.1); contains domain ANK REPEAT-CONTAINING (PTHR18958:SF80); contains domain ANKYRIN REPEAT-CONTAINING (PTHR18958)
264845_at	AT1G03680	ATHM1 (Arabidopsis thioredoxin M-type 1); thiol-disulfide exchange intermediate
264831_at	AT1G03687	similar to COG3148: Uncharacterized conserved protein [Yersinia intermedia ATCC 29909] (GB:ZP_00833766.1); similar to Os06g0342600 [Oryza sativa (japonica cultivar-group)] (GB:NP_001057573.1); contains InterPro domain DTW; (InterPro:IPR005636)
264842_at	AT1G03700	integral membrane family protein
264830_at	AT1G03710	similar to unknown protein [Arabidopsis thaliana] (TAIR:AT4G03565.1); contains InterPro domain Arabidopsis thaliana cystatin-related protein; (InterPro:IPR006525)
264825_at	AT1G03720	cathepsin-related
264834_at	AT1G03730	similar to unknown protein [Arabidopsis thaliana] (TAIR:AT4G03600.1); similar to expressed protein [Oryza sativa (japonica cultivar-group)] (GB:ABA97787.1)
264841_at	AT1G03740	protein kinase family protein
265088_at	AT1G03750	CHR9/SNF2/SWI2 (chromatin remodeling 9); helicase
265086_at	AT1G03770	protein binding / zinc ion binding
265085_at	AT1G03780	targeting protein-related
265084_at	AT1G03790	zinc finger (CCCH-type) family protein
265083_at	AT1G03820	similar to unknown protein [Arabidopsis thaliana] (TAIR:AT2G33850.1); similar to arabinogalactan-protein; AGP [Pyrus communis] (GB:AAB35283.1)
265082_at	AT1G03830	guanylate-binding family protein
265081_at	AT1G03840	zinc finger (C2H2 type) family protein
265067_at	AT1G03850	glutaredoxin family protein
265037_at	AT1G03860	ATPHB2 (PROHIBITIN 2)
265066_at	AT1G03870	FLA9 (FLA9)
265095_at	AT1G03880	CRU2 (CRUCIFERIN 2); nutrient reservoir
265094_at	AT1G03890	cupin family protein
265043_at	AT1G03900	ATNAP4 (ARABIDOPSIS THALIANA NON-INTRINSIC ABC PROTEIN 4)
265093_at	AT1G03905	ABC transporter family protein
265092_at	AT1G03910	similar to unknown protein [Arabidopsis thaliana] (TAIR:AT5G53800.1); similar to unknown protein [Oryza sativa (japonica cultivar-group)] (GB:AAO37540.1); contains InterPro domain Transglutaminase, C-terminal; (InterPro:IPR008958)
265038_at	AT1G03920	protein kinase, putative
265044_at	AT1G03950	SNF7 family protein
265090_at	AT1G03960	calcium-binding EF hand family protein
265065_at	AT1G03980	ATPCS2 (PHYTOCHELATIN SYNTHASE 2); glutathione gamma-glutamylcysteinyltransferase
265099_at	AT1G03990	alcohol oxidase-related
265039_at	AT1G04000	similar to unknown protein [Arabidopsis thaliana] (TAIR:AT5G44060.1); similar to Os02g0621600 [Oryza sativa (japonica cultivar-group)] (GB:NP_001047462.1); similar to hypothetical protein LOC_Os10g33360 [Oryza sativa (japonica cultivar-group)] (GB:AAP54238.2); similar to hypothetical protein [Oryza sativa] (GB:AAG16859.1); contains InterPro domain Ankyrin; (InterPro:IPR002110)
265098_at	AT1G04010	phosphatidylcholine-sterol O-acyltransferase
265097_at	AT1G04020	ATBARD1/BARD1 (BREAST CANCER ASSOCIATED RING 1); transcription coactivator
265096_at	AT1G04030	similar to unknown protein [Arabidopsis thaliana] (TAIR:AT5G44040.1); similar to At1g04030 [Coffea canephora] (GB:ABD93477.2); similar to Os04g0511700 [Oryza sativa (japonica cultivar-group)] (GB:NP_001053294.1); similar to OSIGBa0157K09-H0214G12.18 [Oryza sativa (indica cultivar-group)] (GB:CAH68007.1)
265042_at	AT1G04040	acid phosphatase class B family protein
265041_at	AT1G04070	TOM22-I (translocase of the outer mitochondrial membrane 22-I)
265036_at	AT1G04080	hydroxyproline-rich glycoprotein family protein
264320_at	AT1G04090	similar to unknown protein [Arabidopsis thaliana] (TAIR:AT5G18490.1); similar to unknown protein [Arabidopsis thaliana] (TAIR:AT5G43950.1); similar to unknown protein [Arabidopsis thaliana] (TAIR:AT3G04350.1); similar to Protein of unknown function DUF946, plant [Medicago truncatula] (GB:ABE91890.1); similar to Protein of unknown function DUF946, plant [Medicago truncatula] (GB:ABE90426.1); conta…
264328_at	AT1G04100	IAA10 (indoleacetic acid-induced protein 10); transcription factor
264319_at	AT1G04110	SDD1 (STOMATAL DENSITY AND DISTRIBUTION); subtilase
264330_at	AT1G04120	ATMRP5 (Arabidopsis thaliana multidrug resistance-associated protein 5)
264331_at	AT1G04130	binding
264329_at	AT1G04140	transducin family protein / WD-40 repeat family protein
264325_at	AT1G04150	C2 domain-containing protein
264324_at	AT1G04160	XIB (Myosin-like protein XIB)
264327_at	AT1G04170	EIF2 GAMMA (eukaryotic translation initiation factor 2 gamma subunit); translation factor, nucleic acid binding
264323_at	AT1G04180	flavin-containing monooxygenase family protein / FMO family protein
264322_at	AT1G04190	tetratricopeptide repeat (TPR)-containing protein
264321_at	AT1G04200	similar to PREDICTED: similar to dymeclin [Rattus norve (GB:XP_001054727.1); similar to Os01g0773100 [Oryza sativa (japonica cultivar-group)] (GB:NP_001044398.1); contains domain SUBFAMILY NOT NAMED (PTHR12895:SF1); contains domain FAMILY NOT NAMED (PTHR12895)
264318_at	AT1G04220	beta-ketoacyl-CoA synthase, putative
264326_at	AT1G04230	similar to unknown protein [Arabidopsis thaliana] (TAIR:AT5G43720.1); similar to unnamed protein product [Ostreococcus tauri] (GB:CAL54460.1); similar to Os03g0797700 [Oryza sativa (japonica cultivar-group)] (GB:NP_001051564.1); contains InterPro domain Spectrin repeat; (InterPro:IPR002017)
263656_at	AT1G04240	SHY2 (SHORT HYPOCOTYL 2); transcription factor
263664_at	AT1G04250	AXR3 (AUXIN RESISTANT 3); transcription factor
263660_at	AT1G04260	MPI7 (CAMV MOVEMENT PROTEIN INTERACTING PROTEIN 7)
263667_at	AT1G04270	RPS15 (RIBOSOMAL PROTEIN S15); structural constituent of ribosome
263661_at	AT1G04290	thioesterase family protein
263654_at	AT1G04300	similar to meprin and TRAF homology domain-containing protein / MATH domain-containing protein [Arabidopsis thaliana] (TAIR:AT5G43560.2); similar to MATH domain, putative [Medicago truncatula] (GB:ABE87963.1); similar to Os12g0597100 [Oryza sativa (japonica cultivar-group)] (GB:NP_001067191.1); contains InterPro domain TRAF-like; (InterPro:IPR008974); contains InterPro domain MATH; (InterPro:IPR0…
263653_at	AT1G04310	ERS2 (ETHYLENE RESPONSE SENSOR 2); receptor
263652_at	AT1G04330	similar to unknown protein [Arabidopsis thaliana] (TAIR:AT3G23170.1)
263651_at	AT1G04340	lesion inducing protein-related
263668_at	AT1G04350	2-oxoglutarate-dependent dioxygenase, putative
263650_at	AT1G04360	zinc finger (C3HC4-type RING finger) family protein
263649_at	AT1G04380	2-oxoglutarate-dependent dioxygenase, putative
263648_at	AT1G04390	binding / protein binding
263669_at	AT1G04400	CRY2 (CRYPTOCHROME 2)
263663_at	AT1G04410	malate dehydrogenase, cytosolic, putative
263678_at	AT1G04420	aldo/keto reductase family protein
263662_at	AT1G04430	dehydration-responsive protein-related
263657_at	AT1G04440	CKL13 (CASEIN KINASE LIKE 13); casein kinase I/ kinase
263665_at	AT1G04480	60S ribosomal protein L23 (RPL23A)
263658_at	AT1G04490	similar to unknown protein [Arabidopsis thaliana] (TAIR:AT2G33360.2); similar to Os03g0139200 [Oryza sativa (japonica cultivar-group)] (GB:NP_001048913.1); similar to Bromo adjacent re (GB:ABE92116.1); contains domain Transcriptional factor tubby, C-terminal domain (SSF54518)
263655_at	AT1G04500	zinc finger CONSTANS-related
263666_at	AT1G04510	transducin family protein / WD-40 repeat family protein
263677_at	AT1G04520	33 kDa secretory protein-related
264609_at	AT1G04530	binding
264601_at	AT1G04540	C2 domain-containing protein
264605_at	AT1G04550	IAA12 (AUXIN-INDUCED PROTEIN 12); transcription factor
264612_at	AT1G04560	AWPM-19-like membrane family protein
264615_at	AT1G04590	EMB2748 (EMBRYO DEFECTIVE 2748)
264599_at	AT1G04600	XIA (Myosin-like protein XIA); motor/ protein binding
264598_at	AT1G04610	flavin-containing monooxygenase / FMO (YUCCA3)
264597_at	AT1G04620	coenzyme F420 hydrogenase family / dehydrogenase, beta subunit family
264596_at	AT1G04625
264613_at	AT1G04640	LIP2 (LIPOYLTRANSFERASE 2)
264610_at	AT1G04645	self-incompatibility protein-related
264604_at	AT1G04650	similar to hypothetical protein MtrDRAFT_AC161864g27v1 [Medicago truncatula] (GB:ABE86678.1)
264606_at	AT1G04660	glycine-rich protein
264603_at	AT1G04670	unknown protein
264611_at	AT1G04680	pectate lyase family protein
264607_at	AT1G04690	KAB1 (POTASSIUM CHANNEL BETA SUBUNIT); potassium channel
264602_at	AT1G04700	protein kinase family protein
264608_at	AT1G04710	acetyl-CoA C-acyltransferase, putative / 3-ketoacyl-CoA thiolase, putative
264600_at	AT1G04730	AAA-type ATPase family protein
264595_at	AT1G04750	VAMP7B (VESICLE-ASSOCIATED MEMBRANE PROTEIN 7B)
261178_at	AT1G04760	ATVAMP726 (VESICLE-ASSOCIATED MEMBRANE PROTEIN)
261177_at	AT1G04770	male sterility MS5 family protein
261176_at	AT1G04780	ankyrin repeat family protein
261127_at	AT1G04790	zinc finger (C3HC4-type RING finger) family protein
261175_at	AT1G04800	glycine-rich protein
261174_at	AT1G04810	26S proteasome regulatory subunit, putative
261129_at	AT1G04820	TUA4 (tubulin alpha-4 chain)
261173_at	AT1G04830	RabGAP/TBC domain-containing protein
261172_at	AT1G04840	pentatricopeptide (PPR) repeat-containing protein
261153_at	AT1G04850	ubiquitin-associated (UBA)/TS-N domain-containing protein
261128_at	AT1G04860	UBP2 (UBIQUITIN-SPECIFIC PROTEASE 2); ubiquitin-specific protease
261130_at	AT1G04870	protein arginine N-methyltransferase family protein
261171_at	AT1G04880	high mobility group (HMG1/2) family protein / ARID/BRIGHT DNA-binding domain-containing protein
261124_at	AT1G04900	similar to hypothetical protein TTHERM_00446060 [Tetrahymena thermophila SB210] (GB:XP_001023370.1); contains InterPro domain Protein of unknown function DUF185; (InterPro:IPR003788)
261170_at	AT1G04910	similar to unknown protein [Arabidopsis thaliana] (TAIR:AT1G22460.1); similar to Plant protein family protein, expressed [Oryza sativa (japonica cultivar-group)] (GB:ABA97941.2); similar to Os11g0481200 [Oryza sativa (japonica cultivar-group)] (GB:NP_001067896.1); similar to Plant protein family protein, expressed [Oryza sativa (japonica cultivar-group)] (GB:ABA93715.2); contains InterPro domain …
261169_at	AT1G04920	ATSPS3F (sucrose phosphate synthase 3F); sucrose-phosphate synthase/ transferase, transferring glycosyl groups
261152_at	AT1G04930	hydroxyproline-rich glycoprotein family protein
261168_at	AT1G04945	similar to Os01g0962500 [Oryza sativa (japonica cultivar-group)] (GB:NP_001045479.1); similar to PREDICTED: similar to CG1463-PA [Tribolium castaneum] (GB:XP_969070.1); contains InterPro domain Zinc finger, HIT-type; (InterPro:IPR007529)
261126_at	AT1G04950	TAFII59 (TATA box associated factor II 59); transcription initiation factor
261155_at	AT1G04960	similar to bZIP family transcription factor [Arabidopsis thaliana] (TAIR:AT1G27000.1); similar to unknown [Striga asiatica] (GB:ABD98037.1); similar to Os05g0182700 [Oryza sativa (japonica cultivar-group)] (GB:NP_001054821.1); contains InterPro domain Protein of unknown function DUF1664; (InterPro:IPR012458)
261154_at	AT1G04970	lipid-binding serum glycoprotein family protein
261167_at	AT1G04980	ATPDIL2-2 (PDI-LIKE 2-2); thiol-disulfide exchange intermediate
261179_at	AT1G04985	similar to OSJNBa0043A12.17 [Oryza sativa (japonica cultivar-group)] (GB:CAE02812.1); similar to Os04g0669100 [Oryza sativa (japonica cultivar-group)] (GB:NP_001054200.1)
261125_at	AT1G04990	zinc finger (CCCH-type) family protein
265214_at	AT1G05000	tyrosine specific protein phosphatase family protein
265194_at	AT1G05010	EFE (ethylene forming enzyme)
265213_at	AT1G05020	epsin N-terminal homology (ENTH) domain-containing protein / clathrin assembly protein-related
265212_at	AT1G05030	hexose transporter, putative
265215_at	AT1G05040	similar to ubiquitin-associated (UBA)/TS-N domain-containing protein [Arabidopsis thaliana] (TAIR:AT2G33010.1); contains InterPro domain UBA-like; (InterPro:IPR009060)
265218_at	AT1G05055	ATGTF2H2/GTF2H2 (GENERAL TRANSCRIPTION FACTOR IIH 2); general RNA polymerase II transcription factor
265192_at	AT1G05060	similar to conserved hypothetical protein [Medicago truncatula] (GB:ABE78856.1)
265193_at	AT1G05070	similar to unknown protein [Arabidopsis thaliana] (TAIR:AT2G32580.1); similar to unknown protein [Phytophthora sojae] (GB:AAO24648.1); contains InterPro domain Protein of unknown function DUF1068; (InterPro:IPR010471)
265216_at	AT1G05100	MAPKKK18 (Mitogen-activated protein kinase kinase kinase 18); kinase
265191_at	AT1G05120	SNF2 domain-containing protein / helicase domain-containing protein / RING finger domain-containing protein
264584_at	AT1G05140	membrane-associated zinc metalloprotease, putative
264568_at	AT1G05150	calcium-binding EF hand family protein
264586_at	AT1G05160	CYP88A3 (ENT-KAURENOIC ACID HYDROXYLASE 1); oxygen binding
264583_at	AT1G05170	galactosyltransferase family protein
264585_at	AT1G05180	AXR1 (AUXIN RESISTANT 1); small protein activating enzyme
264575_at	AT1G05190	EMB2394 (EMBRYO DEFECTIVE 2394); structural constituent of ribosome
264587_at	AT1G05200	ATGLR3.4 (Arabidopsis thaliana glutamate receptor 3.4)
264579_at	AT1G05205	similar to unknown protein [Oryza sativa (japonica cultivar-group)] (GB:BAD45491.1)
264581_at	AT1G05210	similar to unknown protein [Arabidopsis thaliana] (TAIR:AT2G32380.1); similar to hypothetical protein [Oryza sativa (japonica cultivar-group)] (GB:BAC57387.1); similar to Os07g0458700 [Oryza sativa (japonica cultivar-group)] (GB:NP_001059570.1)
264582_at	AT1G05230	homeobox-leucine zipper family protein / lipid-binding START domain-containing protein
264577_at	AT1G05260	RCI3 (RARE COLD INDUCIBLE GENE 3); peroxidase
264566_at	AT1G05270	TraB family protein
264565_at	AT1G05280	fringe-related protein
264564_at	AT1G05290	transcription factor
264574_at	AT1G05300	ZIP5 (ZINC TRANSPORTER 5 PRECURSOR); cation transporter
264573_at	AT1G05310	pectinesterase family protein
264571_at	AT1G05330	unknown protein
264580_at	AT1G05340	similar to unknown protein [Arabidopsis thaliana] (TAIR:AT2G32210.1); similar to conserved hypothetical protein [Medicago truncatula] (GB:ABD32591.1)
264570_at	AT1G05350	thiF family protein
264576_at	AT1G05360	similar to unknown protein [Arabidopsis thaliana] (TAIR:AT4G14950.1); similar to conserved hypothetical protein [Medicago truncatula] (GB:ABE91712.1); contains domain VACUOLE MEMBRANE PROTEIN 1 (PTHR10281:SF1); contains domain MEMBRANE ASSOCIATED PROGESTERONE RECEPTOR-RELATED (PTHR10281)
264578_at	AT1G05370	similar to unknown protein [Arabidopsis thaliana] (TAIR:AT3G22410.1); similar to Cellular retinaldehyde-binding/triple function, N-terminal [Medicago truncatula] (GB:ABE78877.1); similar to Os03g0219100 [Oryza sativa (japonica cultivar-group)] (GB:NP_001049398.1); similar to Os03g0724100 [Oryza sativa (japonica cultivar-group)] (GB:NP_001051120.1); contains InterPro domain Phosphatidylinositol tr…
261383_at	AT1G05380	DNA binding
261388_at	AT1G05385	photosystem II 11 kDa protein-related
261380_at	AT1G05400	similar to unknown protein [Arabidopsis thaliana] (TAIR:AT1G06810.1); similar to Os12g0162900 [Oryza sativa (japonica cultivar-group)] (GB:NP_001066226.1); similar to Os07g0637200 [Oryza sativa (japonica cultivar-group)] (GB:NP_001060400.1); contains InterPro domain Protein of unknown function DUF537; (InterPro:IPR007491)
261387_at	AT1G05410	similar to unknown protein [Arabidopsis thaliana] (TAIR:AT3G22520.1); similar to CDPK adapter protein 1 [Mesembryanthemum crystallinum] (GB:AAK69758.1); contains domain GAT domain (SSF89009)
261386_at	AT1G05430	similar to hypothetical protein MtrDRAFT_AC135320g13v1 [Medicago truncatula] (GB:ABE82965.1)
261384_at	AT1G05440	similar to Os03g0747100 [Oryza sativa (japonica cultivar-group)] (GB:NP_001051255.1)
261385_at	AT1G05450	protease inhibitor/seed storage/lipid transfer protein (LTP)-related
261381_at	AT1G05460	SDE3 (SILENCING DEFECTIVE)
261382_at	AT1G05470	endonuclease/exonuclease/phosphatase family protein
263205_at	AT1G05500	C2 domain-containing protein
263175_at	AT1G05510	similar to unknown protein [Arabidopsis thaliana] (TAIR:AT2G31985.1); similar to putative embryo-specific protein Ose731 [Oryza sativa (japonica cultivar-group)] (GB:AAT93933.1); similar to Os05g0569500 [Oryza sativa (japonica cultivar-group)] (GB:NP_001056364.1); contains InterPro domain Protein of unknown function DUF1264; (InterPro:IPR010686)
263185_at	AT1G05520	transport protein, putative
263176_at	AT1G05530	UGT2/UGT75B2 (UDP-glucosyl transferase 75B2); UDP-glucosyltransferase/ UDP-glycosyltransferase/ abscisic acid glucosyltransferase/ transferase, transferring glycosyl groups
263177_at	AT1G05540	similar to unknown protein [Arabidopsis thaliana] (TAIR:AT1G30160.2); contains InterPro domain Protein of unknown function DUF295; (InterPro:IPR005174)
263178_at	AT1G05550	similar to unknown protein [Arabidopsis thaliana] (TAIR:AT1G05540.1); contains InterPro domain Protein of unknown function DUF295; (InterPro:IPR005174)
263184_at	AT1G05560	UGT1 (UDP-glucosyl transferase 75B1); UDP-glycosyltransferase/ transferase, transferring glycosyl groups
263183_at	AT1G05570	CALS1 (CALLOSE SYNTHASE 1); transferase, transferring glycosyl groups
263182_at	AT1G05575	similar to unknown protein [Arabidopsis thaliana] (TAIR:AT2G31945.1); similar to hypothetical protein [Oryza sativa (japonica cultivar-group)] (GB:BAD38225.1); similar to Os06g0207200 [Oryza sativa (japonica cultivar-group)] (GB:NP_001057099.1); similar to Os02g0774200 [Oryza sativa (japonica cultivar-group)] (GB:NP_001048273.1)
263233_at	AT1G05577	similar to unknown protein [Arabidopsis thaliana] (TAIR:AT5G59790.1); similar to 4D11_16 [Brassica rapa subsp. pekinensis] (GB:AAZ67530.1); contains InterPro domain Protein of unknown function DUF966; (InterPro:IPR010369)
263199_at	AT1G05590	glycosyl hydrolase family 20 protein
263200_at	AT1G05600	pentatricopeptide (PPR) repeat-containing protein
263201_at	AT1G05610	APS2 (ADP-GLUCOSE PYROPHOSHORYLASE SMALL SUBUNIT 2); glucose-1-phosphate adenylyltransferase
263180_at	AT1G05620	inosine-uridine preferring nucleoside hydrolase family protein
263202_at	AT1G05630	5PTASE13/AT5PTASE13; inositol or phosphatidylinositol phosphatase
263230_at	AT1G05670	UDP-glucoronosyl/UDP-glucosyl transferase family protein
263231_at	AT1G05680	UDP-glucoronosyl/UDP-glucosyl transferase family protein
257451_at	AT1G05690	BT3 (BTB and TAZ domain protein 3); protein binding / transcription regulator
263232_at	AT1G05700	leucine-rich repeat protein kinase, putative
263179_at	AT1G05710	ethylene-responsive protein, putative
263181_at	AT1G05720	selenoprotein family protein
257452_at	AT1G05740	similar to unknown protein [Arabidopsis thaliana] (TAIR:AT1G05730.1); similar to PREDICTED: similar to CG5323-PA [Canis familiaris] (GB:XP_855482.1); similar to Os11g0256200 [Oryza sativa (japonica cultivar-group)] (GB:NP_001067634.1); contains InterPro domain Protein of unknown function DUF842, eukaryotic; (InterPro:IPR008560)
261310_at	AT1G05750	PDE247 (PIGMENT DEFECTIVE 247); binding
261311_at	AT1G05770	jacalin lectin family protein
261312_at	AT1G05790	lipase class 3 family protein
261278_at	AT1G05800	lipase class 3 family protein
261254_at	AT1G05805	basic helix-loop-helix (bHLH) family protein
261252_at	AT1G05810	ARA/Ara-1/AtRABA5e/AtRab11D (Arabidopsis Rab GTPase homolog A5e); GTP binding
261253_at	AT1G05840	aspartyl protease family protein
261279_at	AT1G05850	POM1 (POM-POM1); chitinase
261280_at	AT1G05860	similar to unknown protein [Arabidopsis thaliana] (TAIR:AT2G31600.1); similar to Os05g0304100 [Oryza sativa (japonica cultivar-group)] (GB:NP_001055141.1); similar to expressed protein [Oryza sativa (japonica cultivar-group)] (GB:ABA96319.2)
261249_at	AT1G05880	zinc ion binding
261250_at	AT1G05890	zinc finger protein-related
261255_at	AT1G05900	endonuclease-related
261257_at	AT1G05910	cell division cycle protein 48-related / CDC48-related
261251_at	AT1G05920	DNA binding
260927_at	AT1G05940	CAT9 (CATIONIC AMINO ACID TRANSPORTER 9); cationic amino acid transporter
260945_at	AT1G05950	similar to Double-stranded RNA binding; Fungal hydrophobin [Medicago truncatula] (GB:ABE90587.1); contains domain no description (G3D.3.30.160.20); contains domain dsRNA-binding domain-like (SSF54768)
260961_at	AT1G05960	binding
260960_at	AT1G05990	calcium-binding protein, putative
260955_at	AT1G06000	UDP-glucoronosyl/UDP-glucosyl transferase family protein
260946_at	AT1G06010	similar to OSJNBa0084K01.1 [Oryza sativa (japonica cultivar-group)] (GB:CAE04829.1)
260947_at	AT1G06020	pfkB-type carbohydrate kinase family protein
260956_at	AT1G06040	STO (SALT TOLERANCE); transcription factor/ zinc ion binding
260959_at	AT1G06050	similar to unknown protein [Arabidopsis thaliana] (TAIR:AT5G10750.1); similar to START domain-containing protein [Poa pratensis] (GB:CAH10188.1); similar to Os08g0152600 [Oryza sativa (japonica cultivar-group)] (GB:NP_001061005.1); similar to START domain-containing protein [Poa pratensis] (GB:CAH10187.1); contains InterPro domain Protein of unknown function DUF1336; (InterPro:IPR009769)
260958_at	AT1G06060	RanBPM-related
260953_at	AT1G06070	bZIP transcription factor, putative (bZIP69)
260957_at	AT1G06080	ADS1 (DELTA 9 DESATURASE 1); oxidoreductase
260948_at	AT1G06100	fatty acid desaturase family protein
260949_at	AT1G06110	SKIP16 (SKP1/ASK-INTERACTING PROTEIN 16)
260954_at	AT1G06130	GLX2-4 (GLYOXALASE 2-4); hydroxyacylglutathione hydrolase
260952_at	AT1G06140	pentatricopeptide (PPR) repeat-containing protein
260951_at	AT1G06145	binding
260783_at	AT1G06160	ethylene-responsive factor, putative
257491_at	AT1G06170	basic helix-loop-helix (bHLH) family protein
260784_at	AT1G06180	ATMYB13 (myb domain protein 13); DNA binding / transcription factor
260793_at	AT1G06190	ATP binding / ATPase, coupled to transmembrane movement of ions, phosphorylative mechanism
260785_at	AT1G06200	serine-type peptidase
260794_at	AT1G06210	VHS domain-containing protein / GAT domain-containing protein
260795_at	AT1G06225	CLE3 (CLAVATA3/ESR-RELATED 3); receptor binding
260787_at	AT1G06230	DNA-binding bromodomain-containing protein
260790_at	AT1G06240	oxidoreductase/ transition metal ion binding
260791_at	AT1G06250	lipase class 3 family protein
260788_at	AT1G06260	cysteine proteinase, putative
260792_at	AT1G06270	pentatricopeptide (PPR) repeat-containing protein
259419_at	AT1G06310	ACX6 (ACYL-COA OXIDASE 6); acyl-CoA oxidase
259389_at	AT1G06320	similar to hypothetical protein MtrDRAFT_AC140034g4v1 [Medicago truncatula] (GB:ABE80503.1)
259390_at	AT1G06340	agenet domain-containing protein
259392_at	AT1G06380	ribosomal protein-related
259396_at	AT1G06390	GSK1 (GSK3/SHAGGY-LIKE PROTEIN KINASE 1); kinase
259395_at	AT1G06400	ARA2 (Arabidopsis Rab GTPase homolog A1a); GTP binding
259393_at	AT1G06410	ATTPS7 (Arabidopsis thaliana trehalose-phosphatase/synthase 7); transferase, transferring glycosyl groups / trehalose-phosphatase
259394_at	AT1G06420	similar to unknown protein [Arabidopsis thaliana] (TAIR:AT2G30960.1); similar to villin-related protein [Entamoeba histolytica HM-1:IMSS] (GB:XP_655822.1)
262626_at	AT1G06430	FTSH8 (FtsH protease 8); ATP-dependent peptidase/ ATPase/ metallopeptidase/ zinc ion binding
262625_at	AT1G06440	similar to unknown protein [Arabidopsis thaliana] (TAIR:AT5G45790.1); similar to Os10g0510300 [Oryza sativa (japonica cultivar-group)] (GB:NP_001065035.1); similar to Protein of unknown function DUF860, plant [Medicago truncatula] (GB:ABE79863.1); contains InterPro domain Protein of unknown function DUF860, plant; (InterPro:IPR008578)
262624_at	AT1G06450	CCR4-NOT transcription complex protein, putative
262629_at	AT1G06460	ACD32.1 (ALPHA-CRYSTALLIN DOMAIN 31.2)
262623_at	AT1G06470	phosphate translocator-related
262628_at	AT1G06490	ATGSL07 (GLUCAN SYNTHASE-LIKE 7); 1,3-beta-glucan synthase/ transferase, transferring glycosyl groups
262631_at	AT1G06500	unknown protein
262622_at	AT1G06510	unknown protein
262630_at	AT1G06520	ATGPAT1/GPAT1 (GLYCEROL-3-PHOSPHATE ACYLTRANSFERASE 1); 1-acylglycerol-3-phosphate O-acyltransferase/ acyltransferase
262621_at	AT1G06530	myosin heavy chain-related
262620_at	AT1G06540	similar to unknown protein [Arabidopsis thaliana] (TAIR:AT2G30930.1)
262619_at	AT1G06550	enoyl-CoA hydratase/isomerase family protein
262618_at	AT1G06560	NOL1/NOP2/sun family protein
262635_at	AT1G06570	PDS1 (PHYTOENE DESATURATION 1)
262627_at	AT1G06580	pentatricopeptide (PPR) repeat-containing protein
262617_at	AT1G06590	binding
262616_at	AT1G06620	2-oxoglutarate-dependent dioxygenase, putative
262633_at	AT1G06630	F-box family protein
262637_at	AT1G06640	2-oxoglutarate-dependent dioxygenase, putative
262638_at	AT1G06650	2-oxoglutarate-dependent dioxygenase, putative
262636_at	AT1G06670	NIH (NUCLEAR DEIH-BOXHELICASE)
262632_at	AT1G06680	PSBP-1 (OXYGEN-EVOLVING ENHANCER PROTEIN 2); calcium ion binding
262634_at	AT1G06690	aldo/keto reductase family protein
260835_at	AT1G06700	serine/threonine protein kinase, putative
260826_at	AT1G06710	pentatricopeptide (PPR) repeat-containing protein
260824_at	AT1G06720	similar to unknown protein [Arabidopsis thaliana] (TAIR:AT1G42440.1); similar to PREDICTED: hypothetical protein LOC553241 isoform 2 [Danio rerio] (GB:XP_709801.1); similar to PREDICTED: hypothetical protein XP_679814 isoform 1 [Danio rerio] (GB:XP_684906.1); similar to unnamed protein product [Ostreococcus tauri] (GB:CAL57303.1); contains InterPro domain AARP2CN; (InterPro:IPR012948); contains I…
260834_at	AT1G06730	pfkB-type carbohydrate kinase family protein
260827_at	AT1G06740
260828_at	AT1G06750	similar to unknown protein [Arabidopsis thaliana] (TAIR:AT2G30630.1); similar to conserved hypothetical protein [Medicago truncatula] (GB:ABE83048.1); contains domain no description (G3D.3.40.50.300); contains domain P-loop containing nucleoside triphosphate hydrolases (SSF52540)
260830_at	AT1G06760	histone H1, putative
260823_at	AT1G06770	zinc finger (C3HC4-type RING finger) family protein
260832_at	AT1G06780	GAUT6 (Galacturonosyltransferase 6); polygalacturonate 4-alpha-galacturonosyltransferase/ transferase, transferring glycosyl groups
260822_at	AT1G06790	RNA polymerase Rpb7 N-terminal domain-containing protein
260833_at	AT1G06800	lipase class 3 family protein
260825_at	AT1G06810	similar to unknown protein [Arabidopsis thaliana] (TAIR:AT1G05400.1); contains InterPro domain Protein of unknown function DUF537; (InterPro:IPR007491)
260821_at	AT1G06820	CRTISO (carotenoid isomerase); carotenoid isomerase
260831_at	AT1G06830	glutaredoxin family protein
260820_at	AT1G06840	leucine-rich repeat transmembrane protein kinase, putative
260819_at	AT1G06850	bZIP transcription factor, putative
260818_at	AT1G06890	transporter-related
260817_at	AT1G06900	metalloendopeptidase
260816_at	AT1G06930	similar to unknown protein [Arabidopsis thaliana] (TAIR:AT2G40475.1); similar to Epa5p [Candida glabrata] (GB:AAQ82687.1); similar to Epa4p [Candida glabrata] (GB:AAQ82688.1); similar to hypothetical protein SPBC215.13 [Schizosaccharomyces pombe 972h-] (GB:NP_596690.1)
260815_at	AT1G06950	ATTIC110/TIC110 (TRANSLOCON AT THE INNER ENVELOPE MEMBRANE OF CHLOROPLASTS 110)
256052_at	AT1G06960	small nuclear ribonucleoprotein U2B, putative / spliceosomal protein, putative
256051_at	AT1G06970	ATCHX14 (cation/hydrogen exchanger 14); monovalent cation:proton antiporter
256066_at	AT1G06980	similar to unknown protein [Arabidopsis thaliana] (TAIR:AT2G30230.1); similar to hypothetical protein LOC_Os03g18660 [Oryza sativa (japonica cultivar-group)] (GB:ABF95458.1)
256059_at	AT1G06990	GDSL-motif lipase/hydrolase family protein
256050_at	AT1G07000	ATEXO70B2 (exocyst subunit EXO70 family protein B2); protein binding
256049_at	AT1G07010	calcineurin-like phosphoesterase family protein
256064_at	AT1G07020	similar to hypothetical protein [Oryza sativa (japonica cultivar-group)] (GB:BAD45080.1)
256048_at	AT1G07025	mitochondrial substrate carrier family protein
256055_at	AT1G07030	mitochondrial substrate carrier family protein
256061_at	AT1G07040	similar to unknown protein [Arabidopsis thaliana] (TAIR:AT1G27030.1); similar to unknown protein [Oryza sativa (japonica cultivar-group)] (GB:AAN05517.1); similar to Os10g0463800 [Oryza sativa (japonica cultivar-group)] (GB:NP_001064789.1)
256060_at	AT1G07050	CONSTANS-like protein-related
256047_at	AT1G07060	similar to hypothetical protein LOC_Os12g01540 [Oryza sativa (japonica cultivar-group)] (GB:ABA95616.1); similar to Os12g0106100 [Oryza sativa (japonica cultivar-group)] (GB:NP_001065937.1)
256065_at	AT1G07070	60S ribosomal protein L35a (RPL35aA)
256034_at	AT1G07080	gamma interferon responsive lysosomal thiol reductase family protein / GILT family protein
256062_at	AT1G07090	similar to unknown protein [Arabidopsis thaliana] (TAIR:AT5G58500.1); similar to hypothetical protein [Oryza sativa (japonica cultivar-group)] (GB:BAB68109.1); contains InterPro domain Protein of unknown function DUF640; (InterPro:IPR006936)
256036_at	AT1G07110	F2KP (FRUCTOSE-2,6-BISPHOSPHATASE); fructose-2,6-bisphosphate 2-phosphatase
256054_at	AT1G07120	similar to proline-rich family protein [Arabidopsis thaliana] (TAIR:AT4G18570.1); similar to Os03g0294100 [Oryza sativa (japonica cultivar-group)] (GB:NP_001049814.1); similar to pherophorin, putative, expressed [Oryza sativa (japonica cultivar-group)] (GB:ABF95418.1)
256063_at	AT1G07130	OB-fold nucleic acid binding domain-containing protein
256035_at	AT1G07140	SIRANBP (Ran-binding protein 1a); Ran GTPase binding
256045_at	AT1G07150	MAPKKK13 (Mitogen-activated protein kinase kinase kinase 13); kinase
256044_at	AT1G07160	protein phosphatase 2C, putative / PP2C, putative
256067_at	AT1G07170	Identical to Hypothetical protein At1g07170/At2g30000 [Arabidopsis Thaliana] (GB:O80873); similar to unknown protein [Arabidopsis thaliana] (TAIR:AT2G30000.1); similar to Os04g0663300 [Oryza sativa (japonica cultivar-group)] (GB:NP_001054163.1); similar to PREDICTED: similar to conserved hypothetical protein [Strongylocentrotus purpuratus] (GB:XP_799069.1); contains InterPro domain PHF5-like; (In…
256057_at	AT1G07180	NDA1 (ALTERNATIVE NAD(P)H DEHYDROGENASE 1); NADH dehydrogenase
256056_at	AT1G07190	similar to LON_ARA_ARA (Lon protease homolog gene), ATP binding / ATP-dependent peptidase/ serine-type peptidase [Arabidopsis thaliana] (TAIR:AT5G26860.1); contains domain ATP DEPENDENT LON PROTEASE FAMILY MEMBER (PTHR10046)
256043_at	AT1G07210	30S ribosomal protein S18 family
256042_at	AT1G07220	similar to unknown protein [Arabidopsis thaliana] (TAIR:AT5G23850.1); similar to OSIGBa0159I10.7 [Oryza sativa (indica cultivar-group)] (GB:CAH67462.1); similar to Os02g0642700 [Oryza sativa (japonica cultivar-group)] (GB:NP_001047557.1); similar to Lipopolysaccharide-modifying protein [Medicago truncatula] (GB:ABD33425.1); contains InterPro domain Lipopolysaccharide-modifying protein; (InterPro:…
256041_at	AT1G07230	phosphoesterase family protein
256058_at	AT1G07240	UDP-glucoronosyl/UDP-glucosyl transferase family protein
256033_at	AT1G07250	UDP-glucoronosyl/UDP-glucosyl transferase family protein
256053_at	AT1G07260	UDP-glucoronosyl/UDP-glucosyl transferase family protein
256040_at	AT1G07270	cell division control protein CDC6b, putative (CDC6b)
261075_at	AT1G07280	binding
261074_at	AT1G07290	nucleotide-sugar transporter family protein
261073_at	AT1G07300	josephin protein-related
261083_at	AT1G07310	C2 domain-containing protein
261078_at	AT1G07320	RPL4 (ribosomal protein L4); structural constituent of ribosome
257489_at	AT1G07330	similar to unknown protein [Arabidopsis thaliana] (TAIR:AT2G29620.1); similar to H+-transporting two-sector ATPase, alpha/beta subunit, central re (GB:ABE91554.1); similar to hypothetical protein [Glycine max] (GB:BAB41198.1)
261072_at	AT1G07340	ATSTP2 (SUGAR TRANSPORTER 2); carbohydrate transporter/ sugar porter
261081_at	AT1G07350	transformer serine/arginine-rich ribonucleoprotein, putative
261082_at	AT1G07360	zinc finger (CCCH-type) family protein / RNA recognition motif (RRM)-containing protein
261080_at	AT1G07370	PCNA1 (PROLIFERATING CELLULAR NUCLEAR ANTIGEN); DNA binding / DNA polymerase processivity factor
261071_at	AT1G07380	ceramidase family protein
261070_at	AT1G07390	protein binding
261069_at	AT1G07410	AtRABA2b (Arabidopsis Rab GTPase homolog A2b); GTP binding
261076_at	AT1G07420	SMO2-2 (sterol 4-alpha-methyl-oxidase 2); C-4 methylsterol oxidase
261077_at	AT1G07430	protein phosphatase 2C, putative / PP2C, putative
261084_at	AT1G07440	tropinone reductase, putative / tropine dehydrogenase, putative
261068_at	AT1G07450	tropinone reductase, putative / tropine dehydrogenase, putative
261067_at	AT1G07460	legume lectin family protein
261065_at	AT1G07500	unknown protein
261064_at	AT1G07510	FTSH10 (FtsH protease 10); ATPase
261063_at	AT1G07520	scarecrow transcription factor family protein
261062_at	AT1G07530	scarecrow-like transcription factor 14 (SCL14)
261061_at	AT1G07540	TRFL2 (TRF-LIKE 2); DNA binding
261091_at	AT1G07550	leucine-rich repeat protein kinase, putative
261090_at	AT1G07560	leucine-rich repeat protein kinase, putative
261089_at	AT1G07570	APK1A (Arabidopsis protein kinase 1A); kinase
261088_at	AT1G07590	pentatricopeptide (PPR) repeat-containing protein
261410_at	AT1G07610	MT1C (metallothionein 1C)
261435_at	AT1G07615	GTP binding
261413_at	AT1G07630	PLL5 (POL-like 5); protein phosphatase type 2C
261409_at	AT1G07640	OBP2 (OBF BINDING PROTEIN 2); DNA binding / transcription factor
261434_at	AT1G07650	leucine-rich repeat transmembrane protein kinase, putative
261432_at	AT1G07680	unknown protein
261466_at	AT1G07690	similar to unknown protein [Arabidopsis thaliana] (TAIR:AT1G54950.1)
261417_at	AT1G07700	thioredoxin family protein
261465_at	AT1G07705	transcription regulator
261420_at	AT1G07720	beta-ketoacyl-CoA synthase family protein
261463_at	AT1G07740	pentatricopeptide (PPR) repeat-containing protein
261437_at	AT1G07745	ATRAD51D/RAD51D (Arabidopsis homolog of RAD51 D); DNA binding
261415_at	AT1G07750	cupin family protein
261416_at	AT1G07770	RPS15A (RIBOSOMAL PROTEIN S15A); structural constituent of ribosome
261411_at	AT1G07790	histone H2B, putative
261414_at	AT1G07795	similar to unknown protein [Arabidopsis thaliana] (TAIR:AT2G28725.1); similar to Thioredoxin-related [Medicago truncatula] (GB:ABD32198.1)
261418_at	AT1G07830	ribosomal protein L29 family protein
261419_at	AT1G07840	leucine zipper factor-related
261462_at	AT1G07850	fringe-related protein
261461_at	AT1G07860	unknown protein
261436_at	AT1G07870	protein kinase family protein
261460_at	AT1G07880	ATMPK13 (ARABIDOPSIS THALIANA MAP KINASE 13); MAP kinase/ kinase
261412_at	AT1G07890	APX1 (ASCORBATE PEROXIDASE 1, MATERNAL EFFECT EMBRYO ARREST 6); L-ascorbate peroxidase
260677_at	AT1G07910	ATRNL/RNL (ARABIDOPSIS THALIANA RNA LIGASE); 2',3'-cyclic-nucleotide 3'-phosphodiesterase/ RNA ligase (ATP)/ polynucleotide kinase
257495_at	AT1G07960	ATPDIL5-1 (PDI-LIKE 5-1); thiol-disulfide exchange intermediate
260678_at	AT1G07970	similar to MGC83764 protein [Xenopus laevis] (GB:AAH76809.1); similar to Os03g0288800 [Oryza sativa (japonica cultivar-group)] (GB:NP_001049788.1); contains domain FAMILY NOT NAMED (PTHR21780); contains domain gb def: T6D22.6 (PTHR21780:SF1)
260622_at	AT1G07980	histone-like transcription factor (CBF/NF-Y) family protein
260679_at	AT1G07990	SIT4 phosphatase-associated family protein
260681_at	AT1G08020	unknown protein
260626_at	AT1G08040	similar to unknown protein [Arabidopsis thaliana] (TAIR:AT2G28310.2); similar to Protein of unknown function DUF707 [Medicago truncatula] (GB:ABE91787.1); contains InterPro domain Protein of unknown function DUF707; (InterPro:IPR007877)
260648_at	AT1G08050	zinc finger (C3HC4-type RING finger) family protein
260625_at	AT1G08060	MOM (MAINTENANCE OF METHYLATION)
260621_at	AT1G08065	carbonate dehydratase/ zinc ion binding
260620_at	AT1G08070	pentatricopeptide (PPR) repeat-containing protein
260649_at	AT1G08080	carbonic anhydrase family protein
260623_at	AT1G08090	ATNRT2:1 (Arabidopsis thaliana high affinity nitrate transporter 2.1); nitrate transporter
260624_at	AT1G08100	ATNRT2.2 (Arabidopsis thaliana high-affinity nitrate transporter 2.2); nitrate transporter
260619_at	AT1G08110	lactoylglutathione lyase, putative / glyoxalase I, putative
261810_at	AT1G08130	ATLIG1 (ARABIDOPSIS THALIANA DNA LIGASE 1); ATP binding / DNA ligase (ATP)
261816_at	AT1G08135	ATCHX6B/CHX6B (CATION/H+ EXCHANGER 6B); monovalent cation:proton antiporter
261755_at	AT1G08170	histone H2B family protein
261817_at	AT1G08180	similar to unknown protein [Arabidopsis thaliana] (TAIR:AT5G02420.1)
261783_at	AT1G08190	vacuolar assembly protein, putative (VPS41)
261757_at	AT1G08210	aspartyl protease family protein
261784_at	AT1G08220	similar to Os05g0176500 [Oryza sativa (japonica cultivar-group)] (GB:NP_001054790.1); similar to hypothetical protein DDBDRAFT_0217212 [Dictyostelium discoideum AX4] (GB:XP_644415.1); contains InterPro domain ATP10; (InterPro:IPR007849)
261785_at	AT1G08230	similar to amino acid transporter family protein [Arabidopsis thaliana] (TAIR:AT5G41800.1); similar to Os05g0586500 [Oryza sativa (japonica cultivar-group)] (GB:NP_001056462.1); similar to Amino acid/polyamine transporter II [Medicago truncatula] (GB:ABE81500.1); similar to Os01g0857400 [Oryza sativa (japonica cultivar-group)] (GB:NP_001044853.1); contains InterPro domain Amino acid/polyamine tra…
261758_at	AT1G08250	prephenate dehydratase family protein
261811_at	AT1G08260	EMB2284/POL2A/TIL1 (EMBRYO DEFECTIVE 2284); DNA-directed DNA polymerase
261812_at	AT1G08270	similar to AAA-type ATPase family protein / vacuolar sorting protein-related [Arabidopsis thaliana] (TAIR:AT2G27600.1); similar to AAA ATPase, central re (GB:ABE93205.1); contains InterPro domain MIT; (InterPro:IPR007330)
261813_at	AT1G08280	glycosyl transferase family 29 protein / sialyltransferase family protein
261814_at	AT1G08310	esterase/lipase/thioesterase family protein
261756_at	AT1G08315	armadillo/beta-catenin repeat family protein
261815_at	AT1G08320	bZIP family transcription factor
261809_at	AT1G08340	rac GTPase activating protein, putative
261747_at	AT1G08350	endomembrane protein 70 family protein
261694_at	AT1G08360	60S ribosomal protein L10A (RPL10aA)
261693_at	AT1G08370	DCP1 (DECAPPING 1)
261746_at	AT1G08380	PSAO (photosystem I subunit O)
261742_at	AT1G08390	nucleic acid binding
245227_s_at	AT1G08410	GTP-binding family protein
257481_at	AT1G08430	ALMT1/ATALMT1 (AL-ACTIVATED MALATE TRANSPORTER 1); malate transporter
261692_at	AT1G08450	CRT3 (CALRETICULIN 3); calcium ion binding
261720_at	AT1G08460	HDA08 (histone deacetylase 8); histone deacetylase
261696_at	AT1G08470	strictosidine synthase family protein
261721_at	AT1G08480	similar to hypothetical protein 13 [Plantago major] (GB:CAJ34821.1)
261744_at	AT1G08490	ATCPNIFS/ATNFS2/ATSUFS/CPNIFS/SUFS (CHLOROPLASTIC NIFS-LIKE CYSTEINE DESULFURASE); cysteine desulfurase/ selenocysteine lyase/ transaminase
261745_at	AT1G08500	plastocyanin-like domain-containing protein
261722_at	AT1G08510	FATB (FATTY ACYL-ACP THIOESTERASES B); acyl carrier/ acyl-ACP thioesterase
261695_at	AT1G08520	CHLD/PDE166 (PIGMENT DEFECTIVE 166); ATP binding / magnesium chelatase/ nucleoside-triphosphatase/ nucleotide binding
264781_at	AT1G08540	SIGB (SIGMA FACTOR B); DNA binding / DNA-directed RNA polymerase/ transcription factor
264799_at	AT1G08550	NPQ1 (NON-PHOTOCHEMICAL QUENCHING 1)
264802_at	AT1G08560	SYP111 (syntaxin 111); t-SNARE
264779_at	AT1G08570	thioredoxin family protein
264803_at	AT1G08580	similar to Pm52 [Prunus mume] (GB:BAE48663.1)
264804_at	AT1G08590	CLAVATA1 receptor kinase (CLV1)
264805_at	AT1G08600	ATRX/CHR20; ATP binding / DNA binding / helicase
264806_at	AT1G08610	pentatricopeptide (PPR) repeat-containing protein
264792_at	AT1G08620	transcription factor jumonji (jmj) family protein / zinc finger (C5HC2 type) family protein
264777_at	AT1G08630	THA1 (THREONINE ALDOLASE 1); aldehyde-lyase/ threonine aldolase
264811_at	AT1G08640	heat shock protein binding
264783_at	AT1G08650	PPCK1 (PHOSPHOENOLPYRUVATE CARBOXYLASE KINASE); kinase
264793_at	AT1G08660	glycosyl transferase family 29 protein / sialyltransferase family protein
264794_at	AT1G08670	epsin N-terminal homology (ENTH) domain-containing protein / clathrin assembly protein-related
264807_at	AT1G08700	presenilin family protein
264797_at	AT1G08710	F-box family protein
264780_at	AT1G08720	EDR1 (ENHANCED DISEASE RESISTANCE 1); kinase/ protein threonine/tyrosine kinase
264798_at	AT1G08730	XIC (Myosin-like protein XIC); motor/ protein binding
264810_at	AT1G08750	GPI-anchor transamidase, putative
264808_at	AT1G08770	prenylated rab acceptor (PRA1) family protein
264778_at	AT1G08780	prefoldin, putative
264800_at	AT1G08800	similar to unknown protein [Arabidopsis thaliana] (TAIR:AT2G30690.1); similar to Os10g0414800 [Oryza sativa (japonica cultivar-group)] (GB:NP_001064597.1); similar to Os01g0775200 [Oryza sativa (japonica cultivar-group)] (GB:NP_001044407.1); similar to Hypothetical protein [Oryza sativa (japonica cultivar-group)] (GB:AAM15784.1); contains InterPro domain Protein of unknown function DUF593; (Inter…
264782_at	AT1G08810	MYB60 (myb domain protein 60); DNA binding / transcription factor
264809_at	AT1G08830	CSD1 (copper/zinc superoxide dismutase 1); copper, zinc superoxide dismutase
264801_at	AT1G08840	EMB2411 (EMBRYO DEFECTIVE 2411); ATP-dependent DNA helicase
264646_at	AT1G08860	BON3 (BONZAI 3)
264651_at	AT1G08880	histone H2A, putative
264652_at	AT1G08920	sugar transporter, putative
264624_at	AT1G08930	ERD6 (EARLY RESPONSE TO DEHYDRATION 6); carbohydrate transporter/ sugar porter
264645_at	AT1G08940	phosphoglycerate/bisphosphoglycerate mutase family protein
264644_at	AT1G08960	CAX11 (cation exchanger 11); cation:cation antiporter
264650_at	AT1G08970	HAP5C (HEME ACTIVATED PROTEIN 5C); DNA binding / transcription factor
264653_at	AT1G08980	ATAMI1 (AMIDASE-LIKE PROTEIN 1); amidase
264643_at	AT1G08990	glycogenin glucosyltransferase (glycogenin)-related
264623_at	AT1G09000	ANP1 (NPK1-RELATED PROTEIN KINASE 1S); kinase
264656_at	AT1G09010	glycoside hydrolase family 2 protein
264625_at	AT1G09020	SNF4 (Sucrose NonFermenting 4)
264642_at	AT1G09030	histone-like transcription factor (CBF/NF-Y) family protein
264649_at	AT1G09060	transcription factor jumonji (jmjC) domain-containing protein
264655_at	AT1G09070	(AT)SRC2/SRC2 (SOYBEAN GENE REGULATED BY COLD-2); protein binding
264648_at	AT1G09080	luminal binding protein 3 (BiP-3) (BP3)
264647_at	AT1G09090	ATRBOHB (RESPIRATORY BURST OXIDASE HOMOLOG B); FAD binding / calcium ion binding / iron ion binding / oxidoreductase
264657_at	AT1G09100	RPT5B (26S PROTEASOME AAA-ATPASE SUBUNIT RPT5B); ATPase/ calmodulin binding
264641_at	AT1G09130	ATP-dependent Clp protease proteolytic subunit, putative
264255_at	AT1G09140	ATSRP30.1 (ARABIDOPSIS THALIANA SERINE/ARGININE PROTEIN 30.1); RNA binding
264254_at	AT1G09150	pseudouridine synthase and archaeosine transglycosylase (PUA) domain-containing protein
264263_at	AT1G09155	ATPP2-B15 (Phloem protein 2-B15)
264266_at	AT1G09160	protein phosphatase 2C-related / PP2C-related
264253_at	AT1G09170	kinesin motor protein-related
264252_at	AT1G09180	ATSAR1/ATSARA1A (ARABIDOPSIS THALIANA SECRETION-ASSOCIATED RAS SUPER FAMILY 1); GTP binding
264251_at	AT1G09190	pentatricopeptide (PPR) repeat-containing protein
264262_at	AT1G09200	histone H3
264260_at	AT1G09210	calreticulin 2 (CRT2)
264258_at	AT1G09220	pentatricopeptide (PPR) repeat-containing protein
264257_at	AT1G09230	RNA recognition motif (RRM)-containing protein
264261_at	AT1G09240	nicotianamine synthase, putative
264264_at	AT1G09250	transcription factor
264256_at	AT1G09270	importin alpha-1 subunit, putative (IMPA4)
264265_at	AT1G09280	similar to rhodanese-like domain-containing protein [Arabidopsis thaliana] (TAIR:AT2G40760.1); similar to Os12g0563400 [Oryza sativa (japonica cultivar-group)] (GB:NP_001067036.1); similar to Phospholipase/Carboxylesterase family protein, expressed [Oryza sativa (japonica cultivar-group)] (GB:ABA98960.2); contains InterPro domain Rhodanese-like; (InterPro:IPR001763); contains InterPro domain Prot…
264259_at	AT1G09290	similar to Os02g0672400 [Oryza sativa (japonica cultivar-group)] (GB:NP_001047705.1); contains domain FAD/NAD-linked reductases, dimerisation (C-terminal) domain (SSF55424)
263707_at	AT1G09300	metallopeptidase M24 family protein
263709_at	AT1G09310	similar to unknown protein [Arabidopsis thaliana] (TAIR:AT1G56580.1); similar to Os12g0563600 [Oryza sativa (japonica cultivar-group)] (GB:NP_001067038.1); similar to hypothetical protein [Oryza sativa (japonica cultivar-group)] (GB:BAC10818.1); similar to Os11g0683600 [Oryza sativa (japonica cultivar-group)] (GB:NP_001068462.1); contains InterPro domain Protein of unknown function DUF538; (Inter…
263708_at	AT1G09320	agenet domain-containing protein
263710_at	AT1G09330	Identical to FAM18-like protein At1g09330 [Arabidopsis Thaliana] (GB:Q8LEK2;GB:Q9ZPZ2); similar to Os01g0331900 [Oryza sativa (japonica cultivar-group)] (GB:NP_001042930.1); similar to Os05g0159100 [Oryza sativa (japonica cultivar-group)] (GB:NP_001054714.1); similar to FAM18-like protein CG5021 (GB:Q8IQC1); contains InterPro domain Protein of unknown function DUF846, eukaryotic; (InterPro:IPR008…
263676_at	AT1G09340	catalytic/ coenzyme binding
264511_at	AT1G09350	ATGOLS3 (ARABIDOPSIS THALIANA GALACTINOL SYNTHASE 3); transferase, transferring glycosyl groups / transferase, transferring hexosyl groups
264555_at	AT1G09360	invertase/pectin methylesterase inhibitor family protein
264500_at	AT1G09370	enzyme inhibitor/ pectinesterase
264505_at	AT1G09380	integral membrane family protein / nodulin MtN21-related
264501_at	AT1G09390	GDSL-motif lipase/hydrolase family protein
264502_at	AT1G09400	12-oxophytodienoate reductase, putative
264503_at	AT1G09410	pentatricopeptide (PPR) repeat-containing protein
264507_at	AT1G09415	NIMIN-3 (NIM1-INTERACTING 3)
264513_at	AT1G09420	G6PD4 (GLUCOSE-6-PHOSPHATE DEHYDROGENASE 4); glucose-6-phosphate 1-dehydrogenase
264504_at	AT1G09430	ACLA-3 (ATP-citrate lyase A-3)
264549_at	AT1G09440	protein kinase family protein
264550_at	AT1G09450	haspin-related
264551_at	AT1G09460	glucan endo-1,3-beta-glucosidase-related
264514_at	AT1G09500	cinnamyl-alcohol dehydrogenase family / CAD family
264554_at	AT1G09510	cinnamyl-alcohol dehydrogenase family / CAD family
264509_at	AT1G09520	similar to PHD finger family protein [Arabidopsis thaliana] (TAIR:AT3G17460.1); similar to hypothetical protein [Oryza sativa (japonica cultivar-group)] (GB:AAS98415.1)
264510_at	AT1G09530	PIF3 (PHYTOCHROME INTERACTING FACTOR 3); DNA binding / transcription factor/ transcription regulator
264557_at	AT1G09550	pectinacetylesterase, putative
264506_at	AT1G09560	GLP5 (GERMIN-LIKE PROTEIN 5); manganese ion binding / metal ion binding / nutrient reservoir
264508_at	AT1G09570	PHYA (PHYTOCHROME A); G-protein coupled photoreceptor/ signal transducer
264512_at	AT1G09575	similar to unknown protein [Arabidopsis thaliana] (TAIR:AT1G57610.2); similar to Os12g0122100 [Oryza sativa (japonica cultivar-group)] (GB:NP_001066028.1); similar to hypothetical protein LOC_Os11g03130 [Oryza sativa (japonica cultivar-group)] (GB:ABA91271.1); similar to Os01g0817000 [Oryza sativa (japonica cultivar-group)] (GB:NP_001044621.1); contains InterPro domain Protein of unknown function…
264558_at	AT1G09600	protein kinase family protein
264559_at	AT1G09610	similar to unknown protein [Arabidopsis thaliana] (TAIR:AT1G33800.1); similar to Os12g0204500 [Oryza sativa (japonica cultivar-group)] (GB:NP_001066378.1); similar to hypothetical protein MA4_111B14.64 [Musa acuminata] (GB:ABF72010.1); contains InterPro domain Protein of unknown function DUF579, plant; (InterPro:IPR006514)
264705_at	AT1G09620	ATP binding / aminoacyl-tRNA ligase
264669_at	AT1G09630	ATRAB11C (ARABIDOPSIS RAB GTPASE HOMOLOG A2A); GTP binding
264666_at	AT1G09680	pentatricopeptide (PPR) repeat-containing protein
264677_at	AT1G09700	HYL1 (HYPONASTIC LEAVES 1)
264706_at	AT1G09720	kinase interacting family protein
264707_at	AT1G09730	Ulp1 protease family protein
264708_at	AT1G09740	ethylene-responsive protein, putative
264672_at	AT1G09750	chloroplast nucleoid DNA-binding protein-related
264678_at	AT1G09760	U2A' (U2 small nuclear ribonucleoprotein A); protein binding
264709_at	AT1G09770	ATCDC5 (Arabidopsis thaliana homolog of cdc5); DNA binding / transcription factor
264668_at	AT1G09780	2,3-biphosphoglycerate-independent phosphoglycerate mutase, putative / phosphoglyceromutase, putative
264710_at	AT1G09790	phytochelatin synthetase-related
264673_at	AT1G09795	ATATP-PRT2 (ATP PHOSPHORIBOSYL TRANSFERASE 2); ATP phosphoribosyltransferase
264711_at	AT1G09800	tRNA pseudouridine synthase family protein
264712_at	AT1G09810	ECT11 (evolutionarily conserved C-terminal region 11)
264674_at	AT1G09815	DNA polymerase delta subunit 4 family
264713_at	AT1G09820	pentatricopeptide (PPR) repeat-containing protein
264675_at	AT1G09830	phosphoribosylamine--glycine ligase (PUR2)
264686_at	AT1G09840	shaggy-related protein kinase kappa / ASK-kappa (ASK10)
264687_at	AT1G09850	XBCP3 (XYLEM BARK CYSTEINE PEPTIDASE 3); cysteine-type peptidase
264676_at	AT1G09870	histidine acid phosphatase family protein
264688_at	AT1G09890	lyase
264689_at	AT1G09900	pentatricopeptide (PPR) repeat-containing protein
264658_at	AT1G09910	lyase
264671_at	AT1G09920	TRAF-type zinc finger-related
264659_at	AT1G09930	ATOPT2 (oligopeptide transporter 2); oligopeptide transporter
264660_at	AT1G09940	HEMA2; glutamyl-tRNA reductase
264661_at	AT1G09950	transcription factor-related
264662_at	AT1G09960	SUT4 (SUCROSE TRANSPORTER 4); carbohydrate transporter/ sucrose:hydrogen symporter/ sugar porter
264663_at	AT1G09970	leucine-rich repeat transmembrane protein kinase, putative
264518_at	AT1G09980	similar to ZW18 [Arabidopsis thaliana] (TAIR:AT1G58350.1); similar to ZW18 protein, putative, expressed [Oryza sativa (japonica cultivar-group)] (GB:ABA95883.1); similar to Protein of unknown function DUF676, hydrolase-like [Medicago truncatula] (GB:ABE93141.1); contains InterPro domain Esterase/lipase/thioesterase; (InterPro:IPR000379); contains InterPro domain Protein of unknown function DUF676…
264519_at	AT1G10000	nucleic acid binding / ribonuclease H
264520_at	AT1G10010	AAP8 (amino acid permease 8); amino acid permease
264521_at	AT1G10020	similar to unknown protein [Arabidopsis thaliana] (TAIR:AT4G29310.1); similar to IMP dehydrogenase/GMP reductase [Medicago truncatula] (GB:ABE93135.1); contains InterPro domain Protein of unknown function DUF1005; (InterPro:IPR010410)
264523_at	AT1G10030	ERG28 (ARABIDOPSIS HOMOLOG OF YEAST ERGOSTEROL28)
264522_at	AT1G10050	glycosyl hydrolase family 10 protein / carbohydrate-binding domain-containing protein
264525_at	AT1G10060	ATBCAT-1; branched-chain-amino-acid transaminase/ catalytic
264524_at	AT1G10070	ATBCAT-2; branched-chain-amino-acid transaminase/ catalytic
257417_at	AT1G10110	F-box family protein
264517_at	AT1G10120	DNA binding / transcription factor
264526_at	AT1G10130	ECA3 (ENDOPLASMIC RETICULUM-TYPE CALCIUM-TRANSPORTING ATPASE 3); calcium-transporting ATPase/ calmodulin binding
264467_at	AT1G10140	similar to unknown protein [Arabidopsis thaliana] (TAIR:AT1G58420.1); similar to Os07g0123800 [Oryza sativa (japonica cultivar-group)] (GB:NP_001058800.1); similar to Os03g0769700 [Oryza sativa (japonica cultivar-group)] (GB:NP_001051398.1); similar to hypothetical protein MtrDRAFT_AC140720g19v1 [Medicago truncatula] (GB:ABE79597.1)
264463_at	AT1G10150	ATPP2-A10 (Phloem protein 2-A10)
264459_at	AT1G10160
264460_at	AT1G10170	NF-X1 type zinc finger family protein
264407_at	AT1G10180	similar to unknown protein [Arabidopsis thaliana] (TAIR:AT5G49830.1); similar to Os07g0568000 [Oryza sativa (japonica cultivar-group)] (GB:NP_001060025.1); similar to AT5g49830/K21G20_4 [Medicago truncatula] (GB:ABE86338.1); contains domain SUBFAMILY NOT NAMED (PTHR21426:SF2); contains domain FAMILY NOT NAMED (PTHR21426)
264462_at	AT1G10200	transcription factor LIM, putative
264405_at	AT1G10210	ATMPK1 (MITOGEN-ACTIVATED PROTEIN KINASE 1); MAP kinase/ kinase
264465_at	AT1G10230	ASK18 (ARABIDOPSIS SKP1-LIKE 18); protein binding / ubiquitin-protein ligase
264408_at	AT1G10240	FRS11 (FAR1-RELATED SEQUENCE 11); zinc ion binding
264452_at	AT1G10270	GRP23 (GLUTAMINE-RICH PROTEIN23); binding
264406_at	AT1G10290	ADL6 (DYNAMIN-LIKE PROTEIN 6)
264453_at	AT1G10300	GTP-binding protein-related
264468_at	AT1G10310	short-chain dehydrogenase/reductase (SDR) family protein
264454_at	AT1G10320	U2 snRNP auxiliary factor-related
264455_at	AT1G10330	pentatricopeptide (PPR) repeat-containing protein
264434_at	AT1G10340	ankyrin repeat family protein
264464_at	AT1G10350	DNAJ heat shock protein, putative
264435_at	AT1G10360	ATGSTU18 (GLUTATHIONE S-TRANSFERASE 29); glutathione transferase
264436_at	AT1G10370	ATGSTU17/ERD9/GST30/GST30B (EARLY-RESPONSIVE TO DEHYDRATION 9, GLUTATHIONE S-TRANSFERASE 30, GLUTATHIONE S-TRANSFERASE 30B); glutathione transferase
264466_at	AT1G10380	similar to unknown protein [Arabidopsis thaliana] (TAIR:AT3G17350.1); similar to Os05g0409100 [Oryza sativa (japonica cultivar-group)] (GB:NP_001055526.1); similar to Os06g0364500 [Oryza sativa (japonica cultivar-group)] (GB:NP_001057608.1); similar to unknown protein [Oryza sativa (japonica cultivar-group)] (GB:AAV44115.1)
264456_at	AT1G10390	nucleoporin family protein
264457_at	AT1G10400	UDP-glucoronosyl/UDP-glucosyl transferase family protein
264458_at	AT1G10410	similar to CW14 [Arabidopsis thaliana] (TAIR:AT1G59650.1); similar to expressed protein [Oryza sativa (japonica cultivar-group)] (GB:ABF98316.1); contains InterPro domain Protein of unknown function DUF1336; (InterPro:IPR009769)
263234_at	AT1G10420	unknown protein
263235_at	AT1G10430	PP2A-2 (protein phosphatase 2a-2); protein phosphatase type 2A
263211_at	AT1G10460	GLP7 (GERMIN-LIKE PROTEIN 7); manganese ion binding / metal ion binding / nutrient reservoir
263236_at	AT1G10470	ARR4 (RESPONSE REGULATOR 4); transcription regulator/ two-component response regulator
263208_at	AT1G10480	ZFP5 (ZINC FINGER PROTEIN 5); nucleic acid binding / transcription factor/ zinc ion binding
263255_at	AT1G10490	Identical to UPF0202 protein At1g10490 [Arabidopsis Thaliana] (GB:Q9XIK4); similar to unknown protein [Arabidopsis thaliana] (TAIR:AT3G57940.1); similar to DEAD/DEAH box helicase, N-terminal [Medicago truncatula] (GB:ABE87709.1); similar to PREDICTED: similar to N-acetyltransferase-like protein isoform 2 [Canis familiaris] (GB:XP_849122.1); similar to PREDICTED: similar to N-acetyltransferase-lik…
263256_at	AT1G10500	ATCPISCA (CHLOROPLAST-LOCALIZED ISCA-LIKE PROTEIN); structural molecule
263212_at	AT1G10510	EMB2004 (EMBRYO DEFECTIVE 2004); protein binding
263257_at	AT1G10520	DNA polymerase lambda (POLL)
263209_at	AT1G10522	similar to conserved hypothetical protein [Medicago truncatula] (GB:ABE91480.1); similar to Os09g0382400 [Oryza sativa (japonica cultivar-group)] (GB:NP_001063064.1)
257450_at	AT1G10530	similar to unknown protein [Arabidopsis thaliana] (TAIR:AT1G60010.1); similar to T10O24.15, related [Lycopersicon esculentum] (GB:AAX95759.1)
263258_at	AT1G10540	xanthine/uracil permease family protein
263207_at	AT1G10550	XTH33 (xyloglucan:xyloglucosyl transferase 33); hydrolase, acting on glycosyl bonds
263259_at	AT1G10560	armadillo/beta-catenin repeat family protein / U-box domain-containing protein
263260_at	AT1G10570	Ulp1 protease family protein
263210_at	AT1G10585	transcription factor
263206_at	AT1G10590	DNA-binding protein-related
263237_at	AT1G10610	DNA binding / transcription factor
261830_at	AT1G10620	protein kinase family protein
261831_at	AT1G10630	ADP-ribosylation factor, putative
261834_at	AT1G10640	polygalacturonase, putative / pectinase, putative
261832_at	AT1G10650	protein binding / zinc ion binding
257477_at	AT1G10660	similar to unknown protein [Arabidopsis thaliana] (TAIR:AT5G62960.1); similar to hypothetical protein MtrDRAFT_AC124952g40v1 [Medicago truncatula] (GB:ABE93571.1)
261833_at	AT1G10670	ACLA-1 (ATP-citrate lyase A-1)
261829_at	AT1G10680	PGP10 (P-GLYCOPROTEIN 10); ATPase, coupled to transmembrane movement of substances
262788_at	AT1G10690	similar to unknown protein [Arabidopsis thaliana] (TAIR:AT5G40460.1); similar to hypothetical protein MtrDRAFT_AC146560g4v1 [Medicago truncatula] (GB:ABE87926.1)
262762_at	AT1G10700	ribose-phosphate pyrophosphokinase 3 / phosphoribosyl diphosphate synthetase 3 (PRS3)
262792_at	AT1G10710	Encodes a Maternally expressed gene (MEG) family protein
262761_at	AT1G10720	BSD domain-containing protein
262787_at	AT1G10730	clathrin adaptor complexes medium subunit family protein
262786_at	AT1G10740	similar to unknown protein [Arabidopsis thaliana] (TAIR:AT1G23330.1); similar to Os05g0408300 [Oryza sativa (japonica cultivar-group)] (GB:NP_001055523.1); similar to Lipase precursor (Triacylglycerol lipase) [Contains: Lipase 86 kDa form; Lipase 46 kDa form] (GB:P04635); contains domain no description (G3D.3.40.50.1820); contains domain alpha/beta-Hydrolases (SSF53474)
262785_at	AT1G10750	similar to unknown protein [Arabidopsis thaliana] (TAIR:AT1G70550.1); similar to unknown protein [Arabidopsis thaliana] (TAIR:AT1G23340.2); similar to putative carboxyl-terminal proteinase [Gossypium hirsutum] (GB:AAK84952.2); contains InterPro domain Protein of unknown function DUF239, plant; (InterPro:IPR004314)
262784_at	AT1G10760	SEX1 (STARCH EXCESS 1)
262760_at	AT1G10770	invertase/pectin methylesterase inhibitor family protein
262758_at	AT1G10780	F-box family protein
262759_at	AT1G10800	similar to hypothetical protein MtrDRAFT_AC146632g32v2 [Medicago truncatula] (GB:ABE85810.1)
262789_at	AT1G10810	aldo/keto reductase family protein
262791_at	AT1G10830	sodium symporter-related
262790_at	AT1G10840	TIF3H1 (eukaryotic translation initiation factor 3 subunit H1); translation initiation factor
262783_at	AT1G10850	ATP binding / protein serine/threonine kinase
260469_at	AT1G10870	AGD4 (ARF-GAP DOMAIN 4); protein binding
260473_at	AT1G10880	similar to unknown protein [Arabidopsis thaliana] (TAIR:AT5G11730.1); similar to expressed protein [Oryza sativa (japonica cultivar-group)] (GB:AAT77886.1); contains InterPro domain Protein of unknown function DUF266, plant; (InterPro:IPR004949)
260467_at	AT1G10890	F-box family protein
260466_at	AT1G10900	phosphatidylinositol-4-phosphate 5-kinase family protein
260465_at	AT1G10910	similar to PTAC2 (PLASTID TRANSCRIPTIONALLY ACTIVE2), binding [Arabidopsis thaliana] (TAIR:AT1G74850.1); similar to Os01g0559500 [Oryza sativa (japonica cultivar-group)] (GB:NP_001043343.1); similar to putative PPR protein [Oryza sativa (japonica cultivar-group)] (GB:BAD87953.1); contains InterPro domain Pentatricopeptide repeat; (InterPro:IPR002885); contains InterPro domain Tetratricopeptide-li…
260464_at	AT1G10920	disease resistance protein (CC-NBS-LRR class), putative
260480_at	AT1G10940	ASK1 (ARABIDOPSIS SERINE/THREONINE KINASE 1); kinase
260482_at	AT1G10950	endomembrane protein 70, putative
260481_at	AT1G10960	ATFD1 (FERREDOXIN 1); electron carrier/ iron ion binding
260462_at	AT1G10970	ZIP4 (ZINC TRANSPORTER 4 PRECURSOR); cation transporter
260461_at	AT1G10980	similar to unknown protein [Arabidopsis thaliana] (TAIR:AT1G61670.1); similar to 12246 (GB:AAD21413.1); contains InterPro domain Lung seven transmembrane receptor; (InterPro:IPR009637)
260472_at	AT1G10990	unknown protein
260483_at	AT1G11000	MLO4 (MILDEW RESISTANCE LOCUS O 4); calmodulin binding
260479_at	AT1G11020	zinc finger (C3HC4-type RING finger) family protein
260478_at	AT1G11040	DNAJ chaperone C-terminal domain-containing protein
260477_at	AT1G11050	protein kinase family protein
260476_at	AT1G11060	similar to unknown protein [Arabidopsis thaliana] (TAIR:AT1G61030.1); similar to Os10g0497000 [Oryza sativa (japonica cultivar-group)] (GB:NP_001064956.1); similar to putative dentin phosphoryn protein [Oryza sativa (japonica cultivar-group)] (GB:AAL58277.1); contains domain ARM repeat (SSF48371); contains domain gb def: Hypothetical protein T19D16.5 (PTHR22100:SF10); contains domain FAMILY NOT N…
260471_at	AT1G11070	hydroxyproline-rich glycoprotein family protein
260475_at	AT1G11080	SCPL31 (serine carboxypeptidase-like 31); serine carboxypeptidase
260474_at	AT1G11090	hydrolase, alpha/beta fold family protein
260468_at	AT1G11100	SNF2 domain-containing protein / helicase domain-containing protein / zinc finger protein-related
260470_at	AT1G11120	similar to unknown protein [Arabidopsis thaliana] (TAIR:AT1G61170.1); similar to CK25 [Nicotiana tabacum] (GB:ABE01833.1)
262449_at	AT1G11160	WD-40 repeat family protein / katanin p80 subunit, putative
262478_at	AT1G11170	similar to unknown protein [Arabidopsis thaliana] (TAIR:AT1G61240.3); similar to putative lysine ketoglutarate reductase trans-splicing related 1 [Oryza sativa (japonica cultivar-group)] (GB:BAD62500.1); similar to Os07g0564800 [Oryza sativa (japonica cultivar-group)] (GB:NP_001060006.1); similar to Os06g0731900 [Oryza sativa (japonica cultivar-group)] (GB:NP_001058667.1); contains InterPro domai…
262454_at	AT1G11190	BFN1 (BIFUNCTIONAL NUCLEASE I); nucleic acid binding
262457_at	AT1G11200	similar to unknown protein [Arabidopsis thaliana] (TAIR:AT4G21570.1); similar to unknown [Medicago sativa] (GB:AAZ32885.1); similar to Os07g0506000 [Oryza sativa (japonica cultivar-group)] (GB:NP_001059733.1); contains InterPro domain Protein of unknown function DUF300; (InterPro:IPR005178)
262452_at	AT1G11210	similar to unknown protein [Arabidopsis thaliana] (TAIR:AT1G11220.1); similar to fiber expressed protein [Gossypium hirsutum] (GB:AAY85179.1); similar to cotton fiber expressed protein 1 [Gossypium hirsutum] (GB:AAC33276.1); contains InterPro domain Protein of unknown function DUF761, plant; (InterPro:IPR008480)
262477_at	AT1G11220	similar to unknown protein [Arabidopsis thaliana] (TAIR:AT1G11230.1); similar to cotton fiber expressed protein 1 [Gossypium hirsutum] (GB:AAC33276.1); contains InterPro domain Protein of unknown function DUF761, plant; (InterPro:IPR008480)
262453_at	AT1G11240	similar to GTP binding / RNA binding [Arabidopsis thaliana] (TAIR:AT5G55660.1); similar to Os03g0353500 [Oryza sativa (japonica cultivar-group)] (GB:NP_001050128.1); similar to hypothetical protein SPAC29A4.09 [Schizosaccharomyces pombe 972h-] (GB:NP_594873.1); contains domain gb def: Hypothetical protein (PTHR14577:SF5); contains domain FAMILY NOT NAMED (PTHR14577)
262511_at	AT1G11250	SYP125 (syntaxin 125); t-SNARE
262456_at	AT1G11260	STP1 (SUGAR TRANSPORTER 1); carbohydrate transporter/ sugar porter
262510_at	AT1G11270	F-box family protein
262458_at	AT1G11280	S-locus protein kinase, putative
262509_at	AT1G11290	pentatricopeptide (PPR) repeat-containing protein
262508_at	AT1G11300	carbohydrate binding / kinase
262455_at	AT1G11310	MLO2 (MILDEW RESISTANCE LOCUS O 2); calmodulin binding
262450_at	AT1G11320	similar to expressed protein [Oryza sativa (japonica cultivar-group)] (GB:AAP53947.1); similar to Os06g0724200 [Oryza sativa (japonica cultivar-group)] (GB:NP_001058610.1)
262507_at	AT1G11330	S-locus lectin protein kinase family protein
262480_at	AT1G11340	S-locus lectin protein kinase family protein
261873_at	AT1G11350	S-locus lectin protein kinase family protein
261828_at	AT1G11360	universal stress protein (USP) family protein
261849_at	AT1G11370	pectinesterase family protein
261822_at	AT1G11380	similar to unknown protein [Arabidopsis thaliana] (TAIR:AT5G05350.1); similar to Uncharacterized Cys-rich domain [Medicago truncatula] (GB:ABD32347.1); contains InterPro domain Protein of unknown function Cys-rich; (InterPro:IPR006461)
261818_at	AT1G11390	ABC1 family protein
261823_at	AT1G11400	PYM (PARTNER OF Y14-MAGO)
261819_at	AT1G11410	S-locus protein kinase, putative
261820_at	AT1G11420	agenet domain-containing protein
261824_at	AT1G11430	plastid developmental protein DAG, putative
261871_at	AT1G11440	similar to glycine-rich protein [Arabidopsis thaliana] (TAIR:AT3G29075.1); similar to Os06g0232000 [Oryza sativa (japonica cultivar-group)] (GB:NP_001057224.1); similar to Stress protein DDR48 , related [Medicago truncatula] (GB:ABE86766.1)
261869_at	AT1G11470	similar to pentatricopeptide (PPR) repeat-containing protein [Arabidopsis thaliana] (TAIR:AT1G02370.1)
261827_at	AT1G11480	eukaryotic translation initiation factor-related
261821_at	AT1G11530	ATCXXS1 (C-TERMINAL CYSTEINE RESIDUE IS CHANGED TO A SERINE 1); thiol-disulfide exchange intermediate
261846_at	AT1G11540	similar to unknown protein [Arabidopsis thaliana] (TAIR:AT1G61740.1); similar to membrane protein-like [Oryza sativa (japonica cultivar-group)] (GB:BAD53257.1); similar to Os01g0786800 [Oryza sativa (japonica cultivar-group)] (GB:NP_001044474.1); contains domain Multidrug efflux transporter AcrB transmembrane domain (SSF82866); contains domain SUBFAMILY NOT NAMED (PTHR14255:SF10); contains domain…
261825_at	AT1G11545	xyloglucan:xyloglucosyl transferase, putative / xyloglucan endotransglycosylase, putative / endo-xyloglucan transferase, putative
261847_at	AT1G11560	OST3/OST6 family protein
261870_at	AT1G11570	NTL (NTF2-LIKE); protein transporter
261826_at	AT1G11580	pectin methylesterase, putative
261848_at	AT1G11590	pectin methylesterase, putative
262819_at	AT1G11600	CYP77B1 (cytochrome P450, family 77, subfamily B, polypeptide 1); oxygen binding
262815_at	AT1G11610	CYP71A18 (cytochrome P450, family 71, subfamily A, polypeptide 18); oxygen binding
262822_at	AT1G11630	pentatricopeptide (PPR) repeat-containing protein
262824_at	AT1G11650	ATRBP45B; RNA binding
262814_at	AT1G11660	heat shock protein, putative
262813_at	AT1G11670	MATE efflux family protein
262820_at	AT1G11680	CYP51G1 (CYTOCHROME P450 51); oxygen binding
262812_at	AT1G11690	similar to unknown protein [Arabidopsis thaliana] (TAIR:AT1G50660.1); similar to unknown protein [Oryza sativa (japonica cultivar-group)] (GB:AAT44287.1); contains domain no description (G3D.1.20.5.10)
262811_at	AT1G11700	similar to unknown protein [Arabidopsis thaliana] (TAIR:AT1G61930.1); similar to Protein of unknown function DUF584 [Medicago truncatula] (GB:ABE80969.1); similar to Os07g0516300 [Oryza sativa (japonica cultivar-group)] (GB:NP_001059782.1); contains InterPro domain Protein of unknown function DUF584; (InterPro:IPR007608)
262810_at	AT1G11710	pentatricopeptide (PPR) repeat-containing protein
262809_at	AT1G11720	ATSS3 (STARCH SYNTHASE 3); starch synthase/ transferase, transferring glycosyl groups
262808_at	AT1G11730	galactosyltransferase family protein
262807_at	AT1G11740	ankyrin repeat family protein
262823_at	AT1G11750	CLPP6 (Clp protease proteolytic subunit 6); endopeptidase Clp
262818_at	AT1G11755	similar to hypothetical protein MtrDRAFT_AC126792g27v1 [Medicago truncatula] (GB:ABE94701.1); contains domain FAMILY NOT NAMED (PTHR21528); contains domain Undecaprenyl diphosphate synthase (SSF64005); contains domain no description (G3D.3.40.1180.10); contains domain SUBFAMILY NOT NAMED (PTHR21528:SF2)
262817_at	AT1G11770	FAD-binding domain-containing protein
262816_at	AT1G11780	oxidoreductase, 2OG-Fe(II) oxygenase family protein
262825_at	AT1G11790	prephenate dehydratase family protein
262821_at	AT1G11800	endonuclease/exonuclease/phosphatase family protein
264372_at	AT1G11840	ATGLX1 (GLYOXALASE I HOMOLOG); lactoylglutathione lyase
264343_at	AT1G11850	similar to unknown protein [Arabidopsis thaliana] (TAIR:AT4G01985.1); similar to PREDICTED: hypothetical protein, partial [Strongylocentrotus purpuratus] (GB:XP_001190956.1); similar to PREDICTED: similar to CG5812-PA [Tribolium castaneum] (GB:XP_969409.1); similar to Os03g0309300 [Oryza sativa (japonica cultivar-group)] (GB:NP_001049911.1)
264394_at	AT1G11860	aminomethyltransferase, putative
264350_at	AT1G11870	AtSRS (OVULE ABORTION 7); serine-tRNA ligase
264393_at	AT1G11880	similar to Protein of unknown function DUF409 [Medicago truncatula] (GB:ABC75356.1); contains InterPro domain Mannosyltransferase, PIG-V; (InterPro:IPR007315)
264373_at	AT1G11890	SEC22 (secretion 22); transporter
264392_at	AT1G11900	pentatricopeptide (PPR) repeat-containing protein
264344_at	AT1G11910	aspartyl protease family protein
264345_at	AT1G11915	similar to unknown protein [Arabidopsis thaliana] (TAIR:AT3G17350.1); similar to Os05g0409100 [Oryza sativa (japonica cultivar-group)] (GB:NP_001055526.1); similar to Os06g0364500 [Oryza sativa (japonica cultivar-group)] (GB:NP_001057608.1)
264391_at	AT1G11920	pectate lyase family protein
264349_at	AT1G11930	alanine racemase family protein
257422_at	AT1G11940	similar to unknown protein [Arabidopsis thaliana] (TAIR:AT1G62305.1); similar to Os01g0695200 [Oryza sativa (japonica cultivar-group)] (GB:NP_001043958.1); similar to Protein of unknown function DUF266, plant [Medicago truncatula] (GB:ABD28621.1); similar to Os05g0170000 [Oryza sativa (japonica cultivar-group)] (GB:NP_001054766.1); contains InterPro domain Protein of unknown function DUF266, plan…
264390_at	AT1G11950	transcription factor jumonji (jmjC) domain-containing protein
264389_at	AT1G11960	early-responsive to dehydration protein-related / ERD protein-related
264388_at	AT1G11970	similar to ubiquitin family protein [Arabidopsis thaliana] (TAIR:AT1G11980.1); contains InterPro domain Ubiquitin; (InterPro:IPR000626)
264387_at	AT1G11990	similar to unknown protein [Arabidopsis thaliana] (TAIR:AT1G62330.1); similar to putative auxin-independent growth promoter [Oryza sativa (japonica cultivar-group)] (GB:BAD37877.1); contains InterPro domain Protein of unknown function DUF246, plant; (InterPro:IPR004348)
264386_at	AT1G12000	pyrophosphate--fructose-6-phosphate 1-phosphotransferase beta subunit, putative / pyrophosphate-dependent 6-phosphofructose-1-kinase, putative
264346_at	AT1G12010	1-aminocyclopropane-1-carboxylate oxidase, putative / ACC oxidase, putative
264385_at	AT1G12020	similar to unknown protein [Arabidopsis thaliana] (TAIR:AT1G62422.1); similar to OSJNBa0043A12.20 [Oryza sativa (japonica cultivar-group)] (GB:CAE02815.1); similar to hypothetical protein [Oryza sativa (japonica cultivar-group)] (GB:BAD23186.1)
257421_at	AT1G12030	similar to unknown protein [Arabidopsis thaliana] (TAIR:AT1G62420.1); similar to uncharacterized plant-specific domain TIGR01615 family protein, expressed [Oryza sativa (japonica cultivar-group)] (GB:ABA93251.2); contains InterPro domain Protein of unknown function DUF506, plant; (InterPro:IPR006502)
264347_at	AT1G12040	LRX1 (LEUCINE-RICH REPEAT/EXTENSIN 1); protein binding / structural constituent of cell wall
264396_at	AT1G12050	fumarylacetoacetase, putative
264395_at	AT1G12070	Rho GDP-dissociation inhibitor family protein
264342_at	AT1G12080	similar to unknown protein [Arabidopsis thaliana] (TAIR:AT3G59370.1); similar to vacuolar calcium binding protein [Raphanus sativus] (GB:BAA99394.1); contains domain UNCHARACTERIZED (PTHR22683:SF23); contains domain SPORULATION PROTEIN RELATED (PTHR22683)
264371_at	AT1G12090	ELP (EXTENSIN-LIKE PROTEIN); lipid binding
264370_at	AT1G12100	protease inhibitor/seed storage/lipid transfer protein (LTP) family protein
264348_at	AT1G12110	NRT1.1 (nitrate transporter 1.1); transporter
260995_at	AT1G12120	similar to unknown protein [Arabidopsis thaliana] (TAIR:AT1G62530.1); similar to Os10g0553900 [Oryza sativa (japonica cultivar-group)] (GB:NP_001065339.1); contains InterPro domain Protein of unknown function DUF863, plant; (InterPro:IPR008581)
260994_at	AT1G12130	flavin-containing monooxygenase family protein / FMO family protein
260993_at	AT1G12140	flavin-containing monooxygenase family protein / FMO family protein
260992_at	AT1G12150	similar to myosin heavy chain-related [Arabidopsis thaliana] (TAIR:AT4G17210.1); similar to Prefoldin [Medicago truncatula] (GB:ABD28587.1); contains InterPro domain Protein of unknown function DUF827, plant; (InterPro:IPR008545)
260991_at	AT1G12160	flavin-containing monooxygenase family protein / FMO family protein
260990_at	AT1G12180	similar to heat shock protein-related [Arabidopsis thaliana] (TAIR:AT5G47600.1); contains InterPro domain HSP20-like chaperone; (InterPro:IPR008978)
261024_at	AT1G12190	F-box family protein
261023_at	AT1G12200	flavin-containing monooxygenase family protein / FMO family protein
260996_at	AT1G12210	RFL1 (RPS5-LIKE 1); ATP binding / protein binding
260966_at	AT1G12220	RPS5 (RESISTANT TO P. SYRINGAE 5)
260967_at	AT1G12230	transaldolase, putative
260969_at	AT1G12240	ATBETAFRUCT4/VAC-INV (VACUOLAR INVERTASE); beta-fructofuranosidase/ hydrolase, hydrolyzing O-glycosyl compounds
260968_at	AT1G12250	thylakoid lumenal protein-related
261022_at	AT1G12260	VND4 (VASCULAR RELATED NAC-DOMAIN PROTEIN 4); transcription factor
259519_at	AT1G12270	stress-inducible protein, putative
259535_at	AT1G12280	disease resistance protein (CC-NBS-LRR class), putative
259534_at	AT1G12290	disease resistance protein (CC-NBS-LRR class), putative
259538_at	AT1G12310	calmodulin, putative
259520_at	AT1G12320	similar to unknown protein [Arabidopsis thaliana] (TAIR:AT1G62840.1); similar to Os02g0455400 [Oryza sativa (japonica cultivar-group)] (GB:NP_001046773.1); similar to unknown protein [Oryza sativa (japonica cultivar-group)] (GB:BAD19988.1); contains InterPro domain Protein of unknown function DUF1442; (InterPro:IPR009902)
259528_at	AT1G12330	similar to unknown protein [Arabidopsis thaliana] (TAIR:AT5G12900.1); similar to Peptidase M14, carboxypeptidase A [Medicago truncatula] (GB:ABE94280.1); contains domain TNF receptor-like (SSF57586)
259512_at	AT1G12360	KEU (KEULE); protein transporter
259537_at	AT1G12370	PHR1 (PHOTOLYASE 1)
259529_at	AT1G12400	similar to Os07g0573600 [Oryza sativa (japonica cultivar-group)] (GB:NP_001060068.1); similar to novel protein similar to vertebrate TFIIH basal transcription factor complex TTDA subunit (C6orf175) [Danio rerio] (GB:CAI20614.1); similar to Os05g0198700 [Oryza sativa (japonica cultivar-group)] (GB:NP_001054876.1); contains InterPro domain REX1 DNA Repair; (InterPro:IPR009400)
259521_at	AT1G12410	CLPR2 (Clp protease proteolytic subunit 2); endopeptidase Clp
259513_at	AT1G12430	PAK (PHOSPHATIDIC ACID KINASE); microtubule motor
259530_at	AT1G12450	similar to unknown protein [Arabidopsis thaliana] (TAIR:AT4G22850.1); similar to At1g12450-related [Medicago truncatula] (GB:ABE81486.1); contains domain UNCHARACTERIZED (PTHR12677)
259531_at	AT1G12460	leucine-rich repeat transmembrane protein kinase, putative
259532_at	AT1G12470	Pep3/Vps18/deep orange family protein
259514_at	AT1G12480	C4-dicarboxylate transporter/malic acid transport family protein
259522_at	AT1G12490	F-box family protein-related
259523_at	AT1G12500	phosphate translocator-related
259511_at	AT1G12520	CCS1 (copper chaperone for superoxide dismutase 1); superoxide dismutase copper chaperone
259533_at	AT1G12530	similar to unknown protein [Arabidopsis thaliana] (TAIR:AT1G56420.1); similar to Os03g0228500 [Oryza sativa (japonica cultivar-group)] (GB:NP_001049452.1); similar to Unknown protein [Oryza sativa (japonica cultivar-group)] (GB:AAM27468.1)
259524_at	AT1G12550	oxidoreductase family protein
259525_at	AT1G12560	ATEXPA7 (ARABIDOPSIS THALIANA EXPANSIN A7)
259526_at	AT1G12570	glucose-methanol-choline (GMC) oxidoreductase family protein
259484_at	AT1G12580	PEPKR1 (PHOSPHOENOLPYRUVATE CARBOXYLASE-RELATED KINASE 1); kinase
259527_at	AT1G12600	similar to ATUTR2/UTR2 (UDP-GALACTOSE TRANSPORTER 2) [Arabidopsis thaliana] (TAIR:AT4G23010.1); similar to hypothetical protein LOC664769 [Danio rerio] (GB:NP_001035084.1); similar to Os03g0118200 [Oryza sativa (japonica cultivar-group)] (GB:NP_001048771.1); contains InterPro domain UAA transporter; (InterPro:IPR013657)
255937_at	AT1G12610	DDF1 (DWARF AND DELAYED FLOWERING 1); DNA binding / transcription factor
255938_at	AT1G12620	pentatricopeptide (PPR) repeat-containing protein
255927_at	AT1G12630	DNA binding / transcription factor/ transcriptional activator
255928_at	AT1G12640	membrane bound O-acyl transferase (MBOAT) family protein
255929_at	AT1G12650	similar to PREDICTED: hypothetical protein [Strongylocentrotus purpuratus] (GB:XP_783665.2); similar to Os09g0525200 [Oryza sativa (japonica cultivar-group)] (GB:NP_001063717.1); contains InterPro domain Protein of unknown function DUF947; (InterPro:IPR009292)
255936_at	AT1G12680	PEPKR2 (PHOSPHOENOLPYRUVATE CARBOXYLASE-RELATED KINASE 2); kinase
255935_at	AT1G12700	helicase domain-containing protein / pentatricopeptide (PPR) repeat-containing protein
255931_at	AT1G12710	ATPP2-A12 (Phloem protein 2-A12)
255932_at	AT1G12720
255939_at	AT1G12730	cell division cycle protein-related
255934_at	AT1G12740	CYP87A2 (cytochrome P450, family 87, subfamily A, polypeptide 2); oxygen binding
255933_at	AT1G12750	rhomboid family protein
261194_at	AT1G12775	binding
261211_at	AT1G12780	UGE1 (UDP-D-glucose/UDP-D-galactose 4-epimerase 1); UDP-glucose 4-epimerase/ protein dimerization
261205_at	AT1G12790	similar to unknown protein [Oryza sativa (japonica cultivar-group)] (GB:AAT37994.1); similar to Os05g0588200 [Oryza sativa (japonica cultivar-group)] (GB:NP_001056473.1); similar to Proteinase inhibitor I25, cystatin [Medicago truncatula] (GB:ABE86846.1); contains InterPro domain RuvA domain 2-like; (InterPro:IPR010994)
261206_at	AT1G12800	S1 RNA-binding domain-containing protein
261209_at	AT1G12810	proline-rich family protein
261195_at	AT1G12820	AFB3 (AUXIN SIGNALING F-BOX 3); auxin binding / ubiquitin-protein ligase
261207_at	AT1G12830	similar to leucine-rich repeat family protein [Arabidopsis thaliana] (TAIR:AT3G50690.1); similar to hypothetical protein [Saimiriine herpesvirus 2] (GB:CAC84343.1); similar to orf 48 [Ateline herpesvirus 3] (GB:NP_048021.1); similar to Os04g0395700 [Oryza sativa (japonica cultivar-group)] (GB:NP_001052660.1)
261210_at	AT1G12840	DET3 (DE-ETIOLATED 3)
261203_at	AT1G12845	similar to hypothetical protein MtrDRAFT_AC149131g9v1 [Medicago truncatula] (GB:ABD32556.1)
261201_at	AT1G12850	phosphoglycerate/bisphosphoglycerate mutase family protein
261196_at	AT1G12860	basic helix-loop-helix (bHLH) family protein / F-box family protein
261212_at	AT1G12880	ATNUDT12 (Arabidopsis thaliana Nudix hydrolase homolog 12); hydrolase
261197_at	AT1G12900	GAPA-2; glyceraldehyde-3-phosphate dehydrogenase
261202_at	AT1G12910	ATAN11 (ANTHOCYANIN11); nucleotide binding
261208_at	AT1G12930	importin-related
261198_at	AT1G12940	ATNRT2.5 (NITRATE TRANSPORTER2.5); nitrate transporter
261199_at	AT1G12950	MATE efflux family protein
261200_at	AT1G12960	60S ribosomal protein L27A (RPL27aA)
261213_at	AT1G12970	leucine-rich repeat family protein
262768_at	AT1G12990	glycosyl transferase family 17 protein
262775_at	AT1G13000	similar to unknown protein [Arabidopsis thaliana] (TAIR:AT3G26440.2); similar to Protein of unknown function DUF707 [Medicago truncatula] (GB:ABE91787.1); contains InterPro domain Protein of unknown function DUF707; (InterPro:IPR007877)
262776_at	AT1G13020	eukaryotic translation initiation factor, putative (EIF4B5)
262777_at	AT1G13030	sphere organelles protein-related
257465_at	AT1G13040	pentatricopeptide (PPR) repeat-containing protein
262778_at	AT1G13050	similar to unknown protein [Arabidopsis thaliana] (TAIR:AT3G26350.1); similar to hypothetical protein [Oryza sativa (japonica cultivar-group)] (GB:BAB92611.1); contains InterPro domain Harpin-induced 1; (InterPro:IPR010847)
262779_at	AT1G13070
262826_at	AT1G13080	CYP71B2 (CYTOCHROME P450 71B2); oxygen binding
262780_at	AT1G13090	CYP71B28 (cytochrome P450, family 71, subfamily B, polypeptide 28); oxygen binding
262827_at	AT1G13100	CYP71B29 (cytochrome P450, family 71, subfamily B, polypeptide 29); oxygen binding
262793_at	AT1G13110	CYP71B7 (cytochrome P450, family 71, subfamily B, polypeptide 7); oxygen binding
262794_at	AT1G13120	EMB1745 (EMBRYO DEFECTIVE 1745)
262795_at	AT1G13130	glycosyl hydrolase family 5 protein / cellulase family protein
262764_at	AT1G13140	CYP86C3 (cytochrome P450, family 86, subfamily C, polypeptide 3); oxygen binding
262765_at	AT1G13150	CYP86C4 (cytochrome P450, family 86, subfamily C, polypeptide 4); oxygen binding
262766_at	AT1G13160	SDA1 family protein
262767_at	AT1G13170	oxysterol-binding family protein
262769_at	AT1G13180	DIS1 (DISTORTED TRICHOMES 1); structural constituent of cytoskeleton
262770_at	AT1G13190	RNA recognition motif (RRM)-containing protein
262782_at	AT1G13195	zinc finger (C3HC4-type RING finger) family protein
262771_at	AT1G13200	F-box family protein
262772_at	AT1G13210	haloacid dehalogenase-like hydrolase family protein
262773_at	AT1G13220	nuclear matrix constituent protein-related
262774_at	AT1G13230	leucine-rich repeat family protein
259358_at	AT1G13250	GATL3 (Galacturonosyltransferase-like 3); polygalacturonate 4-alpha-galacturonosyltransferase/ transferase, transferring glycosyl groups / transferase, transferring hexosyl groups
259364_at	AT1G13260	RAV1 (Related to ABI3/VP1 1); DNA binding / transcription factor
259363_at	AT1G13270	MAP1C (METHIONINE AMINOPEPTIDASE 1B); metalloexopeptidase
259366_at	AT1G13280	AOC4 (ALLENE OXIDE CYCLASE 4)
257515_at	AT1G13290	zinc finger (C2H2 type) family protein
259365_at	AT1G13300	myb family transcription factor
259360_at	AT1G13310	similar to unnamed protein product [Ostreococcus tauri] (GB:CAL56082.1); contains domain PCD6 INTERACTING PROTEIN-RELATED (PTHR23030)
259407_at	AT1G13320	PDF2 (PROTEIN PHOSPHATASE 2A SUBUNIT A3); protein phosphatase type 2A regulator
259409_at	AT1G13330	similar to unknown protein [Arabidopsis thaliana] (TAIR:AT3G28770.1); similar to Tat binding protein 1 containing protein, expressed [Oryza sativa (japonica cultivar-group)] (GB:ABF98498.1); contains InterPro domain Tat binding protein 1-interacting; (InterPro:IPR010776)
259410_at	AT1G13340	similar to unknown protein [Arabidopsis thaliana] (TAIR:AT4G35730.1); similar to unknown protein [Arabidopsis thaliana] (TAIR:AT1G34220.2); similar to expressed protein [Oryza sativa (japonica cultivar-group)] (GB:ABF95057.1); similar to Os03g0710000 [Oryza sativa (japonica cultivar-group)] (GB:NP_001051046.1); contains InterPro domain Protein of unknown function DUF292, eukaryotic; (InterPro:IPR…
259387_at	AT1G13370	histone H3, putative
259357_at	AT1G13380	similar to unknown protein [Arabidopsis thaliana] (TAIR:AT4G27435.1); similar to Os09g0281300 [Oryza sativa (japonica cultivar-group)] (GB:NP_001062767.1); similar to fiber protein Fb34 [Gossypium barbadense] (GB:AAR07596.1); contains InterPro domain Protein of unknown function DUF1218; (InterPro:IPR009606)
259386_at	AT1G13400	JGL/NUB (NUBBIN); nucleic acid binding / zinc ion binding
259411_at	AT1G13410	binding
259388_at	AT1G13420	sulfotransferase family protein
259361_at	AT1G13440	GAPC-2; glyceraldehyde-3-phosphate dehydrogenase
259412_at	AT1G13450	DNA binding protein GT-1
259359_at	AT1G13460	serine/threonine protein phosphatase 2A (PP2A) regulatory subunit B', putative
259385_at	AT1G13470	similar to unknown protein [Arabidopsis thaliana] (TAIR:AT1G13520.1); similar to hypothetical protein [Oryza sativa (japonica cultivar-group)] (GB:BAC99699.1); contains InterPro domain Protein of unknown function DUF1262; (InterPro:IPR010683)
256103_at	AT1G13540	similar to unknown protein [Arabidopsis thaliana] (TAIR:AT1G13510.1); similar to hypothetical protein [Oryza sativa (japonica cultivar-group)] (GB:BAC99699.1); contains InterPro domain Protein of unknown function DUF1262; (InterPro:IPR010683)
256134_at	AT1G13560	AAPT1 (AMINOALCOHOLPHOSPHOTRANSFERASE 1); phosphatidyltransferase
256133_at	AT1G13570	F-box family protein
256157_at	AT1G13580	longevity-assurance (LAG1) family protein
256158_at	AT1G13590	ATPSK1 (PHYTOSULFOKINE 1 PRECURSOR); growth factor
256131_at	AT1G13600	bZIP transcription factor family protein
256132_at	AT1G13610	similar to unknown protein [Arabidopsis thaliana] (TAIR:AT3G30380.1); similar to Esterase/lipase/thioesterase [Medicago truncatula] (GB:ABD32255.1); similar to Os06g0633900 [Oryza sativa (japonica cultivar-group)] (GB:NP_001058133.1); similar to Os02g0190800 [Oryza sativa (japonica cultivar-group)] (GB:NP_001046153.1); contains InterPro domain Esterase/lipase/thioesterase; (InterPro:IPR000379); c…
256095_at	AT1G13630	pentatricopeptide (PPR) repeat-containing protein
256071_at	AT1G13640	phosphatidylinositol 3- and 4-kinase family protein
256096_at	AT1G13650	similar to 18S pre-ribosomal assembly protein gar2-related [Arabidopsis thaliana] (TAIR:AT2G03810.3); similar to hypothetical protein [Trypanosoma cruzi strain CL Brener] (GB:XP_813437.1)
256097_at	AT1G13670	similar to unknown protein [Arabidopsis thaliana] (TAIR:AT1G69160.1)
256102_at	AT1G13680	phospholipase C
256068_at	AT1G13690	ATE1 (ATPase E1); nucleic acid binding
256098_at	AT1G13700	glucosamine/galactosamine-6-phosphate isomerase family protein
256099_at	AT1G13710	CYP78A5 (cytochrome P450, family 78, subfamily A, polypeptide 5); oxygen binding
256070_at	AT1G13730	nuclear transport factor 2 (NTF2) family protein / RNA recognition motif (RRM)-containing protein
256069_at	AT1G13740	similar to unknown protein [Arabidopsis thaliana] (TAIR:AT1G69260.1); similar to Os07g0602900 [Oryza sativa (japonica cultivar-group)] (GB:NP_001060209.1); similar to expressed protein [Oryza sativa (japonica cultivar-group)] (GB:ABF94628.1); similar to Os03g0419100 [Oryza sativa (japonica cultivar-group)] (GB:NP_001050378.1); contains InterPro domain Protein of unknown function DUF1675; (InterPr…
256100_at	AT1G13750	calcineurin-like phosphoesterase family protein
256101_at	AT1G13760	similar to calcineurin-like phosphoesterase family protein [Arabidopsis thaliana] (TAIR:AT1G13750.1); similar to diphosphonucleotide phosphatase 1 [Lupinus luteus] (GB:CAD12836.1); contains domain Metallo-dependent phosphatases (SSF56300); contains domain ACID PHOSPHATASE RELATED (PTHR22953); contains domain no description (G3D.3.60.21.10)
259448_at	AT1G13790	XH/XS domain-containing protein / XS zinc finger domain-containing protein
259449_at	AT1G13800	pentatricopeptide (PPR) repeat-containing protein
259422_at	AT1G13810	similar to unknown protein [Arabidopsis thaliana] (TAIR:AT1G67660.2); similar to H0811E11.7 [Oryza sativa (indica cultivar-group)] (GB:CAC09491.2); similar to OSJNBa0081L15.20 [Oryza sativa (japonica cultivar-group)] (GB:CAE03158.2); contains domain no description (G3D.3.90.320.10); contains domain ALPHA/BETA HYDROLASE RELATED (PTHR10992:SF3); contains domain ALPHA/BETA HYDROLASE RELATED (PTHR109…
259424_at	AT1G13830	beta-1,3-glucanase-related
259450_at	AT1G13870	DRL1 (DEFORMED ROOTS AND LEAVES 1)
259423_at	AT1G13880	ELM2 domain-containing protein
259451_at	AT1G13890	SNAP30 (synaptosomal-associated protein 30)
259420_at	AT1G13900	calcineurin-like phosphoesterase family protein
259421_at	AT1G13910	leucine-rich repeat family protein
262662_at	AT1G13920	remorin family protein
262609_at	AT1G13930	similar to nodulin-related [Arabidopsis thaliana] (TAIR:AT2G03440.1); similar to drought-induced protein SDi-6 - common sunflower (fragment) (GB:S71562)
262663_at	AT1G13940	similar to unknown protein [Arabidopsis thaliana] (TAIR:AT1G69360.1); similar to Os03g0758600 [Oryza sativa (japonica cultivar-group)] (GB:NP_001051334.1); similar to hypothetical protein [Oryza sativa (japonica cultivar-group)] (GB:AAK16179.1); similar to expressed protein [Oryza sativa (japonica cultivar-group)] (GB:ABF98981.1); contains InterPro domain Protein of unknown function DUF863, plant…
262615_at	AT1G13950	EIF-5A (eukaryotic translation initiation factor 5A-1); translation initiation factor
262613_at	AT1G13960	WRKY4 (WRKY DNA-binding protein 4); transcription factor
262664_at	AT1G13970	similar to unknown protein [Arabidopsis thaliana] (TAIR:AT3G29180.1); similar to unknown protein [Oryza sativa (japonica cultivar-group)] (GB:AAO38509.1); similar to Os12g0577600 [Oryza sativa (japonica cultivar-group)] (GB:NP_001067115.1); similar to expressed protein [Oryza sativa (japonica cultivar-group)] (GB:ABF98316.1); contains InterPro domain Protein of unknown function DUF1336; (InterPro…
262614_at	AT1G13980	GN (GNOM)
262607_at	AT1G13990	similar to Os03g0168200 [Oryza sativa (japonica cultivar-group)] (GB:NP_001049088.1)
262660_at	AT1G14000	protein kinase family protein / ankyrin repeat family protein
262647_at	AT1G14020	similar to unknown protein [Arabidopsis thaliana] (TAIR:AT2G03280.1); similar to Os03g0169000 [Oryza sativa (japonica cultivar-group)] (GB:NP_001049097.1); similar to hypothetical protein [Cleome spinosa] (GB:ABD96844.1); contains InterPro domain Protein of unknown function DUF246, plant; (InterPro:IPR004348)
262648_at	AT1G14030	ribulose-1,5 bisphosphate carboxylase oxygenase large subunit N-methyltransferase, putative
262649_at	AT1G14040	similar to EXS family protein / ERD1/XPR1/SYG1 family protein [Arabidopsis thaliana] (TAIR:AT2G03260.1); similar to EXS family protein / ERD1/XPR1/SYG1 family protein [Arabidopsis thaliana] (TAIR:AT2G03250.1); similar to EXS family protein / ERD1/XPR1/SYG1 family protein [Arabidopsis thaliana] (TAIR:AT2G03240.1); similar to SPX, N-terminal; EXS, C-terminal [Medicago truncatula] (GB:ABD32751.1); c…
262611_at	AT1G14060	similar to unknown protein [Arabidopsis thaliana] (TAIR:AT5G57640.1); similar to unknown protein [Oryza sativa (japonica cultivar-group)] (GB:BAC84332.1); similar to Os03g0647400 [Oryza sativa (japonica cultivar-group)] (GB:NP_001050772.1); similar to Os07g0158400 [Oryza sativa (japonica cultivar-group)] (GB:NP_001058928.1); contains InterPro domain GCK; (InterPro:IPR012891)
262665_at	AT1G14070	FUT7 (Fucosyltransferase 7); fucosyltransferase/ transferase, transferring glycosyl groups
262666_at	AT1G14080	FUT6 (fucosyltransferase 6); fucosyltransferase/ transferase, transferring glycosyl groups
262650_at	AT1G14090
262651_at	AT1G14100	FUT8 (FUCOSYLTRANSFERASE 8); galactoside 2-alpha-L-fucosyltransferase
262652_at	AT1G14110
262608_at	AT1G14120	2-oxoglutarate-dependent dioxygenase, putative
262653_at	AT1G14130	2-oxoglutarate-dependent dioxygenase, putative
262610_at	AT1G14140	mitochondrial substrate carrier family protein
262612_at	AT1G14150	oxygen evolving enhancer 3 (PsbQ) family protein
262654_at	AT1G14180	similar to Putative mandelonitrile lyase, related [Solanum demissum] (GB:ABI34400.1)
262656_at	AT1G14200	zinc finger (C3HC4-type RING finger) family protein
262657_at	AT1G14210	ribonuclease T2 family protein
262658_at	AT1G14220	ribonuclease T2 family protein
262659_at	AT1G14240	nucleoside phosphatase family protein / GDA1/CD39 family protein
261481_at	AT1G14260	zinc finger (C3HC4-type RING finger) family protein
261483_at	AT1G14270	CAAX amino terminal protease family protein
261480_at	AT1G14280	PKS2 (PHYTOCHROME KINASE SUBSTRATE 2)
261492_at	AT1G14290	acid phosphatase, putative
261524_at	AT1G14300	binding
261477_at	AT1G14310	haloacid dehalogenase-like hydrolase family protein
261490_at	AT1G14320	60S ribosomal protein L10 (RPL10A) / Wilm's tumor suppressor protein-related
261525_at	AT1G14330	kelch repeat-containing F-box family protein
261487_at	AT1G14340	RNA recognition motif (RRM)-containing protein
261488_at	AT1G14345	similar to hypothetical protein 9 [Ipomoea batatas] (GB:AAV88073.1); contains domain ALDO/KETO REDUCTASE (PTHR11732); contains domain ALDO/KETO REDUCTASE RELATED/NUCLEIC ACID BINDING (PTHR11732:SF1)
261491_at	AT1G14350	FLP (FOUR LIPS); DNA binding / transcription factor
261485_at	AT1G14360	ATUTR3/UTR3 (UDP-GALACTOSE TRANSPORTER 3); pyrimidine nucleotide sugar transporter
261526_at	AT1G14370	APK2A (PROTEIN KINASE 2A); kinase
261479_at	AT1G14380	IQD28; calmodulin binding
261527_at	AT1G14390	leucine-rich repeat transmembrane protein kinase, putative
261484_at	AT1G14400	UBC1 (UBIQUITIN CARRIER PROTEIN 1); ubiquitin-protein ligase
261493_at	AT1G14410	ATWHY1/PTAC1 (A. THALIANA WHIRLY 1, PLASTID TRANSCRIPTIONALLY ACTIVE1); DNA binding
261528_at	AT1G14420	AT59 (Arabidopsis homolog of tomato LAT59); lyase/ pectate lyase
261529_at	AT1G14430	glyoxal oxidase-related
261502_at	AT1G14440	ATHB31; DNA binding / transcription factor
261489_at	AT1G14450	similar to unknown protein [Arabidopsis thaliana] (TAIR:AT2G02510.1); similar to unknown protein [Oryza sativa (japonica cultivar-group)] (GB:BAD15588.1)
261471_at	AT1G14460	DNA polymerase-related
261472_at	AT1G14470	pentatricopeptide (PPR) repeat-containing protein
261476_at	AT1G14480	protein binding
261473_at	AT1G14490	DNA-binding protein-related
261486_at	AT1G14510	PHD finger family protein
261482_at	AT1G14530	(TOM THREE HOMOLOG); virion binding
261474_at	AT1G14540	anionic peroxidase, putative
261475_at	AT1G14550	anionic peroxidase, putative
260777_at	AT1G14560	mitochondrial substrate carrier family protein
260782_at	AT1G14570	UBX domain-containing protein
260776_at	AT1G14580	zinc finger (C2H2 type) family protein
260780_at	AT1G14610	TWN2 (TWIN 2); ATP binding / aminoacyl-tRNA ligase
260781_at	AT1G14620	DECOY (endoxyloglucan transferase A2)
260778_at	AT1G14640	SWAP (Suppressor-of-White-APricot)/surp domain-containing protein
260779_at	AT1G14650	SWAP (Suppressor-of-White-APricot)/surp domain-containing protein / ubiquitin family protein
262835_at	AT1G14660	ATNHX8 (Arabidopsis thaliana Na+/H+ exchanger 8); sodium:hydrogen antiporter
262846_at	AT1G14670	endomembrane protein 70, putative
262836_at	AT1G14680	similar to unknown protein [Arabidopsis thaliana] (TAIR:AT4G09060.1); similar to hypothetical protein MCAP_0860 [Mycoplasma capricolum subsp. capricolum ATCC 27343] (GB:YP_424802.1); contains InterPro domain Four-helical cytokine; (InterPro:IPR009079)
262848_at	AT1G14685	BPC2 (BASIC PENTACYSTEINE 2)
262843_at	AT1G14687	ATHB32 (ARABIDOPSIS THALIANA HOMEOBOX PROTEIN 32); DNA binding / transcription factor
262830_at	AT1G14700	ATPAP3/PAP3 (purple acid phosphatase 3); acid phosphatase/ protein serine/threonine phosphatase
262849_at	AT1G14710	hydroxyproline-rich glycoprotein family protein
262842_at	AT1G14720	XTR2 (XYLOGLUCAN ENDOTRANSGLYCOSYLASE RELATED 2); hydrolase, acting on glycosyl bonds
262831_at	AT1G14730	similar to ACYB-2 (Arabidopsis cytochrome b561 -2), carbon-monoxide oxygenase [Arabidopsis thaliana] (TAIR:AT4G25570.1); similar to cytochrome [Mesembryanthemum crystallinum] (GB:AAD11424.1); contains InterPro domain Cytochrome b561 / ferric reductase transmembrane; (InterPro:IPR006593); contains InterPro domain Cytochrome b561; (InterPro:IPR004877)
262845_at	AT1G14740	similar to unknown protein [Arabidopsis thaliana] (TAIR:AT3G63500.2); similar to Potyvirus VPg interacting protein [Nicotiana benthamiana] (GB:AAP22954.1); similar to Os03g0239200 [Oryza sativa (japonica cultivar-group)] (GB:NP_001049504.1); similar to Os03g0218300 [Oryza sativa (japonica cultivar-group)] (GB:NP_001049395.1); contains InterPro domain Arabidopsis thaliana 130.7kDa hypothetical pro…
262833_at	AT1G14750	SDS (SOLO DANCERS); cyclin-dependent protein kinase
262886_at	AT1G14760	DNA binding
262839_at	AT1G14770	similar to PHD finger protein-related [Arabidopsis thaliana] (TAIR:AT1G68030.1)
262887_at	AT1G14780	similar to unknown protein [Arabidopsis thaliana] (TAIR:AT4G24290.2); similar to Membrane attack complex component/perforin/complement C9 [Medicago truncatula] (GB:ABE92593.1); similar to Os06g0251100 [Oryza sativa (japonica cultivar-group)] (GB:NP_001057295.1); similar to Os02g0736300 [Oryza sativa (japonica cultivar-group)] (GB:NP_001048052.1); contains InterPro domain Membrane attack complex c…
262888_at	AT1G14790	RDR1 (RNA-DEPENDENT RNA POLYMERASE 1); RNA-directed RNA polymerase/ nucleic acid binding
262889_at	AT1G14800	similar to unknown protein [Arabidopsis thaliana] (TAIR:AT1G54430.1); similar to hypothetical protein 26.t00082 [Brassica oleracea] (GB:ABD65028.1); contains InterPro domain Nucleic acid-binding, OB-fold, subgroup; (InterPro:IPR012340); contains InterPro domain Nucleic acid-binding, OB-fold; (InterPro:IPR008994)
262841_at	AT1G14810	semialdehyde dehydrogenase family protein
257463_at	AT1G14820	SEC14 cytosolic factor family protein / phosphoglyceride transfer family protein
262837_at	AT1G14830	ADL1C (DYNAMIN-LIKE PROTEIN 5); GTP binding / GTPase
262847_at	AT1G14840	ATMAP70-4 (microtubule-associated proteins 70-4); microtubule binding
262890_at	AT1G14850	NUP155 (Nucleoporin 155)
262844_at	AT1G14890	invertase/pectin methylesterase inhibitor family protein
262840_at	AT1G14900	high-mobility-group protein / HMG-I/Y protein
262856_at	AT1G14910	epsin N-terminal homology (ENTH) domain-containing protein
262850_at	AT1G14920	GAI (GA INSENSITIVE); transcription factor
262857_at	AT1G14930	major latex protein-related / MLP-related
262858_at	AT1G14940	major latex protein-related / MLP-related
262828_at	AT1G14950	major latex protein-related / MLP-related
262838_at	AT1G14960	major latex protein-related / MLP-related
262829_at	AT1G14970	similar to unknown protein [Arabidopsis thaliana] (TAIR:AT2G01480.1); similar to Hypothetical plant protein [Medicago truncatula] (GB:ABE89193.1); contains InterPro domain Protein of unknown function DUF246, plant; (InterPro:IPR004348)
260714_at	AT1G14980	CPN10 (CHAPERONIN 10)
260738_at	AT1G14990	similar to hypothetical protein [Oryza sativa (japonica cultivar-group)] (GB:BAB92466.1)
260739_at	AT1G15000	SCPL50 (serine carboxypeptidase-like 50); serine carboxypeptidase
260744_at	AT1G15010	similar to unknown protein [Arabidopsis thaliana] (TAIR:AT2G01300.1); similar to Os01g0121500 [Oryza sativa (japonica cultivar-group)] (GB:NP_001041876.1); similar to Os01g0121600 [Oryza sativa (japonica cultivar-group)] (GB:NP_001041877.1)
260740_at	AT1G15020	ATQSOX1 (QUIESCIN-SULFHYDRYL OXIDASE 1); thiol-disulfide exchange intermediate
260742_at	AT1G15050	IAA34 (indoleacetic acid-induced protein 34); transcription factor
262604_at	AT1G15060	similar to unknown protein [Arabidopsis thaliana] (TAIR:AT1G73750.1); similar to Os01g0692600 [Oryza sativa (japonica cultivar-group)] (GB:NP_001043943.1); similar to unknown protein [Oryza sativa (japonica cultivar-group)] (GB:BAD82496.1); contains InterPro domain Esterase/lipase/thioesterase; (InterPro:IPR000379)
262596_at	AT1G15080	ATPAP2 (PHOSPHATIDIC ACID PHOSPHATASE 2); phosphatidate phosphatase
262590_at	AT1G15100	RHA2A (RING-H2 finger A2A); protein binding / zinc ion binding
262583_at	AT1G15110	phosphatidyl serine synthase family protein
262593_at	AT1G15120	ubiquinol-cytochrome C reductase complex 7.8 kDa protein, putative / mitochondrial hinge protein, putative
262588_at	AT1G15130	hydroxyproline-rich glycoprotein family protein
262572_at	AT1G15140	oxidoreductase NAD-binding domain-containing protein
262605_at	AT1G15170	MATE efflux family protein
262569_at	AT1G15180	MATE efflux family protein
262606_at	AT1G15190	Identical to Fasciclin-like arabinogalactan protein 19 precursor (FLA19) [Arabidopsis Thaliana] (GB:Q5Q0H2;GB:Q9XI50); similar to FLA21 (FASCICLIN-LIKE ARABINOGALACTAN PROTEIN 21 PRECURSOR) [Arabidopsis thaliana] (TAIR:AT5G06920.1); contains InterPro domain Beta-Ig-H3/fasciclin; (InterPro:IPR000782)
262570_at	AT1G15200	protein-protein interaction regulator family protein
262575_at	AT1G15210	ATPDR7/PDR7 (PLEIOTROPIC DRUG RESISTANCE 7); ATPase, coupled to transmembrane movement of substances
262591_at	AT1G15220	ATCCMH; oxidoreductase
262574_at	AT1G15230	similar to Os09g0344700 [Oryza sativa (japonica cultivar-group)] (GB:NP_001062932.1)
262594_at	AT1G15250	60S ribosomal protein L37 (RPL37A)
262598_at	AT1G15260	similar to unknown protein [Arabidopsis thaliana] (TAIR:AT3G16070.1)
262602_at	AT1G15270	similar to unknown protein [Arabidopsis thaliana] (TAIR:AT3G16040.1); similar to conserved hypothetical protein [Medicago truncatula] (GB:ABE77733.1)
262576_at	AT1G15280	glycine-rich protein
262577_at	AT1G15290	binding
262578_at	AT1G15300
262601_at	AT1G15310	ATHSRP54A (Arabidopsis thaliana signal recognition particle 54kDa A); 7S RNA binding / GTP binding / mRNA binding
262579_at	AT1G15320	unknown protein
262580_at	AT1G15330	CBS domain-containing protein
262600_at	AT1G15340	MBD10 (methyl-CpG-binding domain 10); DNA binding
262599_at	AT1G15350	similar to unknown protein [Arabidopsis thaliana] (TAIR:AT5G25360.1); similar to hypothetical protein [Glycine max] (GB:AAN03467.1)
262595_at	AT1G15360	SHN1/WIN1 (SHINE1); DNA binding / transcription factor
262581_at	AT1G15370	similar to Lon (GB:ABD28727.1); contains InterPro domain Longin-like; (InterPro:IPR011012)
262603_at	AT1G15380	lactoylglutathione lyase family protein / glyoxalase I family protein
262573_at	AT1G15390	PDF1A (PEPTIDE DEFORMYLASE 1A); peptide deformylase
262592_at	AT1G15400	similar to unknown protein [Arabidopsis thaliana] (TAIR:AT1G80180.1); similar to Os06g0601100 [Oryza sativa (japonica cultivar-group)] (GB:NP_001058003.1); similar to hypothetical protein [Oryza sativa (japonica cultivar-group)] (GB:BAD81575.1)
262582_at	AT1G15410	aspartate-glutamate racemase family
262544_at	AT1G15420	similar to transducin family protein / WD-40 repeat family protein [Arabidopsis thaliana] (TAIR:AT5G11240.1); similar to Os12g0634800 [Oryza sativa (japonica cultivar-group)] (GB:NP_001067356.1); similar to Os01g0649000 [Oryza sativa (japonica cultivar-group)] (GB:NP_001043716.1); similar to unnamed protein product [Tetraodon nigroviridis] (GB:CAF99021.1); contains InterPro domain Protein of unkn…
262571_at	AT1G15430	similar to unknown protein [Arabidopsis thaliana] (TAIR:AT1G80220.1); similar to Os01g0612600 [Oryza sativa (japonica cultivar-group)] (GB:NP_001043557.1); similar to Pm27 [Prunus mume] (GB:BAE48661.1); contains InterPro domain Protein of unknown function DUF1644; (InterPro:IPR012866)
262584_at	AT1G15440	transducin family protein / WD-40 repeat family protein
262585_at	AT1G15460	anion exchange family protein
262597_at	AT1G15470	transducin family protein / WD-40 repeat family protein
262586_at	AT1G15480	DNA binding
262587_at	AT1G15490	hydrolase, alpha/beta fold family protein
261762_at	AT1G15510	pentatricopeptide (PPR) repeat-containing protein
261763_at	AT1G15520	ATPDR12/PDR12 (PLEIOTROPIC DRUG RESISTANCE 12); ATPase, coupled to transmembrane movement of substances
261764_at	AT1G15530	receptor lectin kinase, putative
261768_at	AT1G15550	GA4 (GA REQUIRING 4); gibberellin 3-beta-dioxygenase
261765_at	AT1G15570	CYCA2;3 (CYCLIN A2;3); cyclin-dependent protein kinase regulator
261766_at	AT1G15580	IAA5 (indoleacetic acid-induced protein 5); transcription factor
261759_at	AT1G15590	similar to zinc finger (C3HC4-type RING finger) family protein [Arabidopsis thaliana] (TAIR:AT1G80400.1); similar to unknown [Phacelia tanacetifolia] (GB:AAD37364.1); similar to Os01g0178700 [Oryza sativa (japonica cultivar-group)] (GB:NP_001042194.1); similar to Os09g0323100 [Oryza sativa (japonica cultivar-group)] (GB:NP_001062870.1)
261760_at	AT1G15600	similar to unknown protein [Arabidopsis thaliana] (TAIR:AT1G15620.1); similar to putative ATP synthetase alpha chain [Oryza sativa (japonica cultivar-group)] (GB:AAO72570.1); similar to Os02g0787500 [Oryza sativa (japonica cultivar-group)] (GB:NP_001048342.1); similar to Os09g0323100 [Oryza sativa (japonica cultivar-group)] (GB:NP_001062870.1)
257480_at	AT1G15640	similar to unknown protein [Arabidopsis thaliana] (TAIR:AT1G15620.1)
261761_at	AT1G15660	similar to CENP-C [Medicago truncatula] (GB:AAU04617.1); contains domain CENTROMERE PROTEIN C (PTHR16684); contains domain YrdC/RibB (SSF55821); contains domain gb def: CENP-C (Fragment) (PTHR16684:SF3)
259502_at	AT1G15670	kelch repeat-containing F-box family protein
259504_at	AT1G15690	AVP1 (vacuolar-type H+-pumping pyrophosphatase 1); ATPase
259485_at	AT1G15700	ATPC2 (ATP synthase gamma chain 2)
259486_at	AT1G15710	prephenate dehydrogenase family protein
259487_at	AT1G15720	TRFL5 (TRF-LIKE 5); DNA binding / transcription factor
259499_at	AT1G15730	PRLI-interacting factor L, putative
259500_at	AT1G15740	leucine-rich repeat family protein
259501_at	AT1G15750	TPL/WSIP1 (WUS-INTERACTING PROTEIN 1); protein binding
259488_at	AT1G15780	similar to unknown protein [Arabidopsis thaliana] (TAIR:AT2G10440.1); similar to Globin-like [Medicago truncatula] (GB:ABE79971.1); similar to Os08g0564800 [Oryza sativa (japonica cultivar-group)] (GB:NP_001062533.1); similar to CTV.22 [Poncirus trifoliata] (GB:AAN62354.1); contains domain no description (G3D.1.10.246.20); contains domain Kix domain of CBP (creb binding protein) (SSF47040)
259489_at	AT1G15790	similar to unknown protein [Arabidopsis thaliana] (TAIR:AT1G15780.1); similar to Os08g0564800 [Oryza sativa (japonica cultivar-group)] (GB:NP_001062533.1); similar to CTV.22 [Poncirus trifoliata] (GB:AAN62354.1); contains domain no description (G3D.1.10.246.20); contains domain Kix domain of CBP (creb binding protein) (SSF47040)
259505_at	AT1G15810	ribosomal protein S15 family protein
259491_at	AT1G15820	LHCB6 (LIGHT HARVESTING COMPLEX PSII); chlorophyll binding
259492_at	AT1G15830	similar to unknown protein [Arabidopsis thaliana] (TAIR:AT4G01985.1); similar to PE-PGRS FAMILY PROTEIN [Mycobacterium tuberculosis H37Rv] (GB:YP_177981.1); similar to Os03g0309300 [Oryza sativa (japonica cultivar-group)] (GB:NP_001049911.1)
259493_at	AT1G15840	similar to unknown protein [Arabidopsis thaliana] (TAIR:AT5G49350.1); similar to PREDICTED: hypothetical protein [Rattus norve (GB:XP_001070790.1)
259494_at	AT1G15850	transducin family protein / WD-40 repeat family protein
259497_at	AT1G15860	calcium ion binding
259503_at	AT1G15870	mitochondrial glycoprotein family protein / MAM33 family protein
259498_at	AT1G15880	GOS11 (GOLGI SNARE 11); SNARE binding
259495_at	AT1G15890	disease resistance protein (CC-NBS-LRR class), putative
259496_at	AT1G15900	similar to hypothetical protein [Oryza sativa (japonica cultivar-group)] (GB:BAD45781.1)
261841_at	AT1G15920	CCR4-NOT transcription complex protein, putative
261789_at	AT1G15930	40S ribosomal protein S12 (RPS12A)
261844_at	AT1G15940	similar to binding [Arabidopsis thaliana] (TAIR:AT1G80810.1); similar to Tudor [Medicago truncatula] (GB:ABE86625.1); contains domain ARM repeat (SSF48371); contains domain no description (G3D.2.30.30.140); contains domain ANDROGEN INDUCED INHIBITOR OF PROLIFERATION (AS3) / PDS5-RELATED (PTHR12663)
261792_at	AT1G15950	CCR1 (CINNAMOYL COA REDUCTASE 1)
261845_at	AT1G15960	NRAMP6 (NRAMP metal ion transporter 6); metal ion transporter
261788_at	AT1G15980	similar to Os08g0276100 [Oryza sativa (japonica cultivar-group)] (GB:NP_001061432.1); similar to COG0859: ADP-heptose:LPS heptosyltransferase [Nostoc punctiforme PCC 73102] (GB:ZP_00111141.1); contains domain UDP-Glycosyltransferase/glycogen phosphorylase (SSF53756)
261786_at	AT1G15990	ATCNGC7 (CYCLIC NUCLEOTIDE GATED CHANNEL 7); calmodulin binding / cyclic nucleotide binding / ion channel
261790_at	AT1G16000	similar to unknown protein [Arabidopsis thaliana] (TAIR:AT1G80890.1); similar to Os12g0556400 [Oryza sativa (japonica cultivar-group)] (GB:NP_001067003.1); similar to hypothetical protein LOC_Os12g36930 [Oryza sativa (japonica cultivar-group)] (GB:ABA99557.1)
261795_at	AT1G16010	magnesium transporter CorA-like family protein (MRS2-1)
261787_at	AT1G16020	similar to unknown protein [Arabidopsis thaliana] (TAIR:AT1G80910.1); similar to Os08g0427300 [Oryza sativa (japonica cultivar-group)] (GB:NP_001061842.1); similar to myrosinase precursor [Brassica oleracea] (GB:AAL67437.1); contains domain FAMILY NOT NAMED (PTHR13056); contains domain SUBFAMILY NOT NAMED (PTHR13056:SF2)
261838_at	AT1G16030	HSP70B (heat shock protein 70B); ATP binding
261839_at	AT1G16040	similar to phosphatidylinositol glycan synthesis class F protein [Oryza sativa (japonica cultivar-group)] (GB:ABH07430.1); similar to Os03g0129000 [Oryza sativa (japonica cultivar-group)] (GB:NP_001048844.1); contains InterPro domain Phospho-ethanolamine N-methyltransferase; (InterPro:IPR009580)
261794_at	AT1G16060	ovule development protein, putative
261840_at	AT1G16070	AtTLP8 (TUBBY LIKE PROTEIN 8); transcription factor
261793_at	AT1G16080	similar to unnamed protein product [Ostreococcus tauri] (GB:CAL54676.1); similar to Os08g0266300 [Oryza sativa (japonica cultivar-group)] (GB:NP_001061403.1)
261836_at	AT1G16090	WAKL7 (WALL ASSOCIATED KINASE-LIKE 7)
257478_at	AT1G16130	WAKL2 (WALL ASSOCIATED KINASE-LIKE 2); kinase
257479_at	AT1G16150	WAKL4 (WALL ASSOCIATED KINASE-LIKE 4); kinase
261842_at	AT1G16160	WAKL5 (WALL ASSOCIATED KINASE-LIKE 5); kinase
261791_at	AT1G16170	similar to unknown protein [Arabidopsis thaliana] (TAIR:AT1G79660.1); similar to Os08g0266200 [Oryza sativa (japonica cultivar-group)] (GB:NP_001061402.1)
261843_at	AT1G16180	TMS membrane family protein / tumour differentially expressed (TDE) family protein
262708_at	AT1G16190	DNA repair protein RAD23, putative
262710_at	AT1G16210	similar to cupin family protein [Arabidopsis thaliana] (TAIR:AT2G18540.1); similar to H0211B05.1 [Oryza sativa (indica cultivar-group)] (GB:CAH67164.1); similar to Os04g0561600 [Oryza sativa (japonica cultivar-group)] (GB:NP_001053553.1); contains InterPro domain Protein of unknown function DUF1014; (InterPro:IPR010422); contains InterPro domain High mobility group box; (InterPro:IPR009071)
262702_at	AT1G16220	protein phosphatase 2C family protein / PP2C family protein
262709_at	AT1G16240	SYP51 (SYNTAXIN OF PLANTS 51)
262705_at	AT1G16260	protein kinase family protein
262706_at	AT1G16280	DEAD/DEAH box helicase, putative
262707_at	AT1G16290	similar to Os02g0170900 [Oryza sativa (japonica cultivar-group)] (GB:NP_001046030.1); contains InterPro domain Lytic transglycosylase, catalytic; (InterPro:IPR008258)
262751_at	AT1G16310	cation efflux family protein
262752_at	AT1G16330	CYCB3;1 (CYCLIN B3;1); cyclin-dependent protein kinase
262753_at	AT1G16340	ATKDSA2/ATKSDA; 3-deoxy-8-phosphooctulonate synthase
262754_at	AT1G16350	inosine-5'-monophosphate dehydrogenase, putative
262755_at	AT1G16360	LEM3 (ligand-effect modulator 3) family protein / CDC50 family protein
262756_at	AT1G16370	transporter-related
262757_at	AT1G16380	ATCHX1 (CATION/H+ EXCHANGER 1); monovalent cation:proton antiporter
262730_at	AT1G16390	organic cation transporter-related
262731_at	AT1G16420	latex-abundant protein, putative (AMC8) / caspase family protein
262732_at	AT1G16440	protein kinase, putative
262712_at	AT1G16460	ATRDH2 (ARABIDOPSIS THALIANA RHODANESE HOMOLOGUE 2); thiosulfate sulfurtransferase
262716_at	AT1G16470	PAB1 (20S proteasome alpha subunit B1); peptidase
262701_at	AT1G16480
262715_at	AT1G16490	AtMYB58 (myb domain protein 58); DNA binding / transcription factor
262711_at	AT1G16500	similar to unknown protein [Arabidopsis thaliana] (TAIR:AT1G79160.1); similar to H0313F03.6 [Oryza sativa (indica cultivar-group)] (GB:CAH68335.1); contains InterPro domain WW/Rsp5/WWP; (InterPro:IPR001202)
262703_at	AT1G16510	auxin-responsive family protein
262713_at	AT1G16520	similar to unknown protein [Arabidopsis thaliana] (TAIR:AT1G56080.1); similar to putative protein [Avicennia marina] (GB:AAV33647.1); contains domain PAH2 domain (SSF47762)
262704_at	AT1G16530	LOB domain protein 3 / lateral organ boundaries domain protein 3 (LBD3)
246325_at	AT1G16540	ABA3/ATABA3/LOS5/SIR3 (ABA DEFICIENT 3); Mo-molybdopterin cofactor sulfurase/ selenocysteine lyase
246320_at	AT1G16560	Per1-like family protein
246351_at	AT1G16570	glycosyl transferase family 1 protein
246326_at	AT1G16590	REV7 (Reversionless 7); DNA binding
246324_at	AT1G16610	SR45 (arginine/serine-rich 45); RNA binding
246321_at	AT1G16640	transcriptional factor B3 family protein
246350_at	AT1G16650	similar to Os12g0610500 [Oryza sativa (japonica cultivar-group)] (GB:NP_001067247.1); similar to PREDICTED: similar to CG2906-PB, isoform B [Apis mellifera] (GB:XP_394150.3); contains InterPro domain SAM (and some other nucleotide) binding motif; (InterPro:IPR000051)
246327_at	AT1G16670	protein kinase family protein
246322_at	AT1G16680	DNAJ heat shock N-terminal domain-containing protein / S-locus protein, putative
246323_at	AT1G16690	transcription factor-related
255768_at	AT1G16705	p300/CBP acetyltransferase-related protein-related
255762_at	AT1G16710	TAZ zinc finger family protein / zinc finger (ZZ type) family protein
255764_at	AT1G16720	oxidoreductase/ transcriptional repressor
255763_at	AT1G16730	unknown protein
255767_at	AT1G16740	ribosomal protein L20 family protein
255766_at	AT1G16750	similar to transcription factor [Arabidopsis thaliana] (TAIR:AT3G13000.1); similar to Os06g0704100 [Oryza sativa (japonica cultivar-group)] (GB:NP_001058505.1); similar to hypothetical protein 24.t00022 [Brassica oleracea] (GB:ABD64944.1); similar to Os02g0153000 [Oryza sativa (japonica cultivar-group)] (GB:NP_001045923.1); contains InterPro domain Protein of unknown function DUF547; (InterPro:IP…
255765_at	AT1G16760	protein kinase family protein
255761_at	AT1G16770	similar to hypothetical protein [Oryza sativa (japonica cultivar-group)] (GB:BAD10260.1)
255760_at	AT1G16780	vacuolar-type H+-translocating inorganic pyrophosphatase, putative
255759_at	AT1G16790	ribosomal protein-related
255758_at	AT1G16800	tRNA-splicing endonuclease positive effector-related
256113_at	AT1G16810	similar to CGI-144-like protein [Solanum lycopersicum] (GB:CAC81814.1); similar to Os02g0727500 [Oryza sativa (japonica cultivar-group)] (GB:NP_001047997.1); contains domain FAMILY NOT NAMED (PTHR13282); contains domain gb def: F6I1.17 protein (F17F16.8/F17F16.8) (Hypothetical protein) (At1g16810/F17F16.8) (PTHR13282:SF1)
256111_at	AT1G16820	vacuolar ATP synthase catalytic subunit-related / V-ATPase-related / vacuolar proton pump-related
256107_at	AT1G16830	pentatricopeptide (PPR) repeat-containing protein
256117_at	AT1G16840	similar to unknown protein [Arabidopsis thaliana] (TAIR:AT1G78890.1); similar to At1g16840/F17F16.27-related [Medicago truncatula] (GB:ABE84583.1)
256114_at	AT1G16850	similar to unknown protein [Arabidopsis thaliana] (TAIR:AT5G64820.1); similar to 80C09_13 [Brassica rapa subsp. pekinensis] (GB:AAZ41824.1)
256116_at	AT1G16860	merozoite surface protein-related
256106_at	AT1G16870	mitochondrial 28S ribosomal protein S29-related
256115_at	AT1G16880	uridylyltransferase-related
256110_at	AT1G16900	sugar binding / transferase, transferring glycosyl groups
256105_at	AT1G16910	similar to unknown protein [Arabidopsis thaliana] (TAIR:AT1G78815.1); similar to Protein of unknown function DUF640 [Medicago truncatula] (GB:ABE92798.1); contains InterPro domain Protein of unknown function DUF640; (InterPro:IPR006936)
256112_at	AT1G16920	RAB11 (ARABIDOPSIS RAB GTPASE HOMOLOG A1B); GTP binding
256108_at	AT1G16940	F-box family protein
256109_at	AT1G16950	unknown protein
256118_at	AT1G16970	ATKU70/KU70 (Arabidopsis thaliana Ku70 homolog); double-stranded DNA binding / protein binding
256104_at	AT1G16980	ATTPS2 (Arabidopsis thaliana trehalose-phosphatase/synthase 2); transferase, transferring glycosyl groups
262535_at	AT1G17000	ATTPS3 (Arabidopsis thaliana trehalose-phosphatase/synthase 3); alpha,alpha-trehalose-phosphate synthase (UDP-forming)
262527_at	AT1G17010	oxidoreductase, 2OG-Fe(II) oxygenase family protein
262482_at	AT1G17020	SRG1 (SENESCENCE-RELATED GENE 1); oxidoreductase, acting on paired donors, with incorporation or reduction of molecular oxygen, 2-oxoglutarate as one donor, and incorporation of one atom each of oxygen into both donors
262534_at	AT1G17040	transcription factor-related
262526_at	AT1G17050	SPS2 (Solanesyl diphosphate synthase 2); dimethylallyltranstransferase
262525_at	AT1G17060	CYP72C1 (cytochrome P450, family 72, subfamily C, polypeptide 1); oxygen binding
262524_at	AT1G17070	D111/G-patch domain-containing protein
262481_at	AT1G17080	similar to unknown protein [Arabidopsis thaliana] (TAIR:AT1G53560.1); similar to Os01g0667100 [Oryza sativa (japonica cultivar-group)] (GB:NP_001043806.1); similar to Os05g0564800 [Oryza sativa (japonica cultivar-group)] (GB:NP_001056334.1); similar to Os01g0242900 [Oryza sativa (japonica cultivar-group)] (GB:NP_001042559.1); contains domain 60S RIBOSOMAL PROTEIN L18A (PTHR10052); contains domain…
262533_at	AT1G17090	unknown protein
262536_at	AT1G17100	SOUL heme-binding family protein
262523_at	AT1G17110	UBP15 (UBIQUITIN-SPECIFIC PROTEASE 15); ubiquitin-specific protease
262522_at	AT1G17120	CAT8 (CATIONIC AMINO ACID TRANSPORTER 8); cationic amino acid transporter
262521_at	AT1G17130	cell cycle control protein-related
262538_at	AT1G17140	tropomyosin-related
262512_at	AT1G17145	protein binding / zinc ion binding
262520_at	AT1G17150	glycoside hydrolase family 28 protein / polygalacturonase (pectinase) family protein
262519_at	AT1G17160	pfkB-type carbohydrate kinase family protein
262518_at	AT1G17170	ATGSTU24 (Arabidopsis thaliana Glutathione S-transferase (class tau) 24); glutathione transferase
262517_at	AT1G17180	ATGSTU25 (Arabidopsis thaliana Glutathione S-transferase (class tau) 25); glutathione transferase
262516_at	AT1G17190	ATGSTU26 (Arabidopsis thaliana Glutathione S-transferase (class tau) 26); glutathione transferase
262539_at	AT1G17200	integral membrane family protein
262532_at	AT1G17210	zinc ion binding
262483_at	AT1G17220	translation initiation factor IF-2, chloroplast, putative
262531_at	AT1G17230	leucine-rich repeat family protein / protein kinase family protein
262530_at	AT1G17240	leucine-rich repeat family protein
262529_at	AT1G17250	leucine-rich repeat family protein
262528_at	AT1G17260	AHA10 (AUTOINHIBITED H(+)-ATPASE ISOFORM 10); ATPase
260846_at	AT1G17300	similar to ALAAT1 (ALANINE AMINOTRANSFERAS), alanine transaminase [Arabidopsis thaliana] (TAIR:AT1G17290.1)
260845_at	AT1G17310	MADS-box protein (AGL100)
261029_at	AT1G17330	metal-dependent phosphohydrolase HD domain-containing protein-related
261060_at	AT1G17340	phosphoinositide phosphatase family protein
261087_at	AT1G17350	auxin-induced-related / indole-3-acetic acid induced-related
261031_at	AT1G17360	COP1-interacting protein-related
261040_at	AT1G17370	UBP1B (OLIGOURIDYLATE BINDING PROTEIN 1B); mRNA 3'-UTR binding
261033_at	AT1G17380	similar to unknown protein [Arabidopsis thaliana] (TAIR:AT1G72450.1); similar to PnFL-2 [Ipomoea nil] (GB:AAG49896.1); similar to Os07g0615200 [Oryza sativa (japonica cultivar-group)] (GB:NP_001060268.1); similar to Os03g0402800 [Oryza sativa (japonica cultivar-group)] (GB:NP_001050322.1); contains InterPro domain ZIM; (InterPro:IPR010399)
261035_at	AT1G17390	nucleic acid binding / ribonuclease H
261030_at	AT1G17410	nucleoside diphosphate kinase family protein
261037_at	AT1G17420	LOX3 (Lipoxygenase 3); iron ion binding / lipoxygenase
261032_at	AT1G17430	hydrolase, alpha/beta fold family protein
261041_at	AT1G17440	transcription initiation factor IID (TFIID) subunit A family protein
261039_at	AT1G17455	similar to unknown protein [Arabidopsis thaliana] (TAIR:AT1G72630.1); similar to Os11g0621500 [Oryza sativa (japonica cultivar-group)] (GB:NP_001068300.1); similar to hypothetical protein [Oryza sativa] (GB:AAD27669.1); contains InterPro domain Protein of unknown function DUF1313; (InterPro:IPR009741)
261086_at	AT1G17460	TRFL3 (TRF-LIKE 3); DNA binding / transcription factor
261036_at	AT1G17470	ATDRG1 (ARABIDOPSIS THALIANA DEVELOPMENTALLY REGULATED G-PROTEIN 1); GTP binding
261085_at	AT1G17480	IQD7 (IQ-domain 7); calmodulin binding
261038_at	AT1G17490	similar to unknown protein [Arabidopsis thaliana] (TAIR:AT1G72690.1); similar to Os09g0363700 [Oryza sativa (japonica cultivar-group)] (GB:NP_001062994.1)
260731_at	AT1G17500	haloacid dehalogenase-like hydrolase family protein
260682_at	AT1G17510	unknown protein
260732_at	AT1G17520	DNA-binding protein, putative
260687_at	AT1G17530	ATTIM23-1 (TRANSLOCASE OF INNER MITOCHONDRIAL MEMBRANE 23); protein translocase
260737_at	AT1G17540	kinase
260710_at	AT1G17545	protein phosphatase 2C-related / PP2C-related
260712_at	AT1G17550	HAB2 (Homology to ABI2); protein phosphatase type 2C
260683_at	AT1G17560	HLL (HUELLENLOS); structural constituent of ribosome
260711_at	AT1G17580	MYA1 (ARABIDOPSIS MYOSIN); motor/ protein binding
260684_at	AT1G17590	CCAAT-binding transcription factor (CBF-B/NF-YA) family protein
260734_at	AT1G17600	disease resistance protein (TIR-NBS-LRR class), putative
260735_at	AT1G17610	disease resistance protein-related
260713_at	AT1G17615	disease resistance protein (TIR-NBS class), putative
260686_at	AT1G17620	similar to unknown protein [Arabidopsis thaliana] (TAIR:AT5G11890.1); similar to Heavy metal transport/detoxification protein; Harpin-induced 1 [Medicago truncatula] (GB:ABE94112.1); contains InterPro domain Harpin-induced 1; (InterPro:IPR010847)
260736_at	AT1G17630	pentatricopeptide (PPR) repeat-containing protein
260733_at	AT1G17640	RNA recognition motif (RRM)-containing protein
260685_at	AT1G17650	phosphogluconate dehydrogenase (decarboxylating)
260688_at	AT1G17665	similar to Os01g0197400 [Oryza sativa (japonica cultivar-group)] (GB:NP_001042299.1)
259397_at	AT1G17680	transcription factor-related
259406_at	AT1G17690	similar to zinc finger protein-related [Arabidopsis thaliana] (TAIR:AT5G63740.1); similar to Os05g0295100 [Oryza sativa (japonica cultivar-group)] (GB:NP_001055109.1); similar to MGC79554 protein [Xenopus tropicalis] (GB:NP_001008035.1); contains InterPro domain Protein of unknown function DUF1253; (InterPro:IPR010678)
259398_at	AT1G17700	prenylated rab acceptor (PRA1) family protein
259399_at	AT1G17710	phosphoric monoester hydrolase
259404_at	AT1G17720	ATB BETA (Arabidopsis thaliana serine/threonine protein phosphatase 2A 55 kDa regulatory subunit B beta isofor); nucleotide binding
259402_at	AT1G17730	SNF7 family protein
259400_at	AT1G17750	leucine-rich repeat transmembrane protein kinase, putative
259401_at	AT1G17760	ATCSTF77/CSTF77 (Cleavage stimulation factor 77); binding
255906_at	AT1G17790	DNA-binding bromodomain-containing protein
255896_at	AT1G17800	plastocyanin-like domain-containing protein
255905_at	AT1G17810	BETA-TIP (BETA-TONOPLAST INTRINSIC PROTEIN); water channel
255900_at	AT1G17830	similar to unknown protein [Arabidopsis thaliana] (TAIR:AT1G73210.1); similar to hypothetical protein [Oryza sativa (japonica cultivar-group)] (GB:AAO39871.1); similar to Os10g0494000 [Oryza sativa (japonica cultivar-group)] (GB:NP_001064942.1); similar to hypothetical protein [Oryza sativa (japonica cultivar-group)] (GB:AAP46235.1); contains InterPro domain Protein of unknown function DUF789; (I…
255889_at	AT1G17840	ABC transporter family protein
255890_at	AT1G17850	similar to rhodanese-like domain-containing protein [Arabidopsis thaliana] (TAIR:AT2G40760.1); similar to Os03g0861700 [Oryza sativa (japonica cultivar-group)] (GB:NP_001051982.1); similar to unknown protein [Oryza sativa (japonica cultivar-group)] (GB:AAP44745.1); contains InterPro domain Rhodanese-like; (InterPro:IPR001763)
255904_at	AT1G17860	trypsin and protease inhibitor family protein / Kunitz family protein
255891_at	AT1G17870	S2P-like putative metalloprotease, also contain transmembrane helices near their C-termini and many of them, five of seven, contain a conserved zinc-binding motif HEXXH. Homolog of EGY1. Each of the EGY1 and EGY-like proteins share two additional highly conserved motifs, the previously reported NPDG motif (aa 442 to 454 in EGY1, Rudner et al., 1999) and a newly defined GNLR motif (aa 171 to 179 i…
255902_at	AT1G17880	nascent polypeptide-associated complex (NAC) domain-containing protein / BTF3b-like transcription factor, putative
255901_at	AT1G17890	GER2; catalytic
255892_at	AT1G17910	wall-associated kinase, putative
255907_at	AT1G17920	HDG12 (HOMEODOMAIN GLABROUS12); transcription factor
255898_at	AT1G17930	similar to unknown protein [Arabidopsis thaliana] (TAIR:AT2G25010.1); similar to Os01g0738500 [Oryza sativa (japonica cultivar-group)] (GB:NP_001044189.1); similar to Os07g0507600 [Oryza sativa (japonica cultivar-group)] (GB:NP_001059740.1); similar to transposon protein, putative, Mutator sub-class [Oryza sativa (japonica cultivar-group)] (GB:ABA93972.1); contains InterPro domain Protein of unkn…
255903_at	AT1G17950	MYB52 (myb domain protein 52); DNA binding / transcription factor
255893_at	AT1G17960	threonyl-tRNA synthetase, putative / threonine--tRNA ligase, putative
255899_at	AT1G17970	zinc finger (C3HC4-type RING finger) family protein
255894_at	AT1G17980	nucleotidyltransferase family protein
255910_at	AT1G18030	protein phosphatase 2C, putative / PP2C, putative
255909_at	AT1G18040	AT;CDCKD;3/CAK2AT/CDKD1;3 (CYCLIN-DEPENDENT KINASE D1;3); kinase/ protein kinase
256126_at	AT1G18050	SWAP (Suppressor-of-White-APricot)/surp domain-containing protein
256076_at	AT1G18060	similar to unnamed protein product [Ostreococcus tauri] (GB:CAL52789.1); similar to Os01g0120500 [Oryza sativa (japonica cultivar-group)] (GB:NP_001041868.1)
256119_at	AT1G18070	EF-1-alpha-related GTP-binding protein, putative
256072_at	AT1G18080	ATARCA (Arabidopsis thaliana Homolog of the Tobacco ArcA); nucleotide binding
256073_at	AT1G18100	E12A11; phosphatidylethanolamine binding
256120_at	AT1G18130	tRNA synthetase-related / tRNA ligase-related
256128_at	AT1G18140	LAC1 (Laccase 1); copper ion binding / oxidoreductase
256075_at	AT1G18150	ATMPK8 (Arabidopsis thaliana MAP kinase 21); MAP kinase
256121_at	AT1G18160	protein kinase family protein
256130_at	AT1G18170	immunophilin / FKBP-type peptidyl-prolyl cis-trans isomerase family protein
256122_at	AT1G18180	similar to unknown protein [Arabidopsis thaliana] (TAIR:AT1G73650.3); similar to hypothetical protein MtrDRAFT_AC139526g26v1 [Medicago truncatula] (GB:ABE80157.1); contains InterPro domain Protein of unknown function DUF1295; (InterPro:IPR010721); contains InterPro domain 3-oxo-5-alpha-steroid 4-dehydrogenase, C-terminal; (InterPro:IPR001104)
256123_at	AT1G18190	similar to unknown protein [Arabidopsis thaliana] (TAIR:AT2G19950.1); similar to Os04g0652500 [Oryza sativa (japonica cultivar-group)] (GB:NP_001054099.1); similar to hypothetical protein MtrDRAFT_AC139526g29v1 [Medicago truncatula] (GB:ABE80160.1); similar to OSIGBa0113E10.14 [Oryza sativa (indica cultivar-group)] (GB:CAJ86331.1); contains InterPro domain Prefoldin; (InterPro:IPR009053)
256129_at	AT1G18210	calcium-binding protein, putative
256124_at	AT1G18220	ATPUP9 (Arabidopsis thaliana purine permease 9)
256125_at	AT1G18250	ATLP-1 (Arabidopsis thaumatin-like protein 1)
256074_at	AT1G18260	suppressor of lin-12-like protein-related / sel-1 protein-related
261674_at	AT1G18270	ketose-bisphosphate aldolase class-II family protein
261673_at	AT1G18280	protease inhibitor/seed storage/lipid transfer protein (LTP) family protein
261675_at	AT1G18290	similar to unknown protein [Oryza sativa (japonica cultivar-group)] (GB:BAD52452.1)
261665_at	AT1G18310	glycosyl hydrolase family 81 protein
261663_at	AT1G18330	EPR1 (EARLY-PHYTOCHROME-RESPONSIVE1); DNA binding / transcription factor
261671_at	AT1G18340	basal transcription factor complex subunit-related
261662_at	AT1G18350	ATMKK7 (MAP KINASE KINASE7); kinase
261661_at	AT1G18360	hydrolase, alpha/beta fold family protein
261660_at	AT1G18370	HIK (HINKEL); microtubule motor
261719_at	AT1G18380	similar to unknown protein [Arabidopsis thaliana] (TAIR:AT1G67025.1); similar to Ser/Thr protein kinase [Lotus japonicus] (GB:BAD95895.1)
261718_at	AT1G18390	protein kinase family protein
261717_at	AT1G18400	BEE1 (BR ENHANCED EXPRESSION 1); transcription factor
261716_at	AT1G18410	kinesin motor protein-related
261666_at	AT1G18440	peptidyl-tRNA hydrolase family protein
261672_at	AT1G18450	ATARP4 (ACTIN-RELATED PROTEIN 4); structural constituent of cytoskeleton
261667_at	AT1G18460	lipase family protein
261677_at	AT1G18470	zinc finger (C3HC4-type RING finger) family protein
261676_at	AT1G18480	calcineurin-like phosphoesterase family protein
261715_at	AT1G18485	pentatricopeptide (PPR) repeat-containing protein
261669_at	AT1G18490	similar to unknown protein [Arabidopsis thaliana] (TAIR:AT5G39890.1); similar to Putative Expressed protein [Brassica oleracea] (GB:AAW81740.1); contains InterPro domain Protein of unknown function DUF1637; (InterPro:IPR012864); contains InterPro domain Cupin, RmlC-type; (InterPro:IPR011051)
261668_at	AT1G18500	IPMS1/MAML-4 (METHYLTHIOALKYLMALATE SYNTHASE-LIKE 4); 2-isopropylmalate synthase
261714_at	AT1G18510	TET16 (TETRASPANIN16)
261670_at	AT1G18520	TET11 (TETRASPANIN11)
255772_at	AT1G18530	calmodulin, putative
255776_at	AT1G18540	60S ribosomal protein L6 (RPL6A)
255771_at	AT1G18550	kinesin motor protein-related
255770_at	AT1G18560	hAT dimerisation domain-containing protein / BED zinc finger domain-containing protein / transposase-related
255753_at	AT1G18570	MYB51 (myb domain protein 51); DNA binding / transcription factor
255780_at	AT1G18580	GAUT11 (Galacturonosyltransferase 11); polygalacturonate 4-alpha-galacturonosyltransferase
255773_at	AT1G18590	sulfotransferase family protein
255775_at	AT1G18600	rhomboid family protein
255769_at	AT1G18610	kelch repeat-containing protein
255774_at	AT1G18620	similar to unknown protein [Arabidopsis thaliana] (TAIR:AT1G74160.1); similar to expressed protein [Oryza sativa (japonica cultivar-group)] (GB:ABF96645.1); similar to Os07g0109400 [Oryza sativa (japonica cultivar-group)] (GB:NP_001058723.1); similar to Os07g0603300 [Oryza sativa (japonica cultivar-group)] (GB:NP_001060212.1)
255777_at	AT1G18630	GR-RBP6 (glycine-rich RNA-binding protein 6); RNA binding
255778_at	AT1G18640	PSP (3-PHOSPHOSERINE PHOSPHATASE)
255779_at	AT1G18650	glycosyl hydrolase family protein 17
261376_at	AT1G18660	zinc finger (C3HC4-type RING finger) family protein
261427_at	AT1G18670	IBS1 (IMPAIRED IN BABA-INDUCED STERILITY 1); kinase
261426_at	AT1G18680	HNH endonuclease domain-containing protein
261404_at	AT1G18690	galactosyl transferase GMA12/MNN10 family protein
261424_at	AT1G18700	DNAJ heat shock N-terminal domain-containing protein
261431_at	AT1G18710	AtMYB47 (myb domain protein 47); DNA binding / transcription factor
261379_at	AT1G18720	similar to unknown protein [Arabidopsis thaliana] (TAIR:AT1G74440.1); similar to YGL010w-like protein [Picea mariana] (GB:AAC32136.1); contains InterPro domain Protein of unknown function DUF962; (InterPro:IPR009305)
261422_at	AT1G18730	similar to Os02g0744000 [Oryza sativa (japonica cultivar-group)] (GB:NP_001048099.1)
261405_at	AT1G18740	similar to unknown protein [Arabidopsis thaliana] (TAIR:AT1G74450.1); similar to Protein of unknown function DUF793 [Medicago truncatula] (GB:ABE83157.1); contains InterPro domain Protein of unknown function DUF793; (InterPro:IPR008511)
261423_at	AT1G18750	AGL102; DNA binding / transcription factor
261406_at	AT1G18800	NRP2 (NAP1-RELATED PROTEIN 2); DNA binding / chromatin binding / histone binding
261407_at	AT1G18810	phytochrome kinase substrate-related
261430_at	AT1G18830	transducin family protein / WD-40 repeat family protein
261421_at	AT1G18840	IQD30; calmodulin binding
261377_at	AT1G18850	similar to Os01g0112100 [Oryza sativa (japonica cultivar-group)] (GB:NP_001041811.1)
261429_at	AT1G18860	WRKY61 (WRKY DNA-binding protein 61); transcription factor
261428_at	AT1G18870	ICS2; isochorismate synthase
261378_at	AT1G18890	ATCDPK1; calcium- and calmodulin-dependent protein kinase/ kinase/ protein kinase
259461_at	AT1G18900	pentatricopeptide (PPR) repeat-containing protein
259472_at	AT1G18910	zinc finger (C3HC4-type RING finger) family protein
259462_at	AT1G18940	nodulin family protein
259463_at	AT1G18950	aminoacyl-tRNA synthetase family
259481_at	AT1G18970	GLP4 (GERMIN-LIKE PROTEIN 4); manganese ion binding / metal ion binding / nutrient reservoir
259478_at	AT1G18980	germin-like protein, putative
259464_at	AT1G18990	similar to unknown protein [Arabidopsis thaliana] (TAIR:AT1G74830.1); similar to Os10g0414800 [Oryza sativa (japonica cultivar-group)] (GB:NP_001064597.1); similar to Protein of unknown function, DUF593, putative [Oryza sativa (japonica cultivar-group)] (GB:AAX95673.1); similar to Os01g0775200 [Oryza sativa (japonica cultivar-group)] (GB:NP_001044407.1); contains InterPro domain Protein of unknow…
259476_at	AT1G19000	myb family transcription factor
259480_at	AT1G19010	similar to unknown protein [Arabidopsis thaliana] (TAIR:AT1G74860.1); similar to hypothetical protein LES1_20t00016 [Lycopersicon esculentum] (GB:AAX95765.2)
259479_at	AT1G19020	similar to unknown protein [Arabidopsis thaliana] (TAIR:AT3G48180.1); similar to conserved hypothetical protein [Medicago truncatula] (GB:ABE82379.1)
259473_at	AT1G19025	DNA cross-link repair protein-related
259465_at	AT1G19030	similar to unknown protein [Arabidopsis thaliana] (TAIR:AT5G13655.1); similar to putative AP endonuclease/reverse transcriptase [Brassica napus] (GB:AAM82604.1); contains domain NON-LTR RETROELEMENT REVERSE TRANSCRIPTASE RELATED (PTHR19446:SF34); contains domain REVERSE TRANSCRIPTASES (PTHR19446)
259471_at	AT1G19040	transcription factor
259466_at	AT1G19050	ARR7 (RESPONSE REGULATOR 7); transcription regulator/ two-component response regulator
259467_at	AT1G19060	similar to unknown protein [Arabidopsis thaliana] (TAIR:AT1G02770.1); contains InterPro domain Protein of unknown function DUF626, Arabidopsis thaliana; (InterPro:IPR006462)
259482_at	AT1G19090	RKF2 (RECEPTOR-LIKE SERINE/THREONINE KINASE 2); kinase
259469_at	AT1G19100	ATP-binding region, ATPase-like domain-containing protein-related
259470_at	AT1G19110	inter-alpha-trypsin inhibitor heavy chain-related
259477_at	AT1G19120	small nuclear ribonucleoprotein, putative / snRNP, putative / Sm protein, putative
259474_at	AT1G19130	similar to unknown protein [Oryza sativa (japonica cultivar-group)] (GB:BAD36638.1); similar to Os08g0455800 [Oryza sativa (japonica cultivar-group)] (GB:NP_001061963.1); contains InterPro domain Protein of unknown function DUF985; (InterPro:IPR009327)
259475_at	AT1G19140	similar to PREDICTED: similar to Coenzyme Q9 homolog (yeast) [Gallus gallus] (GB:XP_414002.1); similar to Os03g0405100 [Oryza sativa (japonica cultivar-group)] (GB:NP_001050328.1); contains InterPro domain RpsU-divergently transcribed; (InterPro:IPR012762); contains InterPro domain COQ9; (InterPro:IPR013718)
256015_at	AT1G19150	LHCA6 (Photosystem I light harvesting complex gene 6); chlorophyll binding
256037_at	AT1G19160	F-box family protein-related
256038_at	AT1G19170	glycoside hydrolase family 28 protein / polygalacturonase (pectinase) family protein
256017_at	AT1G19180	similar to unknown protein [Arabidopsis thaliana] (TAIR:AT1G74950.1); similar to PnFL-2 [Ipomoea nil] (GB:AAG49896.1); contains InterPro domain ZIM; (InterPro:IPR010399)
256039_at	AT1G19190	similar to unknown protein [Arabidopsis thaliana] (TAIR:AT2G03550.1); similar to Esterase/lipase/thioesterase [Medicago truncatula] (GB:ABE83375.1); contains InterPro domain Esterase/lipase/thioesterase; (InterPro:IPR000379); contains InterPro domain Alpha/beta hydrolase fold-3; (InterPro:IPR013094)
256014_at	AT1G19200	senescence-associated protein-related
256009_at	AT1G19210	AP2 domain-containing transcription factor, putative
256010_at	AT1G19220	ARF19 (AUXIN RESPONSE FACTOR 11); transcription factor
256011_at	AT1G19230	respiratory burst oxidase protein E (RbohE) / NADPH oxidase
256016_at	AT1G19240	similar to Os01g0144700 [Oryza sativa (japonica cultivar-group)] (GB:NP_001042006.1)
256012_at	AT1G19250	FMO1 (FLAVIN-DEPENDENT MONOOXYGENASE 1); monooxygenase
256013_at	AT1G19270	ubiquitin interaction motif-containing protein / LIM domain-containing protein
260654_at	AT1G19290	pentatricopeptide (PPR) repeat-containing protein
260666_at	AT1G19300	GATL1/GLZ1/PARVUS (Galacturonosyltransferase-like 1); polygalacturonate 4-alpha-galacturonosyltransferase/ transferase, transferring glycosyl groups / transferase, transferring hexosyl groups
260671_at	AT1G19310	zinc finger (C3HC4-type RING finger) family protein
260655_at	AT1G19320	pathogenesis-related thaumatin family protein
260673_at	AT1G19330	similar to unknown protein [Arabidopsis thaliana] (TAIR:AT1G75060.1); similar to unknown [Vitis pseudoreticulata] (GB:ABC69763.1)
260669_at	AT1G19340	methyltransferase MT-A70 family protein
260665_at	AT1G19360	similar to RRA2 (REDUCED RESIDUAL ARABINOSE 2) [Arabidopsis thaliana] (TAIR:AT1G75110.1); similar to hypothetical protein [Oryza sativa (japonica cultivar-group)] (GB:BAC83249.1); contains InterPro domain Reticulon; (InterPro:IPR003388)
260674_at	AT1G19370	similar to unknown protein [Arabidopsis thaliana] (TAIR:AT1G75140.1); similar to Os06g0115200 [Oryza sativa (japonica cultivar-group)] (GB:NP_001056610.1); similar to hypothetical protein [Oryza sativa (japonica cultivar-group)] (GB:BAC22202.1); contains InterPro domain WD40-like; (InterPro:IPR011046)
260656_at	AT1G19380	similar to unknown protein [Arabidopsis thaliana] (TAIR:AT5G65650.1); similar to unknown [Vitis pseudoreticulata] (GB:ABC69762.1); contains InterPro domain Protein of unknown function DUF1195; (InterPro:IPR010608)
260657_at	AT1G19390	wall-associated kinase, putative
260658_at	AT1G19410	similar to F-box family protein [Arabidopsis thaliana] (TAIR:AT5G62970.1); similar to Cyclin-like F-box; FBD [Medicago truncatula] (GB:ABE92019.1); contains InterPro domain FBD; (InterPro:IPR013596); contains InterPro domain Leucine-rich repeat 2; (InterPro:IPR013101)
260675_at	AT1G19430	dehydration-responsive protein-related
260667_at	AT1G19440	very-long-chain fatty acid condensing enzyme, putative
260676_at	AT1G19450	integral membrane protein, putative / sugar transporter family protein
260672_at	AT1G19480	HhH-GPD base excision DNA repair family protein
260660_at	AT1G19485	AT hook motif-containing protein
260661_at	AT1G19500	similar to unknown protein [Arabidopsis thaliana] (TAIR:AT2G35765.1)
260664_at	AT1G19510	myb family transcription factor
260670_at	AT1G19520	NFD5 (NUCLEAR FUSION DEFECTIVE 5); transcription factor
260663_at	AT1G19525	pentatricopeptide (PPR) repeat-containing protein
260668_at	AT1G19530	unknown protein
260662_at	AT1G19540	isoflavone reductase, putative
261148_at	AT1G19580	GAMMA CA1 (GAMMA CARBONIC ANHYDRASE 1); carbonate dehydratase
261136_at	AT1G19600	pfkB-type carbohydrate kinase family protein
261135_at	AT1G19610	LCR78/PDF1.4 (Low-molecular-weight cysteine-rich 78)
261146_at	AT1G19620	similar to PREDICTED: similar to Glycine Rich Secreted Protein family member (grsp-1) [Mus musculus] (GB:XP_996857.1)
261134_at	AT1G19630	CYP722A1 (cytochrome P450, family 722, subfamily A, polypeptide 1); oxygen binding
261150_at	AT1G19640	JMT (JASMONIC ACID CARBOXYL METHYLTRANSFERASE); jasmonate O-methyltransferase
261151_at	AT1G19650	SEC14 cytosolic factor, putative / phosphoglyceride transfer protein, putative
255786_at	AT1G19670	ATCLH1 (CORONATINE-INDUCED PROTEIN 1)
261140_at	AT1G19680	protein binding / zinc ion binding
261147_at	AT1G19690	catalytic/ coenzyme binding
261139_at	AT1G19700	BEL10 (BEL1-LIKE HOMEODOMAIN 10); DNA binding / transcription factor
261138_at	AT1G19710	glycosyl transferase family 1 protein
261133_at	AT1G19715	jacalin lectin family protein
261145_at	AT1G19730	ATTRX4 (thioredoxin H-type 4); thiol-disulfide exchange intermediate
261141_at	AT1G19740	ATP-dependent protease La (LON) domain-containing protein
261143_at	AT1G19770	ATPUP14 (Arabidopsis thaliana purine permease 14); purine transporter
261142_at	AT1G19780	ATCNGC8 (CYCLIC NUCLEOTIDE GATED CHANNEL 8); calmodulin binding / cyclic nucleotide binding / ion channel
261132_at	AT1G19800	TGD1 (TRIGALACTOSYLDIACYLGLYCEROL 1)
261137_at	AT1G19830	auxin-responsive protein, putative
261131_at	AT1G19835	similar to unknown protein [Arabidopsis thaliana] (TAIR:AT1G47900.1); similar to Putative myosin-like protein [Oryza sativa (japonica cultivar-group)] (GB:AAL77142.1); similar to Os03g0246500 [Oryza sativa (japonica cultivar-group)] (GB:NP_001049544.1); contains InterPro domain Prefoldin; (InterPro:IPR009053); contains InterPro domain Protein of unknown function DUF869, plant; (InterPro:IPR008587)
255782_at	AT1G19850	MP (MONOPTEROS); transcription factor
255784_at	AT1G19860	zinc finger (CCCH-type) family protein
255783_at	AT1G19870	IQD32 (IQ-domain 32); calmodulin binding
255781_at	AT1G19880	regulator of chromosome condensation (RCC1) family protein
255815_at	AT1G19890	ATMGH3/MGH3 (MALE-GAMETE-SPECIFIC HISTONE H3); DNA binding
255814_at	AT1G19900	glyoxal oxidase-related
255785_at	AT1G19920	APS2 (ATP SULFURYLASE PRECURSOR)
255813_at	AT1G19930	kelch repeat-containing F-box family protein
255756_at	AT1G19940	glycosyl hydrolase family 9 protein
261223_at	AT1G19950	abscisic acid-responsive HVA22 family protein
261221_at	AT1G19960	similar to transmembrane receptor [Arabidopsis thaliana] (TAIR:AT2G32140.1)
261220_at	AT1G19970	ER lumen protein retaining receptor family protein
261219_at	AT1G19980	cytomatrix protein-related
261230_at	AT1G20010	TUB5 (tubulin beta-5 chain)
261218_at	AT1G20020	ATLFNR2 (LEAF FNR 2); NADPH dehydrogenase/ oxidoreductase
261248_at	AT1G20030	pathogenesis-related thaumatin family protein
261228_at	AT1G20050	HYD1 (Hydra 1)
261247_at	AT1G20070	unknown protein
261246_at	AT1G20080	C2 domain-containing protein
261229_at	AT1G20090	ARAC4/ATRAC4/ATROP2/ROP2 (rho-related protein from plants 2); GTP binding
261225_at	AT1G20100	similar to unknown protein [Arabidopsis thaliana] (TAIR:AT1G75860.1); similar to conserved hypothetical protein [Medicago truncatula] (GB:ABE79676.1)
261231_at	AT1G20110	zinc finger (FYVE type) family protein
261222_at	AT1G20120	family II extracellular lipase, putative
261245_at	AT1G20130	family II extracellular lipase, putative
261244_at	AT1G20150	subtilase family protein
261224_at	AT1G20160	subtilase family protein
261243_at	AT1G20180	similar to unknown protein [Arabidopsis thaliana] (TAIR:AT3G49070.1); similar to Protein of unknown function DUF677 [Medicago truncatula] (GB:ABE88938.1); contains InterPro domain Protein of unknown function DUF677; (InterPro:IPR007749)
261226_at	AT1G20190	ATEXPA11 (ARABIDOPSIS THALIANA EXPANSIN A11)
261227_at	AT1G20200	EMB2719 (EMBRYO DEFECTIVE 2719); binding
261232_at	AT1G20220	nucleic acid binding
261277_at	AT1G20230	pentatricopeptide (PPR) repeat-containing protein
255883_at	AT1G20270	oxidoreductase, 2OG-Fe(II) oxygenase family protein
255882_x_at	AT1G20280	homeobox-leucine zipper protein-related
255914_at	AT1G20290	similar to metal ion binding [Arabidopsis thaliana] (TAIR:AT1G20240.1); similar to Os02g0668400 [Oryza sativa (japonica cultivar-group)] (GB:NP_001047686.1); contains domain SUBFAMILY NOT NAMED (PTHR13711:SF8); contains domain SWI/SNF-RELATED CHROMATIN BINDING PROTEIN (PTHR13711)
255888_at	AT1G20300	pentatricopeptide (PPR) repeat-containing protein
255884_at	AT1G20310	similar to unknown protein [Arabidopsis thaliana] (TAIR:AT1G76070.1); similar to syringolide-induced protein 14-1-1 [Glycine max] (GB:BAB86891.1)
255885_at	AT1G20330	SMT2 (STEROL METHYLTRANSFERASE 2)
255886_at	AT1G20340	DRT112 (DNA-damage-repair/toleration protein 112); copper ion binding / electron carrier
255941_at	AT1G20350	ATTIM17-1 (Arabidopsis thaliana translocase inner membrane subunit 17-1); protein translocase
255887_at	AT1G20370	tRNA pseudouridine synthase family protein
255940_at	AT1G20380	prolyl oligopeptidase, putative / prolyl endopeptidase, putative / post-proline cleaving enzyme, putative
259573_at	AT1G20390
259572_at	AT1G20400	myosin heavy chain-related
259571_at	AT1G20410	similar to H0211B05.2 [Oryza sativa (indica cultivar-group)] (GB:CAH67165.1); contains domain SUBFAMILY NOT NAMED (PTHR21568:SF5); contains domain Pseudouridine synthase (SSF55120); contains domain FAMILY NOT NAMED (PTHR21568)
259515_at	AT1G20430	similar to Os06g0213900 [Oryza sativa (japonica cultivar-group)] (GB:NP_001057129.1); contains domain FAMILY NOT NAMED (PTHR21568); contains domain gb def: Hypothetical protein (PTHR21568:SF1)
259570_at	AT1G20440	COR47 (cold regulated 47)
259516_at	AT1G20450	ERD10/LTI45 (EARLY RESPONSIVE TO DEHYDRATION 10)
259569_at	AT1G20480	4-coumarate--CoA ligase family protein / 4-coumaroyl-CoA synthase family protein
259568_at	AT1G20490	AMP-dependent synthetase and ligase family protein
259518_at	AT1G20510	OPCL1 (OPC-8:0 COA LIGASE1); 4-coumarate-CoA ligase
259565_at	AT1G20530	similar to unknown protein [Arabidopsis thaliana] (TAIR:AT2G17110.1); similar to Os09g0547300 [Oryza sativa (japonica cultivar-group)] (GB:NP_001063849.1); similar to bzip-related transcription factor -like [Oryza sativa (japonica cultivar-group)] (GB:BAD46467.1); contains InterPro domain Protein of unknown function DUF632; (InterPro:IPR006867); contains InterPro domain Protein of unknown functio…
259564_at	AT1G20540	transducin family protein / WD-40 repeat family protein
259539_at	AT1G20550	similar to unknown protein [Arabidopsis thaliana] (TAIR:AT1G76270.1); similar to axi 1 [Nicotiana tabacum] (GB:CAA56570.1); contains InterPro domain Protein of unknown function DUF246, plant; (InterPro:IPR004348)
259545_at	AT1G20560	AMP-dependent synthetase and ligase family protein
259542_at	AT1G20575	dolichyl-phosphate beta-D-mannosyltransferase, putative / dolichol-phosphate mannosyltransferase, putative / mannose-P-dolichol synthase, putative
259543_at	AT1G20580	small nuclear ribonucleoprotein, putative / snRNP, putative / Sm protein, putative
259544_at	AT1G20620	CAT3 (CATALASE 3); catalase
259517_at	AT1G20630	CAT1 (CATALASE 1); catalase
259540_at	AT1G20640	RWP-RK domain-containing protein
259541_at	AT1G20650	protein kinase
256078_at	AT1G20670	DNA-binding bromodomain-containing protein
256079_at	AT1G20680	similar to unknown protein [Arabidopsis thaliana] (TAIR:AT1G20740.1); similar to H0409D10.8 [Oryza sativa (indica cultivar-group)] (GB:CAH66750.1); contains InterPro domain Protein of unknown function DUF833; (InterPro:IPR008551)
256080_at	AT1G20690	similar to F-box family protein [Arabidopsis thaliana] (TAIR:AT1G20940.1); contains domain SUBFAMILY NOT NAMED (PTHR13711:SF8); contains domain SWI/SNF-RELATED CHROMATIN BINDING PROTEIN (PTHR13711)
256091_at	AT1G20693	HMGB2 (HIGH MOBILITY GROUP B 2); transcription factor
256092_at	AT1G20696	HMGB3 (HIGH MOBILITY GROUP B 3); transcription factor
256081_at	AT1G20700	homeobox-leucine zipper family protein
256082_at	AT1G20720	helicase-related
256083_at	AT1G20730	similar to metal ion binding [Arabidopsis thaliana] (TAIR:AT1G20240.1); similar to H0409D10.8 [Oryza sativa (indica cultivar-group)] (GB:CAH66750.1); similar to Os09g0323500 [Oryza sativa (japonica cultivar-group)] (GB:NP_001062871.1); contains InterPro domain Protein of unknown function DUF833; (InterPro:IPR008551); contains InterPro domain Galactose oxidase, central; (InterPro:IPR011043); conta…
256084_at	AT1G20750	helicase-related
256085_at	AT1G20760	calcium-binding EF hand family protein
256086_at	AT1G20770	similar to Os04g0509200 [Oryza sativa (japonica cultivar-group)] (GB:NP_001053277.1); similar to hypothetical protein LOC503608 [Danio rerio] (GB:NP_001013313.1)
256094_at	AT1G20780	armadillo/beta-catenin repeat protein-related / U-box domain-containing protein
256087_at	AT1G20800	F-box family protein
256088_at	AT1G20810	immunophilin / FKBP-type peptidyl-prolyl cis-trans isomerase family protein
256093_at	AT1G20823	zinc finger (C3HC4-type RING finger) family protein
256089_at	AT1G20830	similar to conserved hypothetical protein [Medicago truncatula] (GB:ABE83236.1)
262797_at	AT1G20840	TMT1 (TONOPLAST MONOSACCHARIDE TRANSPORTER1); carbohydrate transporter/ nucleoside transporter/ sugar porter
262796_at	AT1G20850	XCP2 (XYLEM CYSTEINE PEPTIDASE 2); cysteine-type peptidase/ peptidase
262855_at	AT1G20860	phosphate transporter family protein
262854_at	AT1G20870	similar to unknown protein [Arabidopsis thaliana] (TAIR:AT1G54850.1); similar to HSP20-like chaperone [Medicago truncatula] (GB:ABE82163.1); contains InterPro domain HSP20-like chaperone; (InterPro:IPR008978)
262804_at	AT1G20880	RNA recognition motif (RRM)-containing protein
262853_at	AT1G20890	similar to unknown protein [Arabidopsis thaliana] (TAIR:AT1G76480.1); similar to Fibronectin, type III-like fold [Medicago truncatula] (GB:ABE92861.1)
262805_at	AT1G20900	ESC (ESCAROLA)
262852_at	AT1G20910	ARID/BRIGHT DNA-binding domain-containing protein
262851_at	AT1G20920	DEAD box RNA helicase, putative
262802_at	AT1G20930	CDKB2;2 (CYCLIN-DEPENDENT KINASE B2;2); kinase
257464_at	AT1G20940	F-box family protein
262806_at	AT1G20950	pyrophosphate--fructose-6-phosphate 1-phosphotransferase-related / pyrophosphate-dependent 6-phosphofructose-1-kinase-related
262800_at	AT1G20960	EMB1507 (EMBRYO DEFECTIVE 1507); ATP-dependent helicase
262799_at	AT1G20970	adhesin-related
262798_at	AT1G20980	SPL14 (SQUAMOSA PROMOTER BINDING PROTEIN-LIKE 14); DNA binding / transcription factor
262803_at	AT1G21000	zinc-binding family protein
262801_at	AT1G21010	similar to unknown protein [Arabidopsis thaliana] (TAIR:AT1G76600.1); similar to TMV response-related gene product [Nicotiana tabacum] (GB:BAB41200.1)
261456_at	AT1G21050	similar to unknown protein [Arabidopsis thaliana] (TAIR:AT1G76610.1); similar to Plant-specific domain of unknown function 3588 [Medicago truncatula] (GB:ABE91797.1); contains InterPro domain Protein of unknown function DUF617, plant; (InterPro:IPR006460)
261451_at	AT1G21060	similar to unknown protein [Arabidopsis thaliana] (TAIR:AT1G76620.1); similar to Os09g0493400 [Oryza sativa (japonica cultivar-group)] (GB:NP_001063544.1); similar to Os08g0515700 [Oryza sativa (japonica cultivar-group)] (GB:NP_001062234.1); similar to putative ternary complex factor MIP1 [Antirrhinum majus] (GB:AAO59425.1); contains InterPro domain Protein of unknown function DUF547; (InterPro:I…
261457_at	AT1G21065	similar to Protein of unknown function UPF0047 [Medicago truncatula] (GB:ABC75362.1); contains InterPro domain Protein of unknown function UPF0047; (InterPro:IPR001602)
261455_at	AT1G21070	transporter-related
261458_at	AT1G21080	DNAJ heat shock N-terminal domain-containing protein
261454_at	AT1G21090	hydroxyproline-rich glycoprotein family protein
261459_at	AT1G21100	O-methyltransferase, putative
261449_at	AT1G21120	O-methyltransferase, putative
261453_at	AT1G21130	O-methyltransferase, putative
261448_at	AT1G21140	nodulin, putative
261447_at	AT1G21160	translation initiation factor
261446_at	AT1G21170	similar to SEC5A (EXOCYST COMPLEX COMPONENT SEC5) [Arabidopsis thaliana] (TAIR:AT1G76850.1); similar to H0525E10.11 [Oryza sativa (indica cultivar-group)] (GB:CAH66927.1); similar to Os04g0421900 [Oryza sativa (japonica cultivar-group)] (GB:NP_001052787.1); similar to OSJNBa0028I23.20 [Oryza sativa (japonica cultivar-group)] (GB:CAE04638.3); contains domain SUBFAMILY NOT NAMED (PTHR13043:SF3); co…
259551_at	AT1G21190	small nuclear ribonucleoprotein, putative / snRNP, putative / Sm protein, putative
259562_at	AT1G21200	transcription factor
259557_at	AT1G21210	WAK4 (WALL ASSOCIATED KINASE 4); protein serine/threonine kinase
259554_at	AT1G21220
259558_at	AT1G21230	WAK5 (WALL ASSOCIATED KINASE 5); kinase/ protein serine/threonine kinase
259559_at	AT1G21240	WAK3 (WALL ASSOCIATED KINASE 3); kinase/ protein serine/threonine kinase
259561_at	AT1G21250	WAK1 (CELL WALL-ASSOCIATED KINASE); kinase
259560_at	AT1G21270	WAK2 (wall-associated kinase 2); protein serine/threonine kinase
259555_at	AT1G21290
259556_at	AT1G21300
259553_x_at	AT1G21310	ATEXT3 (EXTENSIN 3); structural constituent of cell wall
259552_at	AT1G21312	RNA recognition motif (RRM)-containing protein
260925_at	AT1G21340	Dof-type zinc finger domain-containing protein
260872_at	AT1G21350	electron carrier
260926_at	AT1G21360	GLTP2 (GLYCOLIPID TRANSFER PROTEIN 2)
260899_at	AT1G21370	similar to H0315A08.13 [Oryza sativa (indica cultivar-group)] (GB:CAH67583.1)
260880_at	AT1G21380	VHS domain-containing protein / GAT domain-containing protein
260875_at	AT1G21410	F-box family protein
260901_at	AT1G21430	flavin-containing monooxygenase family protein / FMO family protein
260902_at	AT1G21440	mutase family protein
260878_at	AT1G21450	SCL1 (SCARECROW-LIKE 1); transcription factor
260876_at	AT1G21460	nodulin MtN3 family protein
260879_at	AT1G21480	exostosin family protein
260877_at	AT1G21500	similar to conserved hypothetical protein [Medicago truncatula] (GB:ABE83904.1)
260918_at	AT1G21510	similar to Epa5p [Candida glabrata] (GB:AAQ82687.1)
260921_at	AT1G21540	AMP-binding protein, putative
260881_at	AT1G21550	calcium-binding protein, putative
260922_at	AT1G21560	similar to unknown protein [Arabidopsis thaliana] (TAIR:AT4G01170.1); similar to Os04g0539100 [Oryza sativa (japonica cultivar-group)] (GB:NP_001053436.1); similar to Os05g0423200 [Oryza sativa (japonica cultivar-group)] (GB:NP_001055589.1); similar to Os04g0221000 [Oryza sativa (japonica cultivar-group)] (GB:NP_001052267.1)
260923_at	AT1G21570	zinc finger (CCCH-type) family protein
260873_at	AT1G21580	hydroxyproline-rich glycoprotein family protein
260924_at	AT1G21590	protein kinase family protein
262502_at	AT1G21600	PTAC6 (PLASTID TRANSCRIPTIONALLY ACTIVE6)
262487_at	AT1G21610	wound-responsive family protein
262492_at	AT1G21630	calcium-binding EF hand family protein
262506_at	AT1G21640	NADK2 (NAD kinase 2); NAD+ kinase/ calmodulin binding
262491_at	AT1G21650	preprotein translocase secA family protein
262493_at	AT1G21660	heat shock protein binding
262503_at	AT1G21670	similar to unknown protein [Arabidopsis thaliana] (TAIR:AT1G21680.1); similar to WD40 domain protein beta Propeller [Solibacter usitatus Ellin6076] (GB:YP_828764.1); similar to Os03g0840200 [Oryza sativa (japonica cultivar-group)] (GB:NP_001051846.1); similar to Os07g0638100 [Oryza sativa (japonica cultivar-group)] (GB:NP_001060406.1); contains InterPro domain WD40-like Beta Propeller; (InterPro:…
262505_at	AT1G21680	similar to unknown protein [Arabidopsis thaliana] (TAIR:AT1G21670.1); similar to WD40 domain protein beta Propeller [Solibacter usitatus Ellin6076] (GB:YP_828764.1); similar to Os03g0840200 [Oryza sativa (japonica cultivar-group)] (GB:NP_001051846.1); similar to Os07g0638100 [Oryza sativa (japonica cultivar-group)] (GB:NP_001060406.1); contains InterPro domain TolB, C-terminal; (InterPro:IPR01104…
262501_at	AT1G21690	EMB1968 (EMBRYO DEFECTIVE 1968); ATPase
262484_at	AT1G21700	ATSWI3C (Arabidopsis thaliana switching protein 3C); DNA binding
262498_at	AT1G21710	OGG1 (8-oxoguanine-DNA glycosylase 1)
262497_at	AT1G21720	PBC1 (20S proteasome beta subunit C1); peptidase
262485_at	AT1G21730	kinesin-related protein (MKRP1)
262486_at	AT1G21740	similar to unknown protein [Arabidopsis thaliana] (TAIR:AT1G77500.1); similar to hypothetical protein [Oryza sativa (japonica cultivar-group)] (GB:AAV24778.1); contains InterPro domain Protein of unknown function DUF632; (InterPro:IPR006867); contains InterPro domain Protein of unknown function DUF630; (InterPro:IPR006868)
262504_at	AT1G21750	ATPDIL1-1 (PDI-LIKE 1-1); protein disulfide isomerase
262500_at	AT1G21760	F-box family protein
262499_at	AT1G21770	similar to unknown protein [Arabidopsis thaliana] (TAIR:AT1G77540.1); similar to OSJNBa0084A10.8 [Oryza sativa (japonica cultivar-group)] (GB:CAE03033.1); similar to hypothetical protein Psyc_0132 [Psychrobacter arcticus 273-4] (GB:YP_263440.1); similar to Os04g0431300 [Oryza sativa (japonica cultivar-group)] (GB:NP_001052824.1)
262495_at	AT1G21780	BTB/POZ domain-containing protein
262496_at	AT1G21790	similar to Os01g0869600 [Oryza sativa (japonica cultivar-group)] (GB:NP_001044928.1); similar to unknown protein [Oryza sativa (japonica cultivar-group)] (GB:BAD81707.1); contains InterPro domain TRAM, LAG1 and CLN8 homology; (InterPro:IPR006634)
262494_at	AT1G21810	similar to myosin heavy chain-related [Arabidopsis thaliana] (TAIR:AT1G77580.2); similar to coiled-coil protein [Lycopersicon esculentum] (GB:AAN03605.1); contains InterPro domain Protein of unknown function DUF869, plant; (InterPro:IPR008587)
262490_at	AT1G21840	UREF (UREASE ACCESSORY PROTEIN F); nickel ion binding
260848_at	AT1G21850	SKS8 (SKU5 Similar 8); copper ion binding / oxidoreductase
260849_at	AT1G21860	SKS7 (SKU5 Similar 7); copper ion binding / oxidoreductase
260850_at	AT1G21870	glucose-6-phosphate/phosphate translocator-related
260857_at	AT1G21880	peptidoglycan-binding LysM domain-containing protein
260851_at	AT1G21890	nodulin MtN21 family protein
260852_at	AT1G21900	emp24/gp25L/p24 family protein
260856_at	AT1G21910	AP2 domain-containing transcription factor family protein
260855_at	AT1G21920	MORN (Membrane Occupation and Recognition Nexus) repeat-containing protein /phosphatidylinositol-4-phosphate 5-kinase-related
260853_at	AT1G21950	similar to unknown protein [Arabidopsis thaliana] (TAIR:AT1G21940.1)
260854_at	AT1G21970	LEC1 (LEAFY COTYLEDON 1); transcription factor
255959_at	AT1G21980	ATPIP5K1 (Arabidopsis thaliana 1-phosphatidylinositol-4-phosphate 5-kinase 1); 1-phosphatidylinositol-4-phosphate 5-kinase
255976_at	AT1G22010	contains InterPro domain Polynucleotidyl transferase, Ribonuclease H fold; (InterPro:IPR012337)
255956_at	AT1G22015	DD46; transferase, transferring hexosyl groups
255946_at	AT1G22020	SHM6 (serine hydroxymethyltransferase 6); glycine hydroxymethyltransferase
255955_at	AT1G22030	similar to unknown protein [Arabidopsis thaliana] (TAIR:AT1G77855.1); similar to Os08g0104800 [Oryza sativa (japonica cultivar-group)] (GB:NP_001060781.1); similar to unknown protein [Oryza sativa (japonica cultivar-group)] (GB:BAD08928.1); similar to Os01g0875000 [Oryza sativa (japonica cultivar-group)] (GB:NP_001044961.1); contains domain RHOMBOID-RELATED (PTHR22936); contains domain UNCHARACTE…
255947_at	AT1G22040	kelch repeat-containing F-box family protein
255951_at	AT1G22050	ubiquitin family protein
255948_at	AT1G22060	similar to F-box family protein [Arabidopsis thaliana] (TAIR:AT1G22000.1); similar to putative myosin [Oryza sativa (japonica cultivar-group)] (GB:AAO72668.1); similar to Os10g0363700 [Oryza sativa (japonica cultivar-group)] (GB:NP_001064442.1); contains InterPro domain Spectrin repeat; (InterPro:IPR002017)
255953_at	AT1G22070	TGA3 (TGA1a-related gene 3); DNA binding / calmodulin binding / transcription factor
255949_at	AT1G22080	similar to binding [Arabidopsis thaliana] (TAIR:AT3G19515.2); contains InterPro domain Apoptosis inhibitory 5; (InterPro:IPR008383)
255954_at	AT1G22090	EMB2204 (EMBRYO DEFECTIVE 2204)
255950_at	AT1G22110	similar to unknown protein [Arabidopsis thaliana] (TAIR:AT1G54740.1); similar to hypothetical protein 244.t00012 [Entamoeba histolytica HM-1:IMSS] (GB:XP_650128.1); contains domain RIBOSOMAL PROTEIN L30 (PTHR11449); contains domain SUBFAMILY NOT NAMED (PTHR11449:SF2)
255952_at	AT1G22130	MADS-box family protein
255960_at	AT1G22140	contains domain ZINC FINGER-CONTAINING PROTEIN P48ZNF (PTHR12681)
255958_at	AT1G22150	SULTR1;3 (sulfate transporter); sulfate transporter
255957_at	AT1G22160	senescence-associated protein-related
255924_at	AT1G22170	phosphoglycerate/bisphosphoglycerate mutase family protein
255923_at	AT1G22180	SEC14 cytosolic factor family protein / phosphoglyceride transfer family protein
255926_at	AT1G22190	AP2 domain-containing transcription factor, putative
255925_at	AT1G22200	similar to unknown protein [Arabidopsis thaliana] (TAIR:AT1G36050.1); similar to Serolo (GB:ABF95668.1); similar to Os04g0455900 [Oryza sativa (japonica cultivar-group)] (GB:NP_001052965.1); contains InterPro domain Protein of unknown function DUF1692; (InterPro:IPR012936)
255922_at	AT1G22210	trehalose-6-phosphate phosphatase, putative
255921_at	AT1G22240	APUM8 (ARABIDOPSIS PUMILIO 8); RNA binding
255968_at	AT1G22270	Identical to TRM112-like protein At1g22270 [Arabidopsis Thaliana] (GB:Q8LFJ5;GB:Q9LME3); similar to unknown protein [Arabidopsis thaliana] (TAIR:AT1G78190.1); similar to Protein of unknown function DUF343 [Medicago truncatula] (GB:ABE93747.1); contains InterPro domain Protein of unknown function DUF343; (InterPro:IPR005651)
255964_at	AT1G22275	ZYP1b
255967_at	AT1G22280	protein phosphatase 2C, putative / PP2C, putative
255965_at	AT1G22290	14-3-3 protein GF14, putative (GRF10)
255966_at	AT1G22300	GRF10 (GENERAL REGULATORY FACTOR 10); protein phosphorylated amino acid binding
255963_at	AT1G22310	MBD8 (methyl-CpG-binding domain 8)
255969_at	AT1G22330	RNA recognition motif (RRM)-containing protein
255962_at	AT1G22335	similar to RNA recognition motif (RRM)-containing protein [Arabidopsis thaliana] (TAIR:AT1G78260.1); similar to unnamed protein product [Tetraodon nigroviridis] (GB:CAF97972.1)
255961_at	AT1G22340	UDP-glucoronosyl/UDP-glucosyl transferase family protein
255942_at	AT1G22360	UDP-glucoronosyl/UDP-glucosyl transferase family protein
255943_at	AT1G22370	UDP-glucoronosyl/UDP-glucosyl transferase family protein
261923_at	AT1G22380	transcription factor/ transferase, transferring glycosyl groups
261934_at	AT1G22400	UGT85A1 (UDP-glucosyl transferase 85A1); UDP-glycosyltransferase/ transferase, transferring glycosyl groups / transferase, transferring hexosyl groups
261933_at	AT1G22410	2-dehydro-3-deoxyphosphoheptonate aldolase, putative / 3-deoxy-D-arabino-heptulosonate 7-phosphate synthase, putative / DAHP synthetase, putative
261932_at	AT1G22420	hydroxyproline-rich glycoprotein family protein
261931_at	AT1G22430	alcohol dehydrogenase, putative
261930_at	AT1G22440	alcohol dehydrogenase, putative
261939_at	AT1G22450	COX6B (CYTOCHROME C OXIDASE 6B); cytochrome-c oxidase
261929_at	AT1G22460	similar to unknown protein [Arabidopsis thaliana] (TAIR:AT5G64600.1); similar to putative auxin-independent growth promoter [Oryza sativa (japonica cultivar-group)] (GB:BAD37235.1); contains InterPro domain Protein of unknown function DUF246, plant; (InterPro:IPR004348)
261928_at	AT1G22480	plastocyanin-like domain-containing protein
261941_at	AT1G22490	basic helix-loop-helix (bHLH) family protein
261927_at	AT1G22500	zinc finger (C3HC4-type RING finger) family protein
261938_at	AT1G22510	zinc finger (C3HC4-type RING finger) family protein
261940_at	AT1G22520	similar to unknown protein [Arabidopsis thaliana] (TAIR:AT1G72170.1); similar to Os03g0840900 [Oryza sativa (japonica cultivar-group)] (GB:NP_001051850.1); similar to hypothetical protein MtrDRAFT_AC125481g48v1 [Medicago truncatula] (GB:ABE94329.1); contains InterPro domain Protein of unknown function DUF543; (InterPro:IPR007512)
261926_at	AT1G22530	SEC14 cytosolic factor family protein / phosphoglyceride transfer family protein
261925_at	AT1G22540	proton-dependent oligopeptide transport (POT) family protein
261924_at	AT1G22550	proton-dependent oligopeptide transport (POT) family protein
261937_at	AT1G22570	proton-dependent oligopeptide transport (POT) family protein
261942_at	AT1G22590	MADS-box family protein
261936_at	AT1G22600	similar to late embryogenesis abundant domain-containing protein / LEA domain-containing protein [Arabidopsis thaliana] (TAIR:AT1G72100.1); similar to seed maturation protein PM27 [Glycine max] (GB:AAD30426.1); contains domain LATE EMBRYOGENESIS ABUNDANT (LEA)-RELATED (PTHR23241:SF1); contains domain LATE EMBRYOGENESIS ABUNDANT (PLANTS) LEA-RELATED (PTHR23241)
261935_at	AT1G22610	C2 domain-containing protein
264197_at	AT1G22620	ATSAC1 (SUPPRESSOR OF ACTIN 1); phosphoinositide 5-phosphatase
264201_at	AT1G22630	similar to Os05g0105800 [Oryza sativa (japonica cultivar-group)] (GB:NP_001054413.1); contains domain Cysteine-rich domain of the chaperone protein DnaJ. (SSF57938)
264210_at	AT1G22640	MYB3 (myb domain protein 3); DNA binding / transcription factor
264200_at	AT1G22650	beta-fructofuranosidase, putative / invertase, putative / saccharase, putative / beta-fructosidase, putative
264212_at	AT1G22660	tRNA-nucleotidyltransferase, putative / tRNA adenylyltransferase, putative
264196_at	AT1G22670	protease-associated zinc finger (C3HC4-type RING finger) family protein
264195_at	AT1G22690	gibberellin-responsive protein, putative
264199_at	AT1G22700	tetratricopeptide repeat (TPR)-containing protein
264204_at	AT1G22710	SUC2 (SUCROSE-PROTON SYMPORTER 2); carbohydrate transporter/ sucrose:hydrogen symporter/ sugar porter
264194_at	AT1G22720	wall-associated kinase, putative
264206_at	AT1G22730	MA3 domain-containing protein
264209_at	AT1G22740	RAB7 (Ras-related protein 7); GTP binding
264207_at	AT1G22750	similar to Os06g0581300 [Oryza sativa (japonica cultivar-group)] (GB:NP_001057938.1); similar to unknown protein [Oryza sativa (japonica cultivar-group)] (GB:BAD68608.1); contains InterPro domain Protein of unknown function DUF1475; (InterPro:IPR009943)
264208_at	AT1G22760	PAB3 (POLY(A) BINDING PROTEIN 3); RNA binding
264211_at	AT1G22770	GI (GIGANTEA)
264203_at	AT1G22780	PFL (POINTED FIRST LEAVES); structural constituent of ribosome
264205_at	AT1G22790	similar to unknown protein [Arabidopsis thaliana] (TAIR:AT1G34010.1); similar to conserved hypothetical protein [Medicago truncatula] (GB:ABE81200.1)
264198_at	AT1G22800	Identical to Uncharacterized protein At1g22800 [Arabidopsis Thaliana] (GB:O80543;GB:Q84MB4); similar to hypothetical protein Rru_A0736 [Rhodospirillum rubrum ATCC 11170] (GB:YP_425827.1); similar to Os12g0203100 [Oryza sativa (japonica cultivar-group)] (GB:NP_001066375.1); contains InterPro domain Methyltransferase type 11; (InterPro:IPR013216)
264202_at	AT1G22810	AP2 domain-containing transcription factor, putative
264749_at	AT1G22830	pentatricopeptide (PPR) repeat-containing protein
264727_at	AT1G22840	ATCYTC-A/CYTC-1 (CYTOCHROME C-1); electron carrier
264728_at	AT1G22850	similar to unknown protein [Arabidopsis thaliana] (TAIR:AT5G19070.1); similar to unnamed protein product [Ostreococcus tauri] (GB:CAL54429.1); similar to Os01g0884900 [Oryza sativa (japonica cultivar-group)] (GB:NP_001045020.1); contains domain UNCHARACTERIZED (PTHR12677)
264776_at	AT1G22860	TGF beta receptor associated protein-related
264750_at	AT1G22870	protein kinase family protein
264775_at	AT1G22880	glycosyl hydrolase family 9 protein
264725_at	AT1G22885	similar to unknown protein [Arabidopsis thaliana] (TAIR:AT1G22890.1)
264774_at	AT1G22890	similar to unknown protein [Arabidopsis thaliana] (TAIR:AT5G44568.1); contains domain FAMILY NOT NAMED (PTHR12953); contains domain SUBFAMILY NOT NAMED (PTHR12953:SF10)
264773_at	AT1G22900	similar to disease resistance-responsive family protein [Arabidopsis thaliana] (TAIR:AT5G42500.1); similar to dirigent-like protein pDIR12 [Picea glauca] (GB:ABD52123.1); contains InterPro domain Plant disease resistance response protein; (InterPro:IPR004265)
257413_at	AT1G22910	RNA recognition motif (RRM)-containing protein
264724_at	AT1G22920	AJH1 (COP9-signalosome 5A)
264772_at	AT1G22930	T-complex protein 11
264771_at	AT1G22940	TH1 (THIAMINE REQUIRING 1); phosphomethylpyrimidine kinase/ thiamin-phosphate diphosphorylase
264723_at	AT1G22960	pentatricopeptide (PPR) repeat-containing protein
264722_at	AT1G22970	similar to unknown protein [Arabidopsis thaliana] (TAIR:AT1G71150.1); similar to Os05g0554500 [Oryza sativa (japonica cultivar-group)] (GB:NP_001056270.1); similar to unknown protein [Oryza sativa (japonica cultivar-group)] (GB:AAT58733.1)
264726_at	AT1G22985	AP2 domain-containing transcription factor, putative
264729_at	AT1G22990	heavy-metal-associated domain-containing protein / copper chaperone (CCH)-related
264721_at	AT1G23000	heavy-metal-associated domain-containing protein
264752_at	AT1G23010	multi-copper oxidase type I family protein
264751_at	AT1G23020	ATFRO3/FRO3 (FERRIC REDUCTION OXIDASE 3); ferric-chelate reductase
264770_at	AT1G23030	armadillo/beta-catenin repeat family protein / U-box domain-containing protein
264894_at	AT1G23040	hydroxyproline-rich glycoprotein family protein
264889_at	AT1G23050	hydroxyproline-rich glycoprotein family protein
264902_at	AT1G23060	similar to unknown protein [Arabidopsis thaliana] (TAIR:AT1G70950.1); similar to Targeting for Xklp2 [Medicago truncatula] (GB:ABE84619.1)
264888_at	AT1G23070	similar to unknown protein [Arabidopsis thaliana] (TAIR:AT4G38360.2); similar to hypothetical protein [Oryza sativa (japonica cultivar-group)] (GB:AAU89247.1); contains InterPro domain Protein of unknown function DUF300; (InterPro:IPR005178)
264900_at	AT1G23080	PIN7 (PIN-FORMED 7); auxin:hydrogen symporter/ transporter
264901_at	AT1G23090	AST91 (SULFATE TRANSPORTER 91); sulfate transporter
264895_at	AT1G23100	10 kDa chaperonin, putative
264887_at	AT1G23120	major latex protein-related / MLP-related
264899_at	AT1G23130	Bet v I allergen family protein
264893_at	AT1G23140	C2 domain-containing protein
264892_at	AT1G23160	auxin-responsive GH3 family protein
264890_at	AT1G23180	armadillo/beta-catenin repeat family protein
264903_at	AT1G23190	phosphoglucomutase, cytoplasmic, putative / glucose phosphomutase, putative
264891_at	AT1G23200	pectinesterase family protein
264898_at	AT1G23205	invertase/pectin methylesterase inhibitor family protein
264896_at	AT1G23210	glycosyl hydrolase family 9 protein
264897_at	AT1G23220	dynein light chain type 1 family protein
263037_at	AT1G23230	similar to Os02g0732700 [Oryza sativa (japonica cultivar-group)] (GB:NP_001048029.1); similar to Mediator complex subunit 23 CG3695-PA [Drosophila melanogaster] (GB:NP_611735.1); contains domain SUBFAMILY NOT NAMED (PTHR12691:SF1); contains domain FAMILY NOT NAMED (PTHR12691)
262987_at	AT1G23240	caleosin-related family protein
263011_at	AT1G23250	caleosin-related
262990_at	AT1G23260	MMZ1 (MMS ZWEI HOMOLOGE 1); ubiquitin-protein ligase
263038_at	AT1G23270	similar to unknown protein [Arabidopsis thaliana] (TAIR:AT1G31460.1)
263039_at	AT1G23280	MAK16 protein-related
263040_at	AT1G23300	MATE efflux family protein
262988_at	AT1G23310	GGT1 (ALANINE-2-OXOGLUTARATE AMINOTRANSFERASE 1)
263041_at	AT1G23320	alliinase family protein
263010_at	AT1G23330	similar to unknown protein [Arabidopsis thaliana] (TAIR:AT1G10740.1); similar to Os05g0408300 [Oryza sativa (japonica cultivar-group)] (GB:NP_001055523.1); similar to lipase [Clostridium tetani E88] (GB:NP_781602.1); contains InterPro domain Esterase/lipase/thioesterase; (InterPro:IPR000379)
263042_at	AT1G23340	similar to unknown protein [Arabidopsis thaliana] (TAIR:AT1G70550.1); similar to unknown protein [Arabidopsis thaliana] (TAIR:AT1G10750.1); similar to putative carboxyl-terminal proteinase [Gossypium hirsutum] (GB:AAK84952.2); contains InterPro domain Protein of unknown function DUF239, plant; (InterPro:IPR004314)
263043_at	AT1G23350	invertase/pectin methylesterase inhibitor family protein
263044_at	AT1G23360	UbiE/COQ5 methyltransferase family protein
263013_at	AT1G23380	KNAT6 (Knotted-like Arabidopsis thaliana 6); DNA binding / transcription factor
262986_at	AT1G23390	kelch repeat-containing F-box family protein
263014_at	AT1G23400	ATCAF2/CAF2 (ARABIDOPSIS THALIANA HOMOLOG OF MAIZE CAF2)
263016_at	AT1G23410	ubiquitin extension protein, putative / 40S ribosomal protein S27A (RPS27aA)
262989_at	AT1G23420	INO (INNER NO OUTER); transcription factor
263015_at	AT1G23440	pyrrolidone-carboxylate peptidase family protein
262423_at	AT1G23450
265175_at	AT1G23480	ATCSLA03 (Cellulose synthase-like A3); transferase, transferring glycosyl groups
265187_at	AT1G23490	ATARF/ATARF1/ATARFA1A (ADP-RIBOSYLATION FACTOR 1); GTP binding / phospholipase activator/ protein binding
265181_at	AT1G23510	similar to unknown protein [Arabidopsis thaliana] (TAIR:AT1G23520.1); similar to OBP32pep (GB:AAA79703.1); contains InterPro domain Protein of unknown function DUF220; (InterPro:IPR003863)
265176_at	AT1G23520	similar to unknown protein [Arabidopsis thaliana] (TAIR:AT1G23600.1); similar to OBP32pep (GB:AAA79703.1); contains InterPro domain Protein of unknown function DUF220; (InterPro:IPR003863)
265173_at	AT1G23530	similar to unknown protein [Arabidopsis thaliana] (TAIR:AT1G70470.1)
265178_at	AT1G23540	protein kinase family protein
257401_at	AT1G23550	SRO2 (SIMILAR TO RCD ONE 2); NAD+ ADP-ribosyltransferase
265186_at	AT1G23560	similar to unknown protein [Arabidopsis thaliana] (TAIR:AT1G70480.2); similar to OBP32pep (GB:AAA79703.1); contains InterPro domain Protein of unknown function DUF220; (InterPro:IPR003863)
257402_at	AT1G23570	similar to unknown protein [Arabidopsis thaliana] (TAIR:AT1G23580.1); similar to OBP32pep (GB:AAA79703.1); contains InterPro domain Protein of unknown function DUF220; (InterPro:IPR003863)
265163_at	AT1G23580	similar to unknown protein [Arabidopsis thaliana] (TAIR:AT1G23570.1); similar to OBP32pep (GB:AAA79703.1); contains InterPro domain Protein of unknown function DUF220; (InterPro:IPR003863)
265180_at	AT1G23590	similar to unknown protein [Arabidopsis thaliana] (TAIR:AT1G23600.1); similar to OBP32pep (GB:AAA79703.1); contains InterPro domain Protein of unknown function DUF220; (InterPro:IPR003863)
265164_at	AT1G23600	similar to unknown protein [Arabidopsis thaliana] (TAIR:AT1G23690.1); similar to OBP32pep (GB:AAA79703.1); contains InterPro domain Protein of unknown function DUF220; (InterPro:IPR003863)
265165_at	AT1G23610	similar to unknown protein [Arabidopsis thaliana] (TAIR:AT2G27670.1); similar to OBP32pep (GB:AAA79703.1); contains InterPro domain Protein of unknown function DUF220; (InterPro:IPR003863)
265177_at	AT1G23630	similar to unknown protein [Arabidopsis thaliana] (TAIR:AT1G23660.1); similar to OBP32pep (GB:AAA79703.1); contains InterPro domain Protein of unknown function DUF220; (InterPro:IPR003863)
265166_at	AT1G23640
265179_at	AT1G23650	unknown protein
265185_at	AT1G23670	similar to unknown protein [Arabidopsis thaliana] (TAIR:AT1G23600.2); similar to OBP32pep (GB:AAA79703.1); contains InterPro domain Protein of unknown function DUF220; (InterPro:IPR003863)
265167_at	AT1G23680	similar to unknown protein [Arabidopsis thaliana] (TAIR:AT1G23600.2); contains InterPro domain Protein of unknown function DUF220; (InterPro:IPR003863)
257399_at	AT1G23690	similar to unknown protein [Arabidopsis thaliana] (TAIR:AT1G23600.1); similar to OBP32pep (GB:AAA79703.1); contains InterPro domain Protein of unknown function DUF220; (InterPro:IPR003863)
265168_at	AT1G23700	protein kinase family protein
265184_at	AT1G23710	similar to unknown protein [Arabidopsis thaliana] (TAIR:AT1G70420.1); similar to Os01g0639600 [Oryza sativa (japonica cultivar-group)] (GB:NP_001043675.1); similar to Protein of unknown function DUF1645 [Medicago truncatula] (GB:ABE93113.1); contains InterPro domain Protein of unknown function DUF1645; (InterPro:IPR012442)
265169_x_at	AT1G23720	proline-rich extensin-like family protein
265170_at	AT1G23730	carbonic anhydrase, putative / carbonate dehydratase, putative
265182_at	AT1G23740	oxidoreductase, zinc-binding dehydrogenase family protein
265183_at	AT1G23750	DNA-binding protein-related
265131_at	AT1G23760	JP630; polygalacturonase
265190_at	AT1G23780	F-box family protein
265171_at	AT1G23790	similar to unknown protein [Arabidopsis thaliana] (TAIR:AT1G70340.1); similar to Os03g0181800 [Oryza sativa (japonica cultivar-group)] (GB:NP_001049172.1); similar to unknown protein [Oryza sativa (japonica cultivar-group)] (GB:BAD44860.1); similar to Os01g0108800 [Oryza sativa (japonica cultivar-group)] (GB:NP_001041791.1); contains InterPro domain Nucleic acid-binding, OB-fold; (InterPro:IPR008…
265188_at	AT1G23800	ALDH2B7 (Aldehyde dehydrogenase 2B7); 3-chloroallyl aldehyde dehydrogenase/ aldehyde dehydrogenase (NAD)
265172_at	AT1G23820	SPDS1 (SPERMIDINE SYNTHASE 1)
265132_at	AT1G23830	similar to unknown protein [Arabidopsis thaliana] (TAIR:AT1G23840.1)
265189_at	AT1G23840	similar to unknown protein [Arabidopsis thaliana] (TAIR:AT1G23830.1)
263032_at	AT1G23850	similar to unknown protein [Arabidopsis thaliana] (TAIR:AT1G23840.1)
263035_at	AT1G23860	SRZ-21
263019_at	AT1G23870	ATTPS9 (Arabidopsis thaliana trehalose-phosphatase/synthase 9); transferase, transferring glycosyl groups / trehalose-phosphatase
263020_at	AT1G23880	NHL repeat-containing protein
263036_at	AT1G23890	NHL repeat-containing protein
263021_at	AT1G23910	similar to Bet v I allergen family protein [Arabidopsis thaliana] (TAIR:AT1G24000.1); contains InterPro domain Bet v I allergen; (InterPro:IPR000916)
263023_at	AT1G23960	similar to unknown protein [Arabidopsis thaliana] (TAIR:AT1G23970.1); contains InterPro domain Protein of unknown function DUF626, Arabidopsis thaliana; (InterPro:IPR006462)
263024_at	AT1G23980	zinc finger (C3HC4-type RING finger) family protein
263025_at	AT1G23990
263026_at	AT1G24000	Bet v I allergen family protein
263027_at	AT1G24010	Identical to Uncharacterized protein At1g24010 [Arabidopsis Thaliana] (GB:P0C0B1;GB:Q9LR93); similar to Bet v I allergen family protein [Arabidopsis thaliana] (TAIR:AT1G24000.1); contains InterPro domain Bet v I allergen; (InterPro:IPR000916)
263034_at	AT1G24020	Bet v I allergen family protein
263028_at	AT1G24030	protein kinase family protein
257459_at	AT1G24040	GCN5-related N-acetyltransferase (GNAT) family protein
263029_at	AT1G24050	similar to unknown protein [Arabidopsis thaliana] (TAIR:AT1G70220.1); similar to hypothetical protein Afu6g08070 [Asper (GB:XP_750698.1); similar to Os02g0741900 [Oryza sativa (japonica cultivar-group)] (GB:NP_001048085.1); contains domain FAMILY NOT NAMED (PTHR13542); contains domain SUBFAMILY NOT NAMED (PTHR13542:SF2)
263030_at	AT1G24060	unknown protein
263031_at	AT1G24070	ATCSLA10 (Cellulose synthase-like A10); transferase, transferring glycosyl groups
264868_at	AT1G24090	RNase H domain-containing protein
264873_at	AT1G24100	UGT74B1 (UDP-glucosyl transferase 74B1); UDP-glycosyltransferase/ thiohydroximate beta-D-glucosyltransferase/ transferase, transferring glycosyl groups
264863_at	AT1G24110	peroxidase, putative
264865_at	AT1G24120	ARL1 (ARG1-LIKE1); heat shock protein binding / unfolded protein binding
264866_at	AT1G24140	matrixin family protein
264867_at	AT1G24150	ATFH4/FH4 (FORMIN HOMOLOGUE 4); actin binding / protein binding
264857_at	AT1G24170	GATL8/LGT9 (Galacturonosyltransferase-like 8); polygalacturonate 4-alpha-galacturonosyltransferase/ transferase, transferring glycosyl groups / transferase, transferring hexosyl groups
264871_at	AT1G24180	IAR4 (IAA-conjugate-resistant 4); pyruvate dehydrogenase (acetyl-transferring)
264858_at	AT1G24190	ATSIN3/SIN3 (Arabidopsis thaliana sin3 homolog)
264870_at	AT1G24210	paired amphipathic helix repeat-containing protein
264874_at	AT1G24240	ribosomal protein L19 family protein
264872_at	AT1G24260	SEP3 (SEPALLATA3); transcription factor
264859_at	AT1G24280	G6PD3 (GLUCOSE-6-PHOSPHATE DEHYDROGENASE 3); glucose-6-phosphate 1-dehydrogenase
264860_at	AT1G24290	AAA-type ATPase family protein
264864_at	AT1G24310	similar to transporter [Arabidopsis thaliana] (TAIR:AT1G10390.2); similar to Os07g0295400 [Oryza sativa (japonica cultivar-group)] (GB:NP_001059407.1); similar to hypothetical protein DDBDRAFT_0190968 [Dictyostelium discoideum AX4] (GB:XP_646706.1); contains InterPro domain Apolipophorin III-like; (InterPro:IPR011000)
264861_at	AT1G24320	alpha-glucosidase, putative
264862_at	AT1G24330	armadillo/beta-catenin repeat family protein / U-box domain-containing family protein
257410_at	AT1G24340	EMB2421 (EMBRYO DEFECTIVE 2421); monooxygenase
264869_at	AT1G24350	similar to unknown protein [Arabidopsis thaliana] (TAIR:AT1G67600.1); similar to Os08g0127500 [Oryza sativa (japonica cultivar-group)] (GB:NP_001060903.1); similar to Acid phosphatase/vanadium-dependent haloperoxidase related [Medicago truncatula] (GB:ABD32415.1); similar to Os01g0901800 [Oryza sativa (japonica cultivar-group)] (GB:NP_001045113.1); contains InterPro domain Acid phosphatase/vanadi…
265026_at	AT1G24360	3-oxoacyl-(acyl-carrier protein) reductase, chloroplast / 3-ketoacyl-acyl carrier protein reductase
265017_at	AT1G24390	unknown protein
265002_at	AT1G24400	LHT2 (LYSINE HISTIDINE TRANSPORTER 2); amino acid permease
265016_at	AT1G24420	transferase family protein
265014_at	AT1G24430	transferase family protein
265023_at	AT1G24440	protein binding / zinc ion binding
265027_at	AT1G24450	NFD2 (NUCLEAR FUSION DEFECTIVE 2); RNA binding / ribonuclease III
265013_at	AT1G24460	myosin-related
265012_at	AT1G24470	short-chain dehydrogenase/reductase (SDR) family protein
265011_at	AT1G24490	ALB4 (ALBINA 4)
265010_at	AT1G24510	T-complex protein 1 epsilon subunit, putative / TCP-1-epsilon, putative / chaperonin, putative
265022_at	AT1G24520	BCP1 (Brassica campestris pollen protein 1)
265028_at	AT1G24530	transducin family protein / WD-40 repeat family protein
265020_at	AT1G24540	CYP86C1 (cytochrome P450, family 86, subfamily C, polypeptide 1); oxygen binding
265025_at	AT1G24575	unknown protein
265024_at	AT1G24600	similar to unknown protein [Arabidopsis thaliana] (TAIR:AT1G67920.1)
265021_at	AT1G24610	SET domain-containing protein
257405_at	AT1G24620	polcalcin, putative / calcium-binding pollen allergen, putative
265029_at	AT1G24625	ZFP7 (ZINC FINGER PROTEIN 7); nucleic acid binding / transcription factor/ zinc ion binding
265015_at	AT1G24640
265009_at	AT1G24650	leucine-rich repeat family protein / protein kinase family protein
245649_at	AT1G24706	similar to DEAD box RNA helicase, putative [Arabidopsis thaliana] (TAIR:AT1G20920.1); similar to F5A9.21, related [Medicago truncatula] (GB:ABE85730.1); similar to putative THO complex 2 [Oryza sativa (japonica cultivar-group)] (GB:BAD87730.1); similar to Eukaryotic DNA topoisomerases I, dispensable insert [Medicago truncatula] (GB:ABE94293.1); contains domain THO2 PROTEIN (PTHR21597); contains d…
245650_at	AT1G24735	caffeoyl-CoA 3-O-methyltransferase, putative
245645_at	AT1G24764	ATMAP70-2 (microtubule-associated proteins 70-2); microtubule binding
245648_at	AT1G24938	similar to unknown protein [Arabidopsis thaliana] (TAIR:AT1G35100.1)
245637_at	AT1G25230	purple acid phosphatase family protein
245636_at	AT1G25240	epsin N-terminal homology (ENTH) domain-containing protein / clathrin assembly protein-related
245635_at	AT1G25250	ATIDD16 (ARABIDOPSIS THALIANA INDETERMINATE(ID)-DOMAIN 16); nucleic acid binding / transcription factor/ zinc ion binding
245639_at	AT1G25260	acidic ribosomal protein P0-related
245634_at	AT1G25270	similar to nodulin MtN21 family protein [Arabidopsis thaliana] (TAIR:AT1G68170.1); similar to Protein of unknown function DUF6, transmembrane [Medicago truncatula] (GB:ABD28596.1); contains InterPro domain Protein of unknown function DUF6, transmembrane; (InterPro:IPR000620)
245642_at	AT1G25275	unknown protein
245633_at	AT1G25280	AtTLP10 (TUBBY LIKE PROTEIN 10); phosphoric diester hydrolase/ transcription factor
245632_at	AT1G25290	rhomboid family protein
245644_at	AT1G25320	leucine-rich repeat transmembrane protein kinase, putative
245640_at	AT1G25330	basic helix-loop-helix (bHLH) family protein
245643_at	AT1G25340	MYB116 (myb domain protein 116); DNA binding / transcription factor
245631_at	AT1G25350	OVA9 (OVULE ABORTION 9); glutamine-tRNA ligase
245630_at	AT1G25360	pentatricopeptide (PPR) repeat-containing protein
245641_at	AT1G25370	similar to unknown protein [Arabidopsis thaliana] (TAIR:AT1G68340.1); similar to conserved hypothetical protein [Medicago truncatula] (GB:ABE79894.1); contains InterPro domain Protein of unknown function DUF1639; (InterPro:IPR012438)
255743_at	AT1G25375	metallo-beta-lactamase family protein
255736_at	AT1G25380	mitochondrial substrate carrier family protein
255740_at	AT1G25390	protein kinase family protein
255733_at	AT1G25400	similar to unknown protein [Arabidopsis thaliana] (TAIR:AT1G68440.1); similar to IMP dehydrogenase/GMP reductase [Medicago truncatula] (GB:ABE93249.1)
255741_at	AT1G25410	ATIPT6 (Arabidopsis thaliana isopentenyltransferase 6); adenylate dimethylallyltransferase
255737_at	AT1G25420	similar to unknown protein [Arabidopsis thaliana] (TAIR:AT1G34220.2); similar to hypothetical protein [Solanum tuberosum] (GB:BAE46414.1); similar to Os08g0175200 [Oryza sativa (japonica cultivar-group)] (GB:NP_001061111.1); similar to Os01g0687700 [Oryza sativa (japonica cultivar-group)] (GB:NP_001043915.1); contains InterPro domain Protein of unknown function DUF292, eukaryotic; (InterPro:IPR00…
255732_at	AT1G25450	very-long-chain fatty acid condensing enzyme, putative
255730_at	AT1G25460	oxidoreductase family protein
255729_at	AT1G25470	AP2 domain-containing transcription factor, putative
255731_at	AT1G25490	RCN1 (ROOTS CURL IN NPA); protein phosphatase type 2A regulator
255728_at	AT1G25500	choline transporter-related
255727_at	AT1G25510	aspartyl protease family protein
255735_at	AT1G25520	similar to unknown protein [Arabidopsis thaliana] (TAIR:AT1G68650.1); similar to Os08g0433100 [Oryza sativa (japonica cultivar-group)] (GB:NP_001061871.1); similar to PREDICTED: similar to conserved hypothetical protein [Strongylocentrotus purpuratus] (GB:XP_798718.2); contains InterPro domain Protein of unknown function UPF0016; (InterPro:IPR001727)
255726_at	AT1G25530	lysine and histidine specific transporter, putative
255725_at	AT1G25540	PFT1 (PHYTOCHROME AND FLOWERING TIME 1)
255734_at	AT1G25550	myb family transcription factor
255742_at	AT1G25560	AP2 domain-containing transcription factor, putative
255738_at	AT1G25570	leucine-rich repeat protein-related
255739_at	AT1G25580	ANAC008 (Arabidopsis NAC domain containing protein 8); transcription factor
245815_at	AT1G26090	ATP binding
245818_at	AT1G26100	cytochrome B561 family protein
245822_at	AT1G26110	similar to unknown protein [Arabidopsis thaliana] (TAIR:AT5G45330.1); similar to hypothetical protein [Glycine max] (GB:BAB41197.1); contains domain UNCHARACTERIZED (PTHR13586:SF5); contains domain UNCHARACTERIZED (PTHR13586)
245846_at	AT1G26130	haloacid dehalogenase-like hydrolase family protein
245845_at	AT1G26150	protein kinase
245817_at	AT1G26160	metal-dependent phosphohydrolase HD domain-containing protein
245844_at	AT1G26170	importin beta-2 subunit family protein
245878_at	AT1G26190	phosphoribulokinase/uridine kinase family protein
245816_at	AT1G26210	similar to unknown protein [Arabidopsis thaliana] (TAIR:AT1G68870.1); similar to PREDICTED: similar to Mystery 45A CG8070-PA isoform 1 [Apis mellifera] (GB:XP_624659.1); similar to Os08g0486700 [Oryza sativa (japonica cultivar-group)] (GB:NP_001062097.1)
245876_at	AT1G26230	chaperonin, putative
245875_at	AT1G26240	proline-rich extensin-like family protein
245873_at	AT1G26260	basic helix-loop-helix (bHLH) family protein
245821_at	AT1G26270	phosphatidylinositol 3- and 4-kinase family protein
245871_at	AT1G26290	similar to hypothetical protein LOC_Os10g23004 [Oryza sativa (japonica cultivar-group)] (GB:ABG66051.1)
245819_at	AT1G26310	CAL (CAULIFLOWER); DNA binding / transcription factor
245820_at	AT1G26320	NADP-dependent oxidoreductase, putative
245869_at	AT1G26330	similar to Quinoprotein amine dehydrogenase, beta chain-like [Medicago truncatula] (GB:ABE89249.1); contains InterPro domain WD40-like; (InterPro:IPR011046)
261011_at	AT1G26340	B5 #6 (cytochrome b5 family protein #6); heme binding / transition metal ion binding
261010_at	AT1G26350	unknown protein
261008_at	AT1G26370	RNA helicase, putative
261021_at	AT1G26380	FAD-binding domain-containing protein
261020_at	AT1G26390	FAD-binding domain-containing protein
261007_at	AT1G26400	FAD-binding domain-containing protein
261006_at	AT1G26410	FAD-binding domain-containing protein
261005_at	AT1G26420	FAD-binding domain-containing protein
261013_at	AT1G26440	ATUPS5 (ARABIDOPSIS THALIANA UREIDE PERMEASE 5)
261004_at	AT1G26450	beta-1,3-glucanase-related
261014_at	AT1G26460	pentatricopeptide (PPR) repeat-containing protein
261019_at	AT1G26470	similar to Os05g0512500 [Oryza sativa (japonica cultivar-group)] (GB:NP_001056022.1); contains InterPro domain CT20; (InterPro:IPR012423)
261015_at	AT1G26480	GRF12 (GENERAL REGULATORY FACTOR 12); protein phosphorylated amino acid binding
261003_at	AT1G26500	pentatricopeptide (PPR) repeat-containing protein
261002_at	AT1G26520	similar to PRLI-interacting factor L, putative [Arabidopsis thaliana] (TAIR:AT1G15730.1); similar to Os07g0598900 [Oryza sativa (japonica cultivar-group)] (GB:NP_001060185.1); similar to COBW domain containing protein1 [Gallus gallus] (GB:NP_001026607.1); contains InterPro domain Cobalamin (vitamin B12) biosynthesis CobW, C-terminal; (InterPro:IPR011629); contains InterPro domain Cobalamin (vitam…
261001_at	AT1G26530	similar to unknown protein [Arabidopsis thaliana] (TAIR:AT2G46230.1); similar to Nucleotide binding protein, PINc [Medicago truncatula] (GB:ABE90358.1); contains InterPro domain Protein of unknown function DUF652; (InterPro:IPR006984)
261000_at	AT1G26540	agenet domain-containing protein
261018_at	AT1G26550	peptidyl-prolyl cis-trans isomerase PPIC-type family protein
261016_at	AT1G26560	glycosyl hydrolase family 1 protein
261017_at	AT1G26570	ATUGD1/UGD1 (UDP-glucose dehydrogenase 1); UDP-glucose 6-dehydrogenase
260999_at	AT1G26580	similar to myb family transcription factor / ELM2 domain-containing protein [Arabidopsis thaliana] (TAIR:AT2G03470.1); similar to Os03g0425800 [Oryza sativa (japonica cultivar-group)] (GB:NP_001050406.1); similar to expressed protein [Oryza sativa (japonica cultivar-group)] (GB:AAS07212.1)
260998_at	AT1G26590	zinc finger (C2H2 type) family protein
261012_at	AT1G26600	CLE9 (CLAVATA3/ESR-RELATED 9); receptor binding
260997_at	AT1G26610	zinc finger (C2H2 type) family protein
261028_at	AT1G26620	similar to unknown protein [Arabidopsis thaliana] (TAIR:AT1G69360.1); similar to Os03g0758600 [Oryza sativa (japonica cultivar-group)] (GB:NP_001051334.1); similar to hypothetical protein [Oryza sativa (japonica cultivar-group)] (GB:AAK16179.1); similar to expressed protein [Oryza sativa (japonica cultivar-group)] (GB:ABF98981.1); contains InterPro domain Protein of unknown function DUF863, plant…
261270_at	AT1G26630	eukaryotic translation initiation factor 5A, putative / eIF-5A, putative
[truncated: 18,853 more rows]
